# Supplementary material for: Detrital Carbonate Minerals in Earth's Element Cycles
Source: Global Biogeochem Cycles. 2022 May 17;36(5):e2021GB007231. doi: 10.1029/2021GB007231 (PMC9285522; doi:10.1029/2021GB007231)
Supplement: Supplementary file 2 — Data Set S1 [file GBC-36-0-s001.zip]

Archive with 8 entries (8 files):
- SI_Journal/CryosphereAtmosphere.xlsx
- SI_Journal/ModernRiverCarbonBudget.xlsx
- SI_Journal/MonteCarloResults.xlsx
- SI_Journal/PIC_Ca_Mg_Sr_Fluxes.xlsx
- SI_Journal/PIC_Data.csv
- SI_Journal/RegressionDataset.xlsx
- SI_Journal/ResultsGlobalRiversPICFlux794MC.csv
- SI_Journal/VI.xlsx
