# Supplementary material for: Detrital Carbonate Minerals in Earth's Element Cycles
Source: Global Biogeochem Cycles. 2022 May 17;36(5):e2021GB007231. doi: 10.1029/2021GB007231 (PMC9285522; doi:10.1029/2021GB007231)
Supplement: Supplementary file 2 — Data Set S1 [file GBC-36-0-s001.zip › SI_Journal/CryosphereAtmosphere.xlsx]

## Sheet: Sheet2
	Qs Mt/y		mean	PIC wt%		mean	fPIC Mt/y	mean	fPIC Tmol C/y		mean
G melt	910	Overeem et al. 2017	1095	0.26	river sfw mean	0.34	2.366	3.723	0.196986	min	0.309966
	1280	Overeem et al. 2017		0.42	GloRiSe median		5.376		0.44759	max
G Ice	14	Overeem et al. 2017	14	0.26	river sfw mean	0.34	0.0364	0.0476	0.00303056	min	0.00396303
		Overeem et al. 2017		0.42	GloRiSe median		0.0588		0.00489551	max
An melt	52.8	Wadham et al. 2013	350	0.26	river sfw mean	0.34	0.13728	1.19	0.0114295	min	0.0990758
	650	Wadham et al. 2013		0.42	GloRiSe median		2.73		0.227292	max
Ant Ice	1250	Wadham et al. 2013, Raiswell et al. 2008	1250	0.26	river sfw mean	0.34	3.25	4.25	0.270585	min	0.353842
				0.42	GloRiSe basinal median		5.25		0.437099	max
TOTAL cryosphere			2709			0.3		9.2106			0.766847	Mean
										0.350029	1.11688	Max	0.350029
										0.284816	0.482031	Min	0.284816
Dust	450	Jickels et al. 2005	450	0.26	river sfw mean	0.664	1.17	2.988	0.0974107	min	0.248772	mean
				1.068	Journet et al. 2014		4.806		0.400133	max
