# Supplementary material for: Detrital Carbonate Minerals in Earth's Element Cycles
Source: Global Biogeochem Cycles. 2022 May 17;36(5):e2021GB007231. doi: 10.1029/2021GB007231 (PMC9285522; doi:10.1029/2021GB007231)
Supplement: Supplementary file 2 — Data Set S1 [file GBC-36-0-s001.zip › SI_Journal/ModernRiverCarbonBudget.xlsx]

## Sheet: Sheet1
Species	DIC	PIC	DOC	POC	TC
Global river flux (Tmol C/y)	31.5	3.1	19.1	17.4	71.1
Range	26.6 - 36.3	2.8 - 3.4	14.2 - 30.0	14.2 - 20.0	57.8 - 89.7
Percentage of TC (wo PIC)	46.3235		28.0882	25.5882	95.6399
Percentage of TC (w PIC)	44.3038	4.36006	26.8636	24.4726	100
Human disturbance (%)	+13.5*	-24	-13	-13	-2
Range (%)	+9.8 to +17.1	- 5.6 to - 39.0	-12.8 to -13.2	-12.8 to -13.2	-4 to + 0.7
