# Supplementary material for: Detrital Carbonate Minerals in Earth's Element Cycles
Source: Global Biogeochem Cycles. 2022 May 17;36(5):e2021GB007231. doi: 10.1029/2021GB007231 (PMC9285522; doi:10.1029/2021GB007231)
Supplement: Supplementary file 2 — Data Set S1 [file GBC-36-0-s001.zip › SI_Journal/MonteCarloResults.xlsx]

## Sheet: MonteCarlo Results global flux
MC run #	1	2	3	4	5	6	7	8	9	10	11	12	13	14	15	16	17	18	19	20	21	22	23	24	25	26	27	28	29	30	31	32	33	34	35	36	37	38	39	40	41	42	43	44	45	46	47	48	49
pre-human global PIC flux (Tmol C/y)	4.6667	3.81644	4.28306	3.97031	5.07963	3.61943	3.52119	3.98842	4.1867	3.94053	3.84711	4.08377	4.18956	3.79033	3.56918	4.39761	3.56265	3.99621	4.63452	4.37735	3.50133	3.45994	4.77581	3.50423	4.11447	3.43038	4.34999	3.99501	3.16706	4.05114	4.3527	3.91033	4.14435	4.25699	5.85476	4.18629	4.28702	4.00835	3.66105	4.24112	3.44982	4.3091	3.59061	3.80545	4.33459	3.69162	4.2004	3.42613	4.73533
present day global PIC flux (Tmol C/y)	3.56337	2.79275	3.0075	3.15708	3.55423	2.59788	2.56873	3.09721	2.98044	3.07013	2.74297	2.78196	3.01756	2.69928	2.48275	3.51417	2.65011	2.91994	3.23496	3.2221	2.92552	2.7098	3.47568	2.67203	2.98073	2.59657	3.21251	2.70968	2.37647	3.21903	3.19378	3.08013	3.01253	3.05877	3.79641	3.0777	3.03314	3.09606	2.68309	3.11981	2.54499	2.93303	2.58308	2.87683	3.10611	2.47166	3.00139	2.67835	3.46486
[truncated: 745 more columns]

## Sheet: Sheet3
MC run #	pre-human global PIC flux (Tmol C/y)	present day global PIC flux (Tmol C/y)
1	4.6667	3.56337
2	3.81644	2.79275
3	4.28306	3.0075
4	3.97031	3.15708
5	5.07963	3.55423
6	3.61943	2.59788
7	3.52119	2.56873
8	3.98842	3.09721
9	4.1867	2.98044
10	3.94053	3.07013
11	3.84711	2.74297
12	4.08377	2.78196
13	4.18956	3.01756
14	3.79033	2.69928
15	3.56918	2.48275
16	4.39761	3.51417
17	3.56265	2.65011
18	3.99621	2.91994
19	4.63452	3.23496
20	4.37735	3.2221
21	3.50133	2.92552
22	3.45994	2.7098
23	4.77581	3.47568
24	3.50423	2.67203
25	4.11447	2.98073
26	3.43038	2.59657
27	4.34999	3.21251
28	3.99501	2.70968
29	3.16706	2.37647
30	4.05114	3.21903
31	4.3527	3.19378
32	3.91033	3.08013
33	4.14435	3.01253
34	4.25699	3.05877
35	5.85476	3.79641
36	4.18629	3.0777
37	4.28702	3.03314
38	4.00835	3.09606
39	3.66105	2.68309
40	4.24112	3.11981
41	3.44982	2.54499
42	4.3091	2.93303
43	3.59061	2.58308
44	3.80545	2.87683
45	4.33459	3.10611
46	3.69162	2.47166
47	4.2004	3.00139
48	3.42613	2.67835
49	4.73533	3.46486
50	3.92857	3.02506
51	4.2153	3.42718
52	3.26155	2.98336
53	4.20637	2.45476
54	4.7435	3.89019
55	4.25779	3.05468
56	3.83314	2.61284
57	3.84658	3.01277
58	4.06386	2.99254
59	3.51926	2.76903
60	3.60255	2.83624
61	3.61798	2.93494
62	4.15534	3.16022
63	4.08094	3.00864
64	3.68292	2.82499
65	2.99625	2.44383
66	3.54835	2.33137
67	3.59014	2.85309
68	3.27494	2.38919
69	4.49694	3.42556
70	4.65048	3.283
71	3.96499	2.8178
72	3.55449	2.61775
73	4.22584	3.28629
74	3.98913	2.63185
75	4.76827	3.65856
76	4.32089	2.97037
77	3.48447	2.69596
78	4.62067	3.77529
79	5.41594	3.7626
80	4.66701	3.32069
81	4.89748	3.80431
82	3.8164	3.09529
83	3.32207	2.70496
84	3.78045	2.97519
85	3.52596	2.67277
86	4.47714	3.20471
87	3.8914	3.1168
88	4.78559	3.3916
89	3.64815	2.78863
90	3.62484	2.78494
91	3.3088	2.39046
92	3.98229	2.93086
93	3.68824	2.86063
94	3.66441	2.71168
95	4.02931	3.14098
96	4.03003	3.06355
97	3.10641	2.47685
98	4.05338	3.18425
99	4.3204	3.17007
100	3.6558	2.64075
101	4.09497	2.79913
102	3.85022	2.81759
103	3.87286	2.71774
104	4.51878	3.18571
105	3.56961	2.26972
106	4.13656	2.95449
107	3.87226	3.27489
108	4.74581	3.34297
109	4.81034	3.35142
110	3.99049	3.14201
111	3.39925	2.44212
112	3.4857	2.91032
113	4.14671	2.59011
114	4.63933	3.06889
115	4.77657	3.7242
116	4.12384	3.3363
117	3.88233	3.31799
118	5.32508	3.87448
119	3.53437	2.62811
120	3.13455	2.32776
121	4.4769	3.08404
122	3.90573	2.73243
123	3.78205	2.85083
124	4.31195	3.11367
125	2.74196	1.99269
126	3.82164	3.17596
127	3.76154	2.88313
128	3.56107	2.81821
129	4.34523	2.84414
130	4.06414	2.82046
131	3.87642	2.72906
132	3.68565	2.97234
133	3.2366	2.67503
134	3.85091	3.14014
135	4.0782	3.27845
136	4.18958	3.03796
137	4.68762	3.59365
138	5.46387	4.25665
139	4.06687	2.77916
140	3.23182	2.42576
141	3.71701	2.72734
142	4.21314	3.20999
143	3.82656	2.80968
144	3.78193	2.84866
145	3.80686	2.80581
146	4.37695	3.31461
147	3.60843	2.76476
148	3.96835	2.85562
149	4.40763	3.153
150	4.20448	3.3126
151	3.73966	2.86558
152	4.08223	3.29164
153	3.86998	2.99482
154	3.36222	2.68652
155	3.66	2.91089
156	4.20222	2.92436
157	4.59401	3.22718
158	4.43063	3.20288
159	4.40575	3.26013
160	4.19796	3.07839
161	3.62715	2.82449
162	3.67658	2.58898
163	4.54644	3.38876
164	3.55823	2.75719
165	3.92021	3.00067
166	3.98094	2.81863
167	3.75372	2.53921
168	4.22322	2.98435
169	4.2004	3.05377
170	4.29988	3.17333
171	4.04271	2.9138
172	3.73412	2.93239
173	3.53244	2.62761
174	4.61353	3.38371
175	3.55194	2.85441
176	3.662	2.5967
177	5.35544	3.92568
178	4.00416	3.01287
179	4.84173	3.30747
180	3.65804	2.61993
181	4.96217	3.59436
182	2.92908	2.2515
183	3.65015	2.88636
184	4.09791	3.27563
185	3.84857	3.15871
186	3.53099	2.92037
187	3.45344	2.72202
188	3.61328	2.65444
189	3.61669	2.70869
190	3.35069	2.51224
191	5.32755	3.57033
192	4.47196	3.09153
193	4.70525	3.33989
194	2.97771	2.30348
195	3.84948	2.60774
196	4.04633	3.40075
197	3.81696	2.78389
198	4.37284	3.15653
199	4.86947	3.79264
200	4.54511	3.51777
201	3.48951	2.53931
202	3.45223	2.98754
203	3.53665	2.2926
204	3.9567	2.87672
205	4.08443	3.02601
206	3.43005	2.85791
207	4.02736	2.97707
208	3.64841	3.08636
209	3.59383	2.63865
210	4.47151	3.30895
211	5.03894	3.82163
212	4.09562	3.04133
213	3.8731	2.85618
214	3.93644	2.99264
215	5.19214	4.16064
216	3.99752	2.59909
217	3.51392	2.79787
218	5.22517	4.11231
219	3.80373	2.82885
220	4.13197	2.64636
221	4.37281	3.26726
222	3.30422	2.61343
223	3.9788	2.74465
224	3.8667	3.03053
225	4.41405	3.42981
226	3.93326	3.07429
227	4.4353	3.28413
228	4.16561	3.52132
229	3.9917	3.10664
230	3.96255	3.32484
231	4.00654	3.21416
232	4.56756	3.29411
233	3.95587	3.13304
234	4.20431	2.9382
235	3.9675	2.85817
236	4.34475	3.35695
237	4.39066	3.17322
238	3.81073	2.9648
239	3.99554	2.79982
240	3.99228	3.02023
241	4.20777	3.37942
242	3.65517	2.51018
243	3.44793	2.42066
244	4.40035	2.9135
245	3.20221	2.44999
246	2.8963	2.04901
247	4.94729	3.50614
248	4.43614	3.16524
249	4.67935	3.43161
250	3.99699	2.7875
251	6.38215	3.73751
252	4.17036	3.1798
253	3.82724	2.81621
254	4.2093	3.35057
255	3.99731	2.79066
256	3.39726	2.58615
257	5.16012	3.73045
258	5.72617	4.21246
259	3.34975	2.57159
260	5.22901	3.50864
261	3.17548	2.39829
262	3.79615	2.59498
263	5.12167	3.64424
264	3.71054	2.75663
265	4.81449	3.68757
266	4.5059	3.39446
267	3.70013	2.75537
268	4.9848	3.66014
269	3.6073	2.62653
270	5.43258	3.98312
271	4.28664	3.07459
272	4.57222	3.20379
273	3.27337	2.37643
274	3.83388	2.7305
275	4.70376	3.16349
276	4.34989	2.99514
277	3.87313	2.86502
278	4.70928	3.43402
279	3.80764	2.91186
280	4.89235	3.20033
281	5.56092	3.87521
282	4.73089	3.56764
283	4.36969	3.17551
284	4.45523	3.29408
285	3.89917	2.71702
286	3.51493	2.93394
287	3.13106	2.64772
288	3.05106	2.40136
289	3.85119	2.79067
290	4.18341	2.92148
291	3.66739	2.84706
292	3.14138	2.28929
293	3.63644	2.73566
294	3.53012	2.7349
295	3.95592	2.99535
296	4.19473	3.03432
297	3.92282	2.84248
298	4.04743	2.83338
299	3.18139	2.48104
300	4.26468	2.82553
301	3.62802	2.63836
302	3.69946	2.7169
303	4.2036	2.93336
304	4.45058	3.42341
305	3.76091	2.82451
306	4.29712	3.44119
307	4.53052	3.26529
308	3.95699	2.97392
309	3.71926	2.7919
310	5.05891	3.53448
311	4.82678	3.3795
312	4.15789	3.01076
313	3.77867	2.60505
314	3.40278	2.43523
315	3.633	2.80346
316	4.28638	3.11638
317	4.81808	3.54992
318	4.56941	3.66896
319	3.99589	3.20607
320	3.85545	2.95987
321	3.41704	2.47332
322	3.31765	2.67412
323	3.47552	2.91668
324	3.58805	2.56033
325	4.04285	2.87742
326	2.99791	2.49956
327	4.56531	3.27873
328	5.26933	3.67019
329	4.50057	3.36833
330	4.13601	2.95807
331	3.94062	2.96261
332	3.67883	2.69866
333	4.52607	3.52307
334	3.32173	2.48144
335	4.80342	3.25639
336	3.61555	2.93948
337	4.18734	3.06513
338	4.08539	3.43461
339	4.42349	3.04934
340	3.49055	2.76252
341	3.32417	2.583
342	5.54323	3.82108
343	3.33555	2.28453
344	4.16396	2.80743
345	3.91251	2.97302
346	3.47881	2.66565
347	4.00052	2.83637
348	4.59314	3.20764
349	3.54849	2.90148
350	3.47756	2.69741
351	4.28371	3.23271
352	4.00758	2.95302
353	4.08536	2.85939
354	4.39289	3.15536
355	3.76041	2.84766
356	4.73027	3.65687
357	4.20116	2.96529
358	3.64711	2.92692
359	3.62758	3.1133
360	3.68867	2.49229
361	3.63832	3.00729
362	3.51543	2.50934
363	4.22019	3.03104
364	4.22904	3.38441
365	3.40657	2.69266
366	3.74115	3.25124
367	3.3333	2.86159
368	4.03423	2.86789
369	3.42549	2.49143
370	3.92689	2.89325
371	4.1722	2.97083
372	4.18826	3.35584
373	3.51168	2.44866
374	4.2331	3.29062
375	3.54965	2.61547
376	3.66936	2.72544
377	3.84403	2.93663
378	4.84955	3.49108
379	5.64861	4.08807
380	3.5105	2.46834
381	4.56119	3.516
382	4.33714	3.18433
383	4.41503	3.49434
384	3.50027	2.80324
385	4.24562	3.52081
386	4.50069	3.43793
387	3.32822	2.7016
388	3.86237	2.81729
389	3.82132	2.89997
390	3.74111	2.71651
391	5.96319	3.98347
392	4.25286	3.09222
393	5.22591	3.69415
394	4.16829	3.08306
395	4.15301	2.96715
396	3.17732	2.54729
397	2.99682	2.28799
398	4.39035	3.35041
399	4.69221	3.64072
400	4.69039	3.62043
401	4.45347	3.53068
402	3.2755	2.59271
403	4.54475	3.27488
404	3.42587	2.27764
405	3.52378	2.91034
406	4.95453	3.534
407	4.28573	3.44609
408	3.71403	2.66567
409	3.61329	2.81864
410	3.39071	2.29377
411	3.4655	2.75269
412	3.83449	2.82397
413	4.21141	3.41869
414	4.62351	3.2481
415	4.19269	2.88107
416	3.83287	2.89958
417	4.26122	2.85931
418	3.87961	3.09123
419	3.86177	2.79689
420	4.14694	3.17226
421	4.11741	3.14955
422	3.39428	2.4794
423	3.48687	2.67694
424	3.65795	2.72801
425	4.36878	3.11919
426	4.7484	3.55682
427	3.76863	2.79633
428	5.23773	3.79855
429	4.27403	3.17306
430	3.2294	2.48574
431	4.5747	3.42529
432	5.0348	3.53953
433	3.79067	2.91165
434	3.43933	2.57004
435	3.80301	2.57645
436	3.0976	2.29936
437	3.48604	2.55701
438	3.77616	3.02197
439	3.59777	2.74644
440	4.07765	2.9933
441	4.73265	3.40093
442	4.57914	3.23442
443	4.3953	3.27321
444	3.84782	3.05379
445	4.29085	3.13848
446	4.52498	3.31087
447	4.13429	2.90776
448	4.21819	2.96693
449	3.73786	2.80725
450	3.89042	2.74053
451	3.31182	2.76869
452	3.47178	2.41066
453	3.66445	2.98126
454	3.71213	2.73079
455	4.12096	3.13387
456	4.21359	3.25687
457	3.85145	2.90197
458	4.84169	3.67231
459	3.52619	2.64968
460	3.84318	2.85456
461	4.3643	3.27684
462	4.29621	3.11421
463	4.44469	3.1108
464	4.40715	3.09918
465	3.62576	2.64602
466	4.08628	3.09302
467	3.37544	2.53786
468	4.39486	3.74426
469	5.00838	3.58636
470	3.81489	2.79571
471	3.31452	2.67406
472	3.7414	2.77794
473	4.30052	3.1076
474	3.80982	3.09045
475	4.06453	3.31955
476	4.16978	3.39749
477	3.48769	2.79885
478	3.90353	3.12996
479	2.79575	2.00048
480	4.13032	3.14379
481	4.52425	3.10392
482	3.7814	3.13053
483	4.37061	2.89633
484	4.71333	3.16222
485	3.6061	2.58216
486	3.79631	2.78175
487	3.60776	2.78887
488	3.64294	2.86097
489	2.97624	2.4502
490	4.91967	3.06349
491	2.67061	2.05271
492	3.94569	2.91153
493	4.98172	3.64887
494	3.1029	2.06567
495	3.73892	2.89411
496	4.63401	3.43333
497	3.30342	2.79096
498	3.67698	2.90951
499	4.12868	2.92578
500	4.27456	3.10448
501	4.22601	3.11103
502	3.64214	2.55883
503	3.53329	3.05641
504	4.22117	3.11646
505	4.05218	3.08236
506	3.64179	2.80924
507	4.94462	3.39895
508	3.65931	2.75676
509	4.79886	3.7248
510	4.31057	3.21199
511	3.8935	2.8923
512	3.91079	2.96053
513	3.87262	2.79582
514	4.03968	3.21066
515	4.08252	3.09247
516	3.50887	2.63957
517	3.64651	2.6493
518	4.37527	3.25587
519	4.71955	3.59964
520	4.15349	3.03845
521	3.7044	2.82588
522	2.92916	2.46808
523	4.87897	3.23187
524	3.7928	2.71496
525	4.05187	2.71263
526	4.28585	3.24104
527	4.12818	3.18353
528	4.68617	3.31022
529	3.63522	2.57317
530	3.94858	2.92118
531	4.00531	3.22458
532	4.99067	3.51742
533	4.06755	3.01965
534	4.6201	3.34397
535	3.30025	2.43906
536	4.01245	3.11527
537	3.75571	3.07238
538	4.07156	3.52689
539	4.0111	3.2859
540	4.11039	3.3027
541	3.92588	2.83038
542	4.43735	3.29831
543	4.27716	2.87827
544	3.43886	2.45761
545	4.88663	3.80698
546	3.55701	2.8044
547	3.33675	2.35612
548	3.33375	2.50837
549	3.50975	2.57367
550	4.65604	3.44577
551	4.55668	3.68997
552	3.89702	3.12481
553	4.34198	3.15513
554	4.2143	3.19649
555	3.47612	2.83971
556	4.44509	3.30593
557	4.49729	3.55007
558	4.05232	3.04326
559	3.66552	2.44968
560	3.8923	3.22
561	4.10643	3.06093
562	5.04911	3.69114
563	3.0905	2.50036
564	4.22244	3.04348
565	3.72809	2.45437
566	4.23623	2.96358
567	3.63356	2.68585
568	3.32629	2.40067
569	4.5969	3.16302
570	3.73429	2.61717
571	4.59019	2.91503
572	3.84012	2.76902
573	3.52452	2.65735
574	4.25167	3.21472
575	4.04176	3.00086
576	3.98102	2.92604
577	4.11753	2.80068
578	4.04958	2.92368
579	3.64452	2.68624
580	3.93731	3.23546
581	4.06655	3.00319
582	4.11767	3.18175
583	4.15917	3.09336
584	3.26122	2.55931
585	4.62025	3.33729
586	4.24683	3.38466
587	4.02823	3.14973
588	3.32346	2.51383
589	3.73761	2.70504
590	3.50005	2.17728
591	4.51969	3.25442
592	4.22853	2.80143
593	3.65781	2.77882
594	3.75395	2.8065
595	4.31045	3.0674
596	4.17247	2.99481
597	3.77241	2.61827
598	3.68607	2.5658
599	3.68399	2.81813
600	3.81152	2.99173
601	4.31853	3.13407
602	4.80249	3.54661
603	4.60899	3.47398
604	3.68229	2.54632
605	4.15953	2.89502
606	4.18486	3.25994
607	4.32055	3.03321
608	4.09382	2.97594
609	3.20893	2.18118
610	3.81104	2.59199
611	3.7703	2.63728
612	3.64948	2.63716
613	3.81339	2.58458
614	3.43684	2.35916
615	3.67577	2.92963
616	4.80657	3.31599
617	3.2874	2.4598
618	3.08463	2.37794
619	4.59711	3.28692
620	3.64009	2.74236
621	3.93133	3.07197
622	4.25677	3.2081
623	3.9746	2.97055
624	5.22912	3.6547
625	3.77719	2.53816
626	4.08851	3.08967
627	4.35365	3.52726
628	4.16469	3.07225
629	3.29297	2.87633
630	4.05136	3.05118
631	4.03102	3.12064
632	4.42505	3.28564
633	3.3661	2.39681
634	4.23744	3.28011
635	3.77793	2.78491
636	3.67763	3.2052
637	4.18791	3.24839
638	4.32758	3.27872
639	4.03951	3.00939
640	3.93632	2.82313
641	3.40302	2.68014
642	3.88937	2.76956
643	3.22794	2.3226
644	3.88189	3.22853
645	3.9939	2.91836
646	3.65079	2.71924
647	3.70901	2.82029
648	3.44108	2.53937
649	3.52682	2.79897
650	5.23449	3.49376
651	3.7788	2.83069
652	3.56413	3.13671
653	4.58991	3.31924
654	3.6888	2.92596
655	4.93073	3.5332
656	3.60138	2.68788
657	4.87205	3.41641
658	3.34047	2.52027
659	3.39294	2.77026
660	4.04943	3.03084
661	4.10674	3.06977
662	3.04443	2.40934
663	3.45544	2.67351
664	4.14244	3.25853
665	3.61911	2.57402
666	3.45612	2.86654
667	4.32755	3.40862
668	3.74415	2.88993
669	5.26462	3.7324
670	4.26439	3.37913
671	3.19112	2.35819
672	3.47016	2.95584
673	3.61604	2.73921
674	3.96291	2.84021
675	3.21898	2.32575
676	3.58403	2.93062
677	4.35137	3.02345
678	4.96862	3.69301
679	3.97677	3.26667
680	4.16854	3.08593
681	3.69085	2.7128
682	4.96896	3.66378
683	5.11453	3.49859
684	4.16967	2.89815
685	4.52294	3.30361
686	3.81563	2.95782
687	3.75956	2.58394
688	3.77569	2.70048
689	3.16717	2.56169
690	4.10518	3.28939
691	3.61488	2.66077
692	4.42013	3.27266
693	3.69136	2.92259
694	4.27132	3.45734
695	4.31105	2.95183
696	3.7089	2.87369
697	3.9269	2.97635
698	3.59664	2.504
699	4.03561	3.11295
700	3.42182	2.35227
701	3.47249	2.84546
702	3.91561	3.11132
703	3.78804	2.70989
704	4.31463	3.67246
705	3.76744	2.79168
706	4.54945	3.78355
707	4.2881	2.79088
708	4.52452	3.36103
709	3.96661	2.86761
710	4.2858	3.18086
711	4.22817	3.35634
712	4.59383	3.34314
713	4.97186	3.80809
714	3.86318	3.16776
715	4.03757	3.41761
716	3.41599	2.61038
717	4.24608	3.31457
718	3.81576	2.87316
719	4.58498	2.96403
720	4.56223	2.88521
721	5.28285	3.90382
722	3.688	2.58206
723	3.53362	2.8304
724	3.95296	2.96735
725	2.9397	2.31167
726	4.08511	2.73703
727	3.9022	3.10335
728	3.23769	2.6257
729	4.18871	3.11577
730	3.94872	2.97037
731	3.82109	2.54308
732	3.75176	2.92405
733	3.67731	2.59115
734	3.81471	3.02768
735	3.16323	2.28581
736	4.03925	3.15421
737	4.18806	3.15159
738	3.3477	2.50225
739	3.44473	2.63532
740	4.11929	3.19614
741	4.1213	3.04697
742	4.51156	3.28191
743	3.9365	3.03578
744	2.93962	2.25026
745	3.58056	2.81107
746	3.71546	2.92188
747	3.84387	2.83292
748	3.89637	2.894
749	3.85767	2.83241
750	3.94737	3.05168
751	4.88094	3.52057
752	4.39164	3.1371
753	3.71522	2.67355
754	3.63819	2.72512
755	4.90615	3.50727
756	3.66285	3.16551
757	5.17005	3.61752
758	4.16734	3.31844
759	3.5431	2.51146
760	3.24522	2.56579
761	4.16294	3.51836
762	3.6065	2.49477
763	3.95617	3.24531
764	3.82622	3.08377
765	4.17275	3.02437
766	3.40521	2.6118
767	3.83731	2.99106
768	4.79304	3.49744
769	3.58283	2.83741
770	4.17033	2.94979
771	3.85624	3.12153
772	3.2914	2.62588
773	3.39061	2.58904
774	3.58827	2.55759
775	3.55386	2.78785
776	3.92527	2.99723
777	3.50501	2.69717
778	3.81277	2.91226
779	3.77015	2.8838
780	4.53235	3.54639
781	3.96093	2.78968
782	3.40416	2.53772
783	4.01217	3.33672
784	4.1311	3.32197
785	3.71532	2.62001
786	3.69113	3.04667
787	3.36314	2.96364
788	4.5146	3.30276
789	4.39273	3.25491
790	3.59449	2.68701
791	3.26628	2.58659
792	4.17728	2.95043
793	3.72362	3.0669
794	4.60066	3.50147

## Sheet: Basin-wise PIC concentration
HydroBasins ID	Observed PIC concentration (wt%)	Monte carlo median PIC concentration (wt%)	log(Observed PIC concentration (wt%))	log(Monte carlo median PIC concentration (wt%))	Monte carlo dominant classification of PIC presence (1 = present, 0 = absent)
1070000010	NaN	3.18555	#VALUE!	0.503184	0
1070000100	NaN	0.873466	#VALUE!	-0.0587541	1
1070000110	NaN	2.39959	#VALUE!	0.380138	0
1070000150	NaN	1.44583	#VALUE!	0.160117	0
1070000160	NaN	0.799214	#VALUE!	-0.0973371	1
1070000330	NaN	0.797528	#VALUE!	-0.0982541	1
1070000340	NaN	1.03901	#VALUE!	0.0166211	1
1070000390	NaN	0.771387	#VALUE!	-0.112728	1
1070000400	NaN	0.70974	#VALUE!	-0.148901	1
1070000410	NaN	0.771302	#VALUE!	-0.112776	1
1070000420	NaN	0.810061	#VALUE!	-0.0914823	1
1070000490	NaN	0.774159	#VALUE!	-0.11117	1
1070000500	NaN	1.20589	#VALUE!	0.0813087	1
1070000790	NaN	0.768044	#VALUE!	-0.114614	1
1070000800	NaN	0.899118	#VALUE!	-0.0461831	1
1070001080	NaN	0.859893	#VALUE!	-0.0655557	1
1070001090	NaN	0.875248	#VALUE!	-0.0578688	1
1070001370	NaN	0.814333	#VALUE!	-0.0891981	1
1070001380	NaN	0.779432	#VALUE!	-0.108222	1
1070001510	NaN	0.788275	#VALUE!	-0.103322	1
1070001520	NaN	1.33638	#VALUE!	0.12593	1
1070001860	NaN	0.732028	#VALUE!	-0.135473	1
1070001870	NaN	0.761736	#VALUE!	-0.118196	1
1070001920	NaN	0.800885	#VALUE!	-0.0964296	1
1070001930	NaN	0.758202	#VALUE!	-0.120215	1
1070001960	NaN	0.751532	#VALUE!	-0.124053	1
1070001970	NaN	0.894482	#VALUE!	-0.0484282	1
1070002250	NaN	0.907149	#VALUE!	-0.0423212	1
1070002260	NaN	0.7777	#VALUE!	-0.109188	1
1070002290	NaN	1.02493	#VALUE!	0.0106949	1
1070002300	NaN	0.864457	#VALUE!	-0.0632565	1
1070002330	NaN	0.995977	#VALUE!	-0.00175057	1
1070002340	NaN	0.668666	#VALUE!	-0.174791	1
1070002390	NaN	0.874032	#VALUE!	-0.0584728	1
1070002400	NaN	0.596513	#VALUE!	-0.22438	1
1070002430	NaN	0.665143	#VALUE!	-0.177085	1
1070002440	NaN	0.745651	#VALUE!	-0.127464	1
1070002690	NaN	0.614887	#VALUE!	-0.211205	1
1070002700	NaN	0.589863	#VALUE!	-0.229249	1
1070002760	NaN	0.717332	#VALUE!	-0.14428	1
1070002770	NaN	0.573826	#VALUE!	-0.24122	1
1070002800	NaN	0.702863	#VALUE!	-0.153129	1
1070002810	NaN	0.610845	#VALUE!	-0.214069	1
1070003010	NaN	0.559914	#VALUE!	-0.251879	1
1070003020	NaN	0.591569	#VALUE!	-0.227995	1
1070003150	NaN	0.597291	#VALUE!	-0.223814	1
1070003160	NaN	0.458615	#VALUE!	-0.338551	1
1070003410	NaN	0.526786	#VALUE!	-0.278366	1
1070003420	NaN	0.500795	#VALUE!	-0.30034	1
1070003490	NaN	0.568438	#VALUE!	-0.245317	1
1070003500	NaN	0.457643	#VALUE!	-0.339473	1
1070003550	NaN	0.600676	#VALUE!	-0.221359	1
1070003560	NaN	0.51773	#VALUE!	-0.285897	1
1070003650	NaN	0.502932	#VALUE!	-0.298491	1
1070003660	NaN	0.451718	#VALUE!	-0.345132	1
1070003770	NaN	0.470427	#VALUE!	-0.327508	1
1070003780	NaN	0.46803	#VALUE!	-0.329726	1
1070003990	NaN	0.635009	#VALUE!	-0.19722	1
1070004590	NaN	0.545605	#VALUE!	-0.263122	1
1070004600	NaN	0.63368	#VALUE!	-0.19813	1
1070004660	NaN	0.498029	#VALUE!	-0.302745	1
1070004670	NaN	0.579352	#VALUE!	-0.237057	1
1070004700	NaN	0.499466	#VALUE!	-0.301494	1
1070004710	NaN	0.621293	#VALUE!	-0.206704	1
1070005080	NaN	0.518686	#VALUE!	-0.285096	1
1070005090	NaN	0.570835	#VALUE!	-0.243489	1
1070005140	NaN	0.467579	#VALUE!	-0.330145	1
1070005150	NaN	0.642026	#VALUE!	-0.192447	1
1070005300	NaN	0.446266	#VALUE!	-0.350406	1
1070005310	NaN	0.612875	#VALUE!	-0.212628	1
1070005340	NaN	0.475315	#VALUE!	-0.323018	1
1070005350	NaN	0.680509	#VALUE!	-0.167166	1
1070005420	NaN	0.668782	#VALUE!	-0.174715	1
1070005430	NaN	0.773905	#VALUE!	-0.111312	1
1070005720	NaN	0.712529	#VALUE!	-0.147198	1
1070005730	NaN	1.10605	#VALUE!	0.0437731	0
1070005860	NaN	0.91372	#VALUE!	-0.0391871	0
1070005870	NaN	0.733449	#VALUE!	-0.13463	1
1070005880	NaN	1.02161	#VALUE!	0.00928716	0
1070005890	NaN	0.667319	#VALUE!	-0.175667	1
1070005900	NaN	0.852121	#VALUE!	-0.0694988	1
1070005910	NaN	1.05568	#VALUE!	0.0235321	0
1070006360	NaN	0.786747	#VALUE!	-0.104165	1
1070006370	NaN	0.671674	#VALUE!	-0.172842	1
1070006380	NaN	0.868541	#VALUE!	-0.0612099	0
1070006390	NaN	0.73046	#VALUE!	-0.136404	1
1070006420	NaN	0.808085	#VALUE!	-0.0925429	0
1070006430	NaN	1.33236	#VALUE!	0.124622	0
1070006520	NaN	1.79413	#VALUE!	0.253854	0
1070006530	NaN	0.881149	#VALUE!	-0.0549507	1
1070006580	NaN	0.712699	#VALUE!	-0.147094	1
1070006590	NaN	0.835434	#VALUE!	-0.078088	1
1070006640	NaN	0.921414	#VALUE!	-0.0355451	0
1070006650	NaN	1.3229	#VALUE!	0.121528	0
1070006740	NaN	1.11549	#VALUE!	0.0474654	0
1070006750	NaN	0.660104	#VALUE!	-0.180387	1
1070006800	NaN	0.67681	#VALUE!	-0.169533	1
1070006810	NaN	0.871579	#VALUE!	-0.0596931	0
1070006850	NaN	0.79575	#VALUE!	-0.0992231	0
1070006860	NaN	1.27298	#VALUE!	0.104823	0
1070007000	NaN	0.892218	#VALUE!	-0.0495289	0
1070007010	NaN	0.837121	#VALUE!	-0.0772119	0
1070007060	NaN	1.06084	#VALUE!	0.0256517	0
1070007070	NaN	1.16498	#VALUE!	0.0663182	0
1070007260	NaN	1.09888	#VALUE!	0.0409486	0
1070007270	NaN	0.473188	#VALUE!	-0.324967	1
1070007290	NaN	0.801667	#VALUE!	-0.0960062	0
1070007300	NaN	0.574922	#VALUE!	-0.240391	1
1070007370	NaN	0.757031	#VALUE!	-0.120886	0
1070007380	NaN	0.486169	#VALUE!	-0.313213	1
1070007390	NaN	0.549606	#VALUE!	-0.259949	1
1070007400	NaN	0.486692	#VALUE!	-0.312746	1
1070007450	NaN	0.619095	#VALUE!	-0.208243	1
1070007460	NaN	0.496159	#VALUE!	-0.304379	1
1070007510	NaN	0.471417	#VALUE!	-0.326595	1
1070007520	NaN	0.469216	#VALUE!	-0.328627	1
1070007570	NaN	0.472444	#VALUE!	-0.32565	1
1070007580	NaN	0.516958	#VALUE!	-0.286545	1
1070007940	NaN	0.360001	#VALUE!	-0.443696	1
1070007950	NaN	0.350867	#VALUE!	-0.454857	1
1070008020	NaN	0.332875	#VALUE!	-0.477718	1
1070008030	NaN	0.329406	#VALUE!	-0.482269	1
1070008100	NaN	0.585889	#VALUE!	-0.232184	1
1070008110	NaN	0.990639	#VALUE!	-0.0040846	0
1070008130	NaN	0.33855	#VALUE!	-0.470377	1
1070008140	NaN	0.420397	#VALUE!	-0.37634	1
1070008150	NaN	0.342162	#VALUE!	-0.465769	1
1070008160	NaN	0.337203	#VALUE!	-0.472109	1
1070008330	NaN	0.371507	#VALUE!	-0.430033	1
1070008340	NaN	0.336639	#VALUE!	-0.472836	1
1070008360	NaN	0.325812	#VALUE!	-0.487033	1
1070008370	NaN	0.348733	#VALUE!	-0.457507	1
1070008470	NaN	0.440086	#VALUE!	-0.356462	1
1070008480	NaN	0.37193	#VALUE!	-0.429539	1
1070008580	NaN	0.364879	#VALUE!	-0.437851	1
1070008640	NaN	0.4726	#VALUE!	-0.325506	1
1070008650	NaN	1.33916	#VALUE!	0.126834	1
1070008720	NaN	0.354683	#VALUE!	-0.45016	1
1070008730	NaN	0.264173	#VALUE!	-0.578112	0
1070008740	NaN	0.422434	#VALUE!	-0.374241	1
1070008760	NaN	0.288538	#VALUE!	-0.539797	0
1070008880	NaN	0.479724	#VALUE!	-0.319008	1
1070008890	NaN	0.353504	#VALUE!	-0.451606	0
1070009010	NaN	0.552441	#VALUE!	-0.257714	1
1070009020	NaN	0.427539	#VALUE!	-0.369024	1
1070009130	NaN	0.403	#VALUE!	-0.394695	1
1070009140	NaN	0.262411	#VALUE!	-0.581018	0
1070009170	NaN	0.38953	#VALUE!	-0.409459	1
1070009180	NaN	0.298548	#VALUE!	-0.524986	1
1070009450	NaN	0.336286	#VALUE!	-0.473291	0
1070009460	NaN	0.310949	#VALUE!	-0.507311	0
1070009660	NaN	0.375072	#VALUE!	-0.425885	1
1070009670	NaN	0.900736	#VALUE!	-0.0454023	0
1070009680	NaN	0.524188	#VALUE!	-0.280513	1
1070009690	NaN	0.932446	#VALUE!	-0.0303763	0
1070009800	NaN	0.471769	#VALUE!	-0.326271	1
1070009810	NaN	1.17932	#VALUE!	0.0716334	0
1070009880	NaN	0.466143	#VALUE!	-0.331481	1
1070009890	NaN	0.3737	#VALUE!	-0.427477	1
1070010030	NaN	0.327355	#VALUE!	-0.484981	0
1070010040	NaN	0.292537	#VALUE!	-0.533819	0
1070010180	NaN	0.296539	#VALUE!	-0.527918	0
1070010190	NaN	0.282048	#VALUE!	-0.549676	1
1070010290	NaN	0.305755	#VALUE!	-0.514627	1
1070010300	NaN	0.27534	#VALUE!	-0.56013	0
1070010400	NaN	0.335932	#VALUE!	-0.473749	1
1070010410	NaN	0.381537	#VALUE!	-0.418463	1
1070010560	NaN	0.33367	#VALUE!	-0.476683	1
1070010590	NaN	0.334282	#VALUE!	-0.475887	0
1070010600	NaN	0.34892	#VALUE!	-0.457274	1
1070010730	NaN	0.302214	#VALUE!	-0.519686	1
1070010740	NaN	0.28298	#VALUE!	-0.548244	1
1070010870	NaN	0.3392	#VALUE!	-0.469544	0
1070010880	NaN	0.363826	#VALUE!	-0.439107	1
1070010980	NaN	0.33964	#VALUE!	-0.468981	1
1070010990	NaN	0.268165	#VALUE!	-0.571597	0
1070011020	NaN	0.281483	#VALUE!	-0.550548	0
1070011030	NaN	0.263001	#VALUE!	-0.580043	0
1070011120	NaN	0.324704	#VALUE!	-0.488513	0
1070011130	NaN	0.261762	#VALUE!	-0.582093	0
1070011180	NaN	0.282889	#VALUE!	-0.548384	0
1070011190	NaN	0.266528	#VALUE!	-0.574258	0
1070011240	NaN	0.255105	#VALUE!	-0.59328	0
1070011250	NaN	0.303719	#VALUE!	-0.517528	0
1070011280	NaN	0.227537	#VALUE!	-0.642947	0
1070011290	NaN	0.227459	#VALUE!	-0.643098	0
1070011340	NaN	0.288823	#VALUE!	-0.539368	0
1070011350	NaN	0.254493	#VALUE!	-0.594324	0
1070011360	NaN	0.300591	#VALUE!	-0.522024	0
1070011370	NaN	0.264841	#VALUE!	-0.577015	0
1070011420	NaN	0.28599	#VALUE!	-0.543649	0
1070011430	NaN	0.33174	#VALUE!	-0.479202	0
1070011500	NaN	0.384854	#VALUE!	-0.414704	1
1070011510	NaN	0.331012	#VALUE!	-0.480156	0
1070011530	NaN	0.301118	#VALUE!	-0.521264	0
1070011660	NaN	0.350008	#VALUE!	-0.455923	1
1070011670	NaN	0.258321	#VALUE!	-0.58784	0
1070011720	NaN	0.283355	#VALUE!	-0.54767	0
1070011730	NaN	0.295764	#VALUE!	-0.529055	0
1070011740	NaN	0.283072	#VALUE!	-0.548104	0
1070011750	NaN	0.277942	#VALUE!	-0.556046	0
1070011760	NaN	0.267972	#VALUE!	-0.571911	0
1070011770	NaN	0.333623	#VALUE!	-0.476744	1
1070011870	NaN	0.257881	#VALUE!	-0.588581	0
1070011880	NaN	0.319088	#VALUE!	-0.496089	0
1070011960	NaN	0.441891	#VALUE!	-0.354684	1
1070011970	NaN	0.322045	#VALUE!	-0.492084	1
1070012020	NaN	0.394914	#VALUE!	-0.403498	1
1070012030	NaN	0.321306	#VALUE!	-0.493081	1
1070012060	NaN	0.282724	#VALUE!	-0.548638	0
1070012070	NaN	0.284533	#VALUE!	-0.545868	0
1070012080	NaN	0.283621	#VALUE!	-0.547262	0
1070012090	NaN	0.283244	#VALUE!	-0.54784	0
1070012100	NaN	0.289292	#VALUE!	-0.538664	1
1070012110	NaN	0.282381	#VALUE!	-0.549165	1
1070012180	NaN	0.301665	#VALUE!	-0.520475	1
1070012190	NaN	0.307907	#VALUE!	-0.511581	0
1070012210	NaN	0.401787	#VALUE!	-0.396004	1
1070012220	NaN	0.27391	#VALUE!	-0.562391	1
1070012300	NaN	0.490864	#VALUE!	-0.309039	1
1070012310	NaN	0.27304	#VALUE!	-0.563773	1
1070012410	NaN	0.755342	#VALUE!	-0.121857	1
1070012420	NaN	0.518583	#VALUE!	-0.285182	1
1070012470	NaN	0.278618	#VALUE!	-0.55499	1
1070012480	NaN	0.273245	#VALUE!	-0.563448	1
1070012490	NaN	0.265783	#VALUE!	-0.575473	0
1070012500	NaN	0.27601	#VALUE!	-0.559075	1
1070012540	NaN	0.274858	#VALUE!	-0.560892	1
1070012550	NaN	0.241793	#VALUE!	-0.616556	1
1070012590	NaN	0.405289	#VALUE!	-0.392235	1
1070012600	NaN	0.266135	#VALUE!	-0.574898	1
1070012680	NaN	0.372278	#VALUE!	-0.429133	1
1070012690	NaN	0.268503	#VALUE!	-0.571051	1
1070012710	NaN	0.241285	#VALUE!	-0.617469	1
1070012720	NaN	0.249816	#VALUE!	-0.602379	1
1070012730	NaN	0.284727	#VALUE!	-0.545571	1
1070012740	NaN	0.285597	#VALUE!	-0.544246	0
1070012750	NaN	0.249872	#VALUE!	-0.602282	1
1070012760	NaN	0.29565	#VALUE!	-0.529222	0
1070012770	NaN	0.277466	#VALUE!	-0.556791	1
1070012780	NaN	0.27639	#VALUE!	-0.558477	1
1070012810	NaN	0.338878	#VALUE!	-0.469956	1
1070012820	NaN	0.276802	#VALUE!	-0.55783	1
1070012830	NaN	0.323609	#VALUE!	-0.489979	1
1070012840	NaN	0.292307	#VALUE!	-0.534161	1
1070012920	NaN	0.352671	#VALUE!	-0.452631	1
1070012930	NaN	0.236731	#VALUE!	-0.625745	0
1070012940	NaN	0.290992	#VALUE!	-0.536119	0
1070012950	NaN	0.237974	#VALUE!	-0.623471	0
1070013000	NaN	0.268038	#VALUE!	-0.571804	0
1070013010	NaN	0.243565	#VALUE!	-0.613385	1
1070013070	NaN	0.31617	#VALUE!	-0.50008	0
1070013080	NaN	0.260159	#VALUE!	-0.584761	1
1070013200	NaN	0.287056	#VALUE!	-0.542034	0
1070013210	NaN	0.228151	#VALUE!	-0.641778	1
1070013240	NaN	0.270716	#VALUE!	-0.567486	0
1070013250	NaN	0.236049	#VALUE!	-0.626998	1
1070013280	NaN	0.286627	#VALUE!	-0.542683	0
1070013290	NaN	0.269386	#VALUE!	-0.569625	1
1070013300	NaN	0.321998	#VALUE!	-0.492147	0
1070013310	NaN	0.267035	#VALUE!	-0.573431	1
1070013380	NaN	0.28809	#VALUE!	-0.540472	0
1070013390	NaN	0.261994	#VALUE!	-0.581709	1
1070013420	NaN	0.325603	#VALUE!	-0.487312	0
1070013430	NaN	0.26081	#VALUE!	-0.583676	1
1070013640	NaN	0.318254	#VALUE!	-0.497226	0
1070013650	NaN	0.240444	#VALUE!	-0.618986	1
1070013820	NaN	0.32983	#VALUE!	-0.48171	0
1070013830	NaN	0.26482	#VALUE!	-0.57705	1
1070013950	NaN	0.343174	#VALUE!	-0.464486	0
1070013960	NaN	0.268968	#VALUE!	-0.5703	1
1070014220	NaN	0.38382	#VALUE!	-0.415872	1
1070014230	NaN	0.321726	#VALUE!	-0.492514	1
1070014370	NaN	0.413253	#VALUE!	-0.383784	1
1070014380	NaN	0.397314	#VALUE!	-0.400866	1
1070014490	NaN	0.404832	#VALUE!	-0.392725	1
1070014500	NaN	0.321752	#VALUE!	-0.492478	1
1070014920	NaN	0.438472	#VALUE!	-0.358058	1
1070014930	NaN	0.713209	#VALUE!	-0.146783	1
1070014950	NaN	0.926996	#VALUE!	-0.0329219	1
1070014960	NaN	0.775786	#VALUE!	-0.110258	1
1070014970	NaN	0.563091	#VALUE!	-0.249422	1
1070014980	NaN	0.302104	#VALUE!	-0.519843	1
1070015000	NaN	0.332438	#VALUE!	-0.47829	1
1070015010	NaN	0.301781	#VALUE!	-0.520308	1
1070015030	NaN	0.302848	#VALUE!	-0.518775	1
1070015040	NaN	0.305561	#VALUE!	-0.514901	1
1070015050	NaN	0.310599	#VALUE!	-0.5078	1
1070015080	NaN	0.311392	#VALUE!	-0.506692	1
1070015090	NaN	0.312288	#VALUE!	-0.505444	1
1070015150	NaN	0.302402	#VALUE!	-0.519415	1
1070015160	NaN	0.313098	#VALUE!	-0.504319	1
1070015280	NaN	0.352801	#VALUE!	-0.452471	1
1070015290	NaN	0.27675	#VALUE!	-0.557912	1
1070015390	NaN	0.373518	#VALUE!	-0.427689	1
1070015400	NaN	0.36477	#VALUE!	-0.437981	1
1070015560	NaN	0.459789	#VALUE!	-0.337441	1
1070015570	NaN	0.384096	#VALUE!	-0.41556	1
1070015630	NaN	0.453522	#VALUE!	-0.343402	1
1070015640	NaN	0.427671	#VALUE!	-0.36889	1
1070015720	NaN	0.546847	#VALUE!	-0.262134	1
1070015730	NaN	0.52893	#VALUE!	-0.276602	1
1070015850	0.550445	0.57914	-0.259286	-0.237216	1
1070015860	NaN	0.626671	#VALUE!	-0.20296	1
1070015960	NaN	0.702098	#VALUE!	-0.153602	1
1070015970	NaN	0.923125	#VALUE!	-0.0347397	1
1070016270	NaN	0.732762	#VALUE!	-0.135037	1
1070016280	NaN	0.713742	#VALUE!	-0.146459	1
1070016520	NaN	0.720853	#VALUE!	-0.142153	1
1070016530	NaN	0.691878	#VALUE!	-0.15997	1
1070016640	NaN	0.749834	#VALUE!	-0.125035	1
1070016650	NaN	0.71305	#VALUE!	-0.14688	1
1070016760	NaN	0.686315	#VALUE!	-0.163476	1
1070016770	NaN	0.876432	#VALUE!	-0.0572818	1
1070016850	NaN	0.631764	#VALUE!	-0.199445	1
1070016860	NaN	0.930662	#VALUE!	-0.0312079	1
1070016920	NaN	1.08003	#VALUE!	0.033435	1
1070016930	NaN	1.00975	#VALUE!	0.00421231	1
1070017080	NaN	0.617896	#VALUE!	-0.209085	1
1070017090	NaN	0.748598	#VALUE!	-0.125751	1
1070017100	NaN	0.701174	#VALUE!	-0.154174	1
1070017110	NaN	0.800178	#VALUE!	-0.0968136	1
1070017180	NaN	0.732535	#VALUE!	-0.135172	1
1070017190	NaN	0.776737	#VALUE!	-0.109726	1
1070017350	NaN	0.899502	#VALUE!	-0.0459979	1
1070017360	NaN	0.768292	#VALUE!	-0.114474	1
1070017390	NaN	0.566125	#VALUE!	-0.247087	1
1070017400	NaN	0.729157	#VALUE!	-0.137179	1
1070017450	NaN	0.631852	#VALUE!	-0.199384	1
1070017460	NaN	0.821196	#VALUE!	-0.0855531	1
1070017510	NaN	0.65234	#VALUE!	-0.185526	1
1070017520	1.44	0.874134	0.158362	-0.0584221	1
1070017690	0.968551	0.816967	-0.0138776	-0.0877956	1
1070017700	NaN	0.817879	#VALUE!	-0.0873107	1
1070017790	NaN	0.743238	#VALUE!	-0.128872	0
1070017800	NaN	0.796549	#VALUE!	-0.0987874	1
1070017850	NaN	1.04483	#VALUE!	0.019047	0
1070017860	NaN	0.779019	#VALUE!	-0.108452	1
1070017890	0.817034	0.712761	-0.0877597	-0.147056	1
1070017900	NaN	0.734187	#VALUE!	-0.134193	1
1070017930	NaN	0.696469	#VALUE!	-0.157098	1
1070017940	NaN	0.732172	#VALUE!	-0.135387	1
1070017970	NaN	0.673436	#VALUE!	-0.171704	1
1070017980	NaN	0.755067	#VALUE!	-0.122014	1
1070018120	NaN	0.404042	#VALUE!	-0.393574	1
1070018130	NaN	0.777331	#VALUE!	-0.109394	1
1070018310	0.347369	0.525248	-0.459209	-0.279636	1
1070018320	NaN	0.916058	#VALUE!	-0.038077	1
1070018410	NaN	0.503517	#VALUE!	-0.297986	1
1070018420	NaN	0.615664	#VALUE!	-0.210656	1
1070018430	0.113772	0.456131	-0.943966	-0.34091	1
1070018440	NaN	0.707821	#VALUE!	-0.150077	1
1070018600	0.215186	0.443568	-0.667187	-0.35304	1
1070018610	NaN	0.584346	#VALUE!	-0.23333	1
1070018660	0.273146	0.400092	-0.563606	-0.39784	1
1070018670	NaN	0.581254	#VALUE!	-0.235634	1
1070018800	NaN	0.440808	#VALUE!	-0.355751	1
1070018810	NaN	0.83714	#VALUE!	-0.0772021	1
1070018860	0.130984	0.437211	-0.882782	-0.359309	1
1070018870	NaN	0.76491	#VALUE!	-0.11639	1
1070019010	0	0.438886	#NUM!	-0.357648	0
1070019020	NaN	1.63648	#VALUE!	0.21391	1
1070019030	NaN	0.560702	#VALUE!	-0.251268	1
1070019040	NaN	0.745584	#VALUE!	-0.127504	1
1070019070	0	0.445768	#NUM!	-0.350891	0
1070019080	NaN	0.398642	#VALUE!	-0.399417	1
1070019130	0.0242732	0.424402	-1.61487	-0.372222	0
1070019150	NaN	0.421611	#VALUE!	-0.375088	1
1070019160	NaN	0.341514	#VALUE!	-0.466592	1
1070019180	0	0.396856	#NUM!	-0.401367	0
1070019190	NaN	0.491312	#VALUE!	-0.308643	1
1070019270	0.196804	0.331409	-0.705966	-0.479636	1
1070019280	NaN	0.331975	#VALUE!	-0.478894	1
1070019420	0.0254983	0.360587	-1.59349	-0.442989	0
1070019430	NaN	0.401562	#VALUE!	-0.396248	1
1070019510	NaN	0.393832	#VALUE!	-0.404689	1
1070019520	NaN	0.338674	#VALUE!	-0.470218	1
1070019540	0.0134256	0.365267	-1.87207	-0.43739	1
1070019550	NaN	0.378608	#VALUE!	-0.421811	1
1070019670	NaN	0.37144	#VALUE!	-0.430112	1
1070019680	NaN	0.363149	#VALUE!	-0.439915	1
1070019800	0.00588436	0.329293	-2.2303	-0.482418	1
1070019810	NaN	0.342966	#VALUE!	-0.464749	1
1070020040	NaN	0.312889	#VALUE!	-0.504609	0
1070020050	NaN	0.273966	#VALUE!	-0.562303	0
1070020070	NaN	0.269629	#VALUE!	-0.569233	0
1070020080	NaN	0.283413	#VALUE!	-0.54758	1
1070020150	NaN	0.349889	#VALUE!	-0.45607	0
1070020160	NaN	0.266202	#VALUE!	-0.574788	0
1070020190	NaN	0.257582	#VALUE!	-0.589085	0
1070020200	NaN	0.268982	#VALUE!	-0.570276	0
1070020210	NaN	0.294512	#VALUE!	-0.530897	0
1070020220	NaN	0.239113	#VALUE!	-0.621396	1
1070020240	NaN	0.332354	#VALUE!	-0.478399	0
1070020250	NaN	0.232799	#VALUE!	-0.633019	0
1070020270	NaN	0.292909	#VALUE!	-0.533267	0
1070020290	NaN	0.27158	#VALUE!	-0.566102	0
1070020300	NaN	0.217363	#VALUE!	-0.662814	0
1070020310	NaN	0.273689	#VALUE!	-0.562742	0
1070020320	NaN	0.296003	#VALUE!	-0.528704	0
1070020340	NaN	0.325778	#VALUE!	-0.487078	0
1070020350	NaN	0.297142	#VALUE!	-0.527036	0
1070020420	NaN	0.291409	#VALUE!	-0.535498	1
1070020430	NaN	0.2362	#VALUE!	-0.62672	0
1070020450	NaN	0.276316	#VALUE!	-0.558594	0
1070020460	NaN	0.230005	#VALUE!	-0.638263	0
1070020490	NaN	0.233859	#VALUE!	-0.631046	0
1070020500	NaN	0.228504	#VALUE!	-0.641107	0
1070020520	NaN	0.289497	#VALUE!	-0.538355	0
1070020530	NaN	0.247072	#VALUE!	-0.607177	0
1070020570	NaN	0.274156	#VALUE!	-0.562003	1
1070020580	NaN	0.260678	#VALUE!	-0.583896	0
1070020690	NaN	0.240381	#VALUE!	-0.6191	0
1070020700	NaN	0.225757	#VALUE!	-0.646358	0
1070020730	NaN	0.222655	#VALUE!	-0.652367	0
1070020740	NaN	0.724493	#VALUE!	-0.139966	0
1070020820	NaN	0.343419	#VALUE!	-0.464176	1
1070020830	NaN	0.482819	#VALUE!	-0.316216	0
1070020870	NaN	0.359154	#VALUE!	-0.44472	0
1070020880	NaN	1.73067	#VALUE!	0.238214	0
1070021110	NaN	0.425998	#VALUE!	-0.370592	0
1070021120	NaN	0.329151	#VALUE!	-0.482605	0
1070021220	NaN	0.364359	#VALUE!	-0.438471	1
1070021230	NaN	0.898963	#VALUE!	-0.0462583	0
1070021340	NaN	0.3255	#VALUE!	-0.487449	0
1070021370	NaN	0.29965	#VALUE!	-0.523386	0
1070021390	NaN	0.307818	#VALUE!	-0.511706	0
1070021400	NaN	0.281684	#VALUE!	-0.550237	0
1070021410	NaN	0.318563	#VALUE!	-0.496805	0
1070021440	NaN	0.464504	#VALUE!	-0.33301	1
1070021450	NaN	0.266768	#VALUE!	-0.573866	0
1070021500	NaN	0.51667	#VALUE!	-0.286787	1
1070021510	NaN	0.280463	#VALUE!	-0.552125	0
1070021570	NaN	0.38606	#VALUE!	-0.413345	0
1070021580	NaN	0.282547	#VALUE!	-0.54891	0
1070021620	NaN	0.339011	#VALUE!	-0.469786	0
1070021630	NaN	0.198712	#VALUE!	-0.701776	0
1070021650	NaN	0.253368	#VALUE!	-0.596247	1
1070021660	NaN	0.203539	#VALUE!	-0.691353	0
1070021840	NaN	0.302947	#VALUE!	-0.518633	0
1070021850	NaN	0.263956	#VALUE!	-0.578469	0
1070021910	NaN	0.29669	#VALUE!	-0.527697	0
1070021920	NaN	0.200938	#VALUE!	-0.696939	0
1070021940	NaN	0.197873	#VALUE!	-0.703613	0
1070021970	NaN	0.222165	#VALUE!	-0.653324	0
1070021980	NaN	0.198544	#VALUE!	-0.702143	0
1070022020	NaN	0.223546	#VALUE!	-0.650633	0
1070022030	NaN	0.204012	#VALUE!	-0.690344	0
1070022200	NaN	0.202304	#VALUE!	-0.693995	0
1070022210	NaN	0.21181	#VALUE!	-0.674053	0
1070022240	NaN	0.222607	#VALUE!	-0.652462	0
1070022250	NaN	0.210374	#VALUE!	-0.677009	0
1070022420	NaN	0.407576	#VALUE!	-0.389792	1
1070022430	NaN	0.197632	#VALUE!	-0.704143	0
1070022630	NaN	0.19339	#VALUE!	-0.713565	0
1070022650	NaN	0.20016	#VALUE!	-0.698622	0
1070022660	NaN	0.204035	#VALUE!	-0.690296	0
1070022700	NaN	0.198214	#VALUE!	-0.702866	0
1070022710	NaN	0.207326	#VALUE!	-0.683346	0
1070022890	NaN	0.220292	#VALUE!	-0.657001	0
1070022900	NaN	0.234777	#VALUE!	-0.629345	0
1070022910	NaN	0.309494	#VALUE!	-0.509348	0
1070022920	NaN	0.232346	#VALUE!	-0.633864	0
1070022930	NaN	0.219841	#VALUE!	-0.657891	0
1070022940	NaN	0.222944	#VALUE!	-0.651805	0
1070022950	NaN	0.298319	#VALUE!	-0.525319	0
1070022960	NaN	0.209174	#VALUE!	-0.679493	0
1070022980	NaN	0.327503	#VALUE!	-0.484785	0
1070022990	NaN	0.211303	#VALUE!	-0.675095	0
1070023020	NaN	0.39246	#VALUE!	-0.406204	0
1070023050	NaN	0.365394	#VALUE!	-0.437239	0
1070023060	NaN	0.321274	#VALUE!	-0.493124	0
1070023130	NaN	0.376981	#VALUE!	-0.423681	0
1070023180	NaN	0.341189	#VALUE!	-0.467006	0
1070023190	NaN	0.265182	#VALUE!	-0.576456	1
1070023200	NaN	0.257993	#VALUE!	-0.588391	1
1070023210	NaN	0.339301	#VALUE!	-0.469415	1
1070023220	NaN	0.348419	#VALUE!	-0.457899	1
1070023230	NaN	0.296898	#VALUE!	-0.527392	1
1070023240	NaN	0.325185	#VALUE!	-0.487869	1
1070023250	NaN	0.246614	#VALUE!	-0.607983	1
1070023300	NaN	0.311735	#VALUE!	-0.506214	1
1070023310	NaN	0.373284	#VALUE!	-0.427961	1
1070023450	NaN	0.351862	#VALUE!	-0.453627	0
1070023460	NaN	0.372319	#VALUE!	-0.429085	1
1070023660	NaN	0.321981	#VALUE!	-0.49217	0
1070023670	NaN	0.333506	#VALUE!	-0.476897	0
1070023770	NaN	0.324278	#VALUE!	-0.489082	0
1070023780	NaN	0.297473	#VALUE!	-0.526553	0
1070023840	NaN	0.292137	#VALUE!	-0.534414	0
1070023850	NaN	0.339851	#VALUE!	-0.468712	0
1070023890	NaN	0.432845	#VALUE!	-0.363668	1
1070023900	NaN	0.360206	#VALUE!	-0.443449	0
1070023920	NaN	0.567124	#VALUE!	-0.246322	0
1070023930	NaN	0.363019	#VALUE!	-0.44007	0
1070023950	NaN	0.34017	#VALUE!	-0.468304	0
1070023960	NaN	0.255135	#VALUE!	-0.59323	0
1070023980	NaN	0.327278	#VALUE!	-0.485084	0
1070023990	NaN	0.294333	#VALUE!	-0.531161	0
1070024000	NaN	0.320055	#VALUE!	-0.494775	0
1070024010	NaN	0.283957	#VALUE!	-0.546748	0
1070024020	NaN	0.310268	#VALUE!	-0.508264	0
1070024030	NaN	0.297927	#VALUE!	-0.52589	0
1070024040	NaN	0.301081	#VALUE!	-0.521317	0
1070024050	NaN	0.297946	#VALUE!	-0.525862	0
1070024070	NaN	0.30284	#VALUE!	-0.518787	0
1070024080	NaN	0.32643	#VALUE!	-0.48621	0
1070024310	NaN	0.30964	#VALUE!	-0.509144	0
1070024320	NaN	0.283627	#VALUE!	-0.547253	0
1070024360	NaN	0.270901	#VALUE!	-0.567189	0
1070024370	NaN	0.280983	#VALUE!	-0.55132	0
1070024380	NaN	0.284108	#VALUE!	-0.546517	1
1070024390	NaN	0.271144	#VALUE!	-0.566799	0
1070024500	NaN	0.277022	#VALUE!	-0.557485	1
1070024510	NaN	0.272105	#VALUE!	-0.565264	0
1070024560	NaN	0.277279	#VALUE!	-0.557083	1
1070024570	NaN	0.285423	#VALUE!	-0.544512	0
1070024620	NaN	0.279587	#VALUE!	-0.553482	0
1070024630	NaN	0.264163	#VALUE!	-0.578128	0
1070024680	NaN	0.27223	#VALUE!	-0.565064	1
1070024690	NaN	0.300317	#VALUE!	-0.52242	0
1070024770	NaN	0.295583	#VALUE!	-0.52932	1
1070024780	NaN	0.285801	#VALUE!	-0.543936	0
1070024830	NaN	0.303826	#VALUE!	-0.517374	0
1070024840	NaN	0.306977	#VALUE!	-0.512895	0
1070024870	NaN	0.295266	#VALUE!	-0.529787	0
1070024880	NaN	0.303041	#VALUE!	-0.518499	0
1070024920	NaN	0.310818	#VALUE!	-0.507494	1
1070024930	NaN	0.186782	#VALUE!	-0.728664	0
1070024940	NaN	0.178652	#VALUE!	-0.747993	0
1070024950	NaN	0.201405	#VALUE!	-0.69593	0
1070024960	NaN	0.249054	#VALUE!	-0.603707	0
1070024970	NaN	0.197264	#VALUE!	-0.704951	0
1070024980	NaN	0.320691	#VALUE!	-0.493913	1
1070024990	NaN	0.19171	#VALUE!	-0.717356	0
1070025000	NaN	0.492522	#VALUE!	-0.307575	0
1070025010	NaN	0.276188	#VALUE!	-0.558795	0
1070025060	NaN	0.277715	#VALUE!	-0.556401	0
1070025070	NaN	0.313739	#VALUE!	-0.503432	0
1070025080	NaN	0.439831	#VALUE!	-0.356714	0
1070025180	NaN	0.447478	#VALUE!	-0.349228	0
1070025190	NaN	0.311056	#VALUE!	-0.507161	0
1070025240	NaN	0.289653	#VALUE!	-0.538122	0
1070025250	NaN	0.337465	#VALUE!	-0.471771	0
1070025340	NaN	0.509986	#VALUE!	-0.292442	0
1070025350	NaN	0.295215	#VALUE!	-0.529862	0
1070025450	NaN	0.29084	#VALUE!	-0.536346	0
1070025470	NaN	0.348923	#VALUE!	-0.457271	0
1070025480	NaN	0.292867	#VALUE!	-0.533329	0
1070025520	NaN	0.304986	#VALUE!	-0.51572	0
1070025530	NaN	0.291061	#VALUE!	-0.536016	0
1070025560	NaN	0.361403	#VALUE!	-0.442008	1
1070025570	NaN	0.264745	#VALUE!	-0.577172	0
1070025590	NaN	0.319019	#VALUE!	-0.496184	0
1070025600	NaN	0.382692	#VALUE!	-0.41715	0
1070025690	NaN	0.444235	#VALUE!	-0.352387	1
1070025720	NaN	0.672851	#VALUE!	-0.172081	0
1070025730	NaN	0.426553	#VALUE!	-0.370027	0
1070025760	NaN	0.935414	#VALUE!	-0.0289963	0
1070025770	NaN	0.204907	#VALUE!	-0.688443	0
1070025870	NaN	0.762917	#VALUE!	-0.117523	0
1070025880	NaN	0.766906	#VALUE!	-0.115258	0
1070025890	NaN	0.942261	#VALUE!	-0.0258288	0
1070025900	NaN	0.595393	#VALUE!	-0.225196	0
1070025940	NaN	0.965479	#VALUE!	-0.0152573	0
1070025950	NaN	0.971209	#VALUE!	-0.0126874	0
1070026210	NaN	0.411416	#VALUE!	-0.385719	1
1070026220	NaN	0.291512	#VALUE!	-0.535344	1
1070026230	NaN	0.364217	#VALUE!	-0.43864	1
1070026240	NaN	0.93293	#VALUE!	-0.0301508	0
1070026360	NaN	0.310422	#VALUE!	-0.508047	0
1070026370	NaN	0.251702	#VALUE!	-0.599114	0
1070026440	NaN	0.282295	#VALUE!	-0.549296	0
1070026450	NaN	0.283953	#VALUE!	-0.546754	0
1070026610	NaN	0.271367	#VALUE!	-0.566443	0
1070026620	NaN	0.295369	#VALUE!	-0.529635	0
1070026800	NaN	0.270648	#VALUE!	-0.567596	0
1070026820	NaN	0.301076	#VALUE!	-0.521324	1
1070027020	NaN	0.324961	#VALUE!	-0.488168	1
1070027030	NaN	0.318199	#VALUE!	-0.497301	1
1070027040	NaN	0.337898	#VALUE!	-0.471215	1
1070027050	NaN	0.340084	#VALUE!	-0.468414	1
1070027100	NaN	0.354795	#VALUE!	-0.450023	1
1070027110	NaN	0.396519	#VALUE!	-0.401736	1
1070027160	NaN	0.375251	#VALUE!	-0.425678	1
1070027170	0.1188	0.365952	-0.925184	-0.436576	1
1070027410	0.4392	0.375504	-0.357338	-0.425385	1
1070027420	NaN	0.443386	#VALUE!	-0.353218	1
1070027430	NaN	0.455502	#VALUE!	-0.341509	1
1070027440	NaN	0.490499	#VALUE!	-0.309362	1
1070027450	NaN	0.438382	#VALUE!	-0.358147	1
1070027490	NaN	0.52912	#VALUE!	-0.276446	1
1070027500	NaN	0.5234	#VALUE!	-0.281166	1
1070027530	NaN	0.518347	#VALUE!	-0.285379	1
1070027540	NaN	0.555983	#VALUE!	-0.254939	1
1070027570	NaN	0.533093	#VALUE!	-0.273197	1
1070027580	NaN	0.544848	#VALUE!	-0.263725	1
1070027610	NaN	0.580782	#VALUE!	-0.235987	1
1070027620	NaN	0.563136	#VALUE!	-0.249387	1
1070027630	NaN	0.660782	#VALUE!	-0.179942	1
1070027650	NaN	0.597452	#VALUE!	-0.223697	1
1070027660	NaN	0.595289	#VALUE!	-0.225272	1
1070027690	NaN	0.544933	#VALUE!	-0.263657	1
1070027700	NaN	0.623746	#VALUE!	-0.204992	1
1070027730	NaN	0.650412	#VALUE!	-0.186811	1
1070027740	NaN	0.637169	#VALUE!	-0.195745	1
1070027790	NaN	0.648078	#VALUE!	-0.188373	1
1070027800	NaN	0.639707	#VALUE!	-0.194019	1
1070027830	NaN	0.692595	#VALUE!	-0.159521	1
1070027840	NaN	0.641836	#VALUE!	-0.192576	1
1070027920	NaN	0.756176	#VALUE!	-0.121377	1
1070027930	NaN	0.725736	#VALUE!	-0.139222	1
1070027980	NaN	0.879532	#VALUE!	-0.0557483	1
1070027990	NaN	0.728355	#VALUE!	-0.137657	1
1070028080	NaN	0.799741	#VALUE!	-0.0970506	1
1070028090	NaN	0.721069	#VALUE!	-0.142023	1
1070028180	NaN	0.809548	#VALUE!	-0.0917574	1
1070028190	NaN	1.32385	#VALUE!	0.121838	1
1070028480	NaN	1.12216	#VALUE!	0.0500539	1
1070028490	NaN	0.75615	#VALUE!	-0.121392	1
1070028550	NaN	0.842622	#VALUE!	-0.0743673	1
1070028560	NaN	0.94022	#VALUE!	-0.0267706	1
1070028570	NaN	0.787398	#VALUE!	-0.103806	1
1070028580	NaN	0.689351	#VALUE!	-0.16156	1
1070028610	NaN	0.760963	#VALUE!	-0.118636	1
1070028620	NaN	0.847681	#VALUE!	-0.0717675	1
1070028630	NaN	0.724278	#VALUE!	-0.140094	1
1070028640	NaN	0.758416	#VALUE!	-0.120092	1
1070028700	NaN	1.21614	#VALUE!	0.0849852	1
1070028710	NaN	0.872885	#VALUE!	-0.0590428	1
1070028830	NaN	0.671961	#VALUE!	-0.172656	1
1070028840	NaN	0.609312	#VALUE!	-0.215161	1
1070028850	NaN	0.646592	#VALUE!	-0.189369	1
1070028870	NaN	0.624868	#VALUE!	-0.204212	1
1070028900	NaN	1.12555	#VALUE!	0.0513633	0
1070028910	NaN	1.46168	#VALUE!	0.164851	0
1070028960	NaN	0.902758	#VALUE!	-0.0444288	1
1070028970	NaN	0.599385	#VALUE!	-0.222294	1
1070029050	NaN	0.700535	#VALUE!	-0.15457	1
1070029060	NaN	0.586337	#VALUE!	-0.231853	1
1070029180	NaN	0.705037	#VALUE!	-0.151788	1
1070029200	NaN	1.04306	#VALUE!	0.018311	1
1070029210	NaN	0.649898	#VALUE!	-0.187155	1
1070029350	NaN	0.690459	#VALUE!	-0.160862	1
1070029360	NaN	0.846869	#VALUE!	-0.0721839	1
1070029370	NaN	2.02967	#VALUE!	0.307426	1
1070029380	NaN	0.638238	#VALUE!	-0.195018	1
1070029400	NaN	0.588524	#VALUE!	-0.230236	1
1070029410	NaN	0.344672	#VALUE!	-0.462594	1
1070029430	NaN	1.09723	#VALUE!	0.0402981	1
1070029440	NaN	0.331549	#VALUE!	-0.479453	1
1070029510	NaN	0.538056	#VALUE!	-0.269172	1
1070029520	NaN	0.42487	#VALUE!	-0.371744	1
1070029550	NaN	0.608111	#VALUE!	-0.216017	1
1070029560	NaN	0.382146	#VALUE!	-0.417771	1
1070029570	NaN	0.427133	#VALUE!	-0.369437	1
1070029580	NaN	0.743367	#VALUE!	-0.128797	1
1070029670	NaN	1.87106	#VALUE!	0.272088	1
1070029700	NaN	0.539655	#VALUE!	-0.267884	1
1070029710	NaN	0.389924	#VALUE!	-0.40902	1
1070029810	NaN	0.294278	#VALUE!	-0.531242	1
1070029850	NaN	0.771646	#VALUE!	-0.112582	1
1070029860	NaN	1.16806	#VALUE!	0.0674636	0
1070029890	NaN	1.65368	#VALUE!	0.218452	1
1070029900	NaN	0.506495	#VALUE!	-0.295425	1
1070030070	NaN	0.653737	#VALUE!	-0.184597	1
1070030080	NaN	0.484689	#VALUE!	-0.314536	1
1070030120	NaN	1.22144	#VALUE!	0.0868719	1
1070030130	NaN	1.79512	#VALUE!	0.254093	1
1070030220	NaN	1.94125	#VALUE!	0.288082	1
1070030250	NaN	0.508824	#VALUE!	-0.293432	1
1070030260	NaN	0.514761	#VALUE!	-0.288394	1
1070030310	NaN	1.23631	#VALUE!	0.0921289	1
1070030320	NaN	0.297229	#VALUE!	-0.526909	1
1070030350	NaN	1.0616	#VALUE!	0.0259607	1
1070030360	NaN	0.41274	#VALUE!	-0.384323	1
1070030400	NaN	0.530898	#VALUE!	-0.274989	1
1070030410	NaN	0.387652	#VALUE!	-0.411558	1
1070030450	NaN	0.497662	#VALUE!	-0.303066	1
1070030460	NaN	0.423481	#VALUE!	-0.373166	1
1070030760	NaN	0.643794	#VALUE!	-0.191253	1
1070030770	NaN	0.348716	#VALUE!	-0.457528	1
1070030840	NaN	0.943419	#VALUE!	-0.0252952	1
1070030850	NaN	0.546984	#VALUE!	-0.262025	1
1070030980	NaN	0.668975	#VALUE!	-0.17459	1
1070030990	NaN	0.579127	#VALUE!	-0.237226	1
1070031080	NaN	0.915819	#VALUE!	-0.0381903	1
1070031090	NaN	0.569616	#VALUE!	-0.244418	1
1070031290	NaN	1.08267	#VALUE!	0.0344967	1
1070031300	NaN	0.721527	#VALUE!	-0.141748	1
1070031570	NaN	0.397115	#VALUE!	-0.401084	1
1070031580	NaN	0.484794	#VALUE!	-0.314443	1
1070031730	NaN	0.476285	#VALUE!	-0.322134	1
1070031740	NaN	0.455859	#VALUE!	-0.341169	1
1070031780	NaN	0.477876	#VALUE!	-0.320684	1
1070031790	NaN	0.464696	#VALUE!	-0.332831	1
1070031800	NaN	0.678377	#VALUE!	-0.168529	1
1070031810	NaN	0.673902	#VALUE!	-0.171403	1
1070031850	NaN	0.579898	#VALUE!	-0.236648	1
1070031860	NaN	0.803341	#VALUE!	-0.0951001	1
1070032170	NaN	0.897732	#VALUE!	-0.0468532	1
1070032180	NaN	0.684935	#VALUE!	-0.16435	1
1070032190	NaN	0.732592	#VALUE!	-0.135138	1
1070032200	NaN	0.614914	#VALUE!	-0.211186	1
1070032230	NaN	0.745251	#VALUE!	-0.127697	1
1070032240	NaN	0.99139	#VALUE!	-0.00375563	1
1070032350	NaN	1.59563	#VALUE!	0.202931	1
1070032360	NaN	0.509556	#VALUE!	-0.292808	1
1070032500	NaN	1.82201	#VALUE!	0.260551	1
1070032510	NaN	2.31683	#VALUE!	0.364895	1
1070032600	NaN	0.624575	#VALUE!	-0.204415	1
1070032610	NaN	0.685731	#VALUE!	-0.163846	1
1070032670	NaN	1.05786	#VALUE!	0.0244272	1
1070032690	NaN	0.76975	#VALUE!	-0.11365	1
1070032700	NaN	0.754278	#VALUE!	-0.122468	1
1070032750	NaN	0.801475	#VALUE!	-0.0961098	1
1070032760	NaN	0.746305	#VALUE!	-0.127083	1
1070032770	NaN	0.672314	#VALUE!	-0.172428	1
1070032780	NaN	0.79942	#VALUE!	-0.0972249	1
1070032810	NaN	0.967608	#VALUE!	-0.0143007	1
1070032820	NaN	0.591495	#VALUE!	-0.228049	1
1070032850	NaN	0.755209	#VALUE!	-0.121933	1
1070032860	NaN	0.782713	#VALUE!	-0.106397	1
1070032870	NaN	0.59468	#VALUE!	-0.225717	1
1070032880	NaN	0.770035	#VALUE!	-0.11349	1
1070032900	NaN	0.829639	#VALUE!	-0.0811107	1
1070032910	NaN	0.912008	#VALUE!	-0.0400014	0
1070032920	NaN	0.885622	#VALUE!	-0.0527518	0
1070032930	NaN	0.882308	#VALUE!	-0.0543798	0
1070032940	NaN	0.8969	#VALUE!	-0.047256	0
1070032950	NaN	1.20102	#VALUE!	0.0795513	0
1070032960	NaN	1.68975	#VALUE!	0.227822	0
1070032970	NaN	2.41411	#VALUE!	0.382757	0
1070033040	NaN	2.32606	#VALUE!	0.36662	1
1070033050	NaN	2.85835	#VALUE!	0.456116	1
1070033390	NaN	1.67949	#VALUE!	0.225178	0
1070033400	NaN	0.634207	#VALUE!	-0.197769	1
1070033630	NaN	0.621459	#VALUE!	-0.206587	1
1070033640	NaN	1.88882	#VALUE!	0.27619	0
1070033670	NaN	0.613856	#VALUE!	-0.211934	1
1070033680	NaN	1.44999	#VALUE!	0.161365	1
1070034030	NaN	2.00326	#VALUE!	0.301737	0
1070034040	NaN	1.97744	#VALUE!	0.296104	0
1070034170	NaN	0.599526	#VALUE!	-0.222192	1
1070034190	NaN	0.61747	#VALUE!	-0.209384	1
1070034210	NaN	0.515099	#VALUE!	-0.288109	1
1070034220	NaN	0.416889	#VALUE!	-0.37998	1
1070034230	NaN	0.438228	#VALUE!	-0.3583	1
1070034240	NaN	0.408673	#VALUE!	-0.388624	1
1070034260	NaN	0.486972	#VALUE!	-0.312496	1
1070034270	NaN	0.374941	#VALUE!	-0.426037	1
1070034290	NaN	0.594722	#VALUE!	-0.225686	1
1070034300	NaN	0.416373	#VALUE!	-0.380517	1
1070034390	NaN	0.574058	#VALUE!	-0.241044	1
1070034400	NaN	0.494785	#VALUE!	-0.305583	1
1070034430	1	0.643934	0	-0.191158	1
1070034440	NaN	0.421697	#VALUE!	-0.375	1
1070034470	NaN	1.46136	#VALUE!	0.164758	1
1070034480	NaN	0.550321	#VALUE!	-0.259384	1
1070034490	NaN	0.187775	#VALUE!	-0.726361	0
1070034610	NaN	0.584768	#VALUE!	-0.233016	1
1070035090	NaN	0.345509	#VALUE!	-0.461541	0
1070035180	NaN	0.316988	#VALUE!	-0.498957	1
1070035230	NaN	0.51783	#VALUE!	-0.285813	1
1070035240	NaN	0.484864	#VALUE!	-0.31438	1
1070035300	NaN	0.483908	#VALUE!	-0.315237	1
1070035310	NaN	0.425171	#VALUE!	-0.371437	1
1070035340	NaN	0.348004	#VALUE!	-0.458415	1
1070035350	NaN	0.39247	#VALUE!	-0.406193	1
1070035360	NaN	0.524424	#VALUE!	-0.280317	1
1070035370	NaN	0.492379	#VALUE!	-0.3077	1
1070035400	NaN	0.389197	#VALUE!	-0.40983	1
1070035410	NaN	0.578552	#VALUE!	-0.237658	1
1070035420	NaN	0.442253	#VALUE!	-0.354329	1
1070035430	NaN	0.472623	#VALUE!	-0.325486	1
1070035440	NaN	0.460675	#VALUE!	-0.336605	1
1070035450	NaN	0.468431	#VALUE!	-0.329354	1
1070035480	NaN	0.544774	#VALUE!	-0.263784	1
1070035490	NaN	0.305091	#VALUE!	-0.515571	1
1070035560	NaN	0.295819	#VALUE!	-0.528973	1
1070035570	NaN	0.310405	#VALUE!	-0.508072	1
1070035590	NaN	0.349115	#VALUE!	-0.457031	1
1070035600	NaN	0.301262	#VALUE!	-0.521055	1
1070035710	NaN	0.262702	#VALUE!	-0.580536	0
1070035720	NaN	0.294651	#VALUE!	-0.530691	1
1070035870	NaN	0.33897	#VALUE!	-0.469839	1
1070035880	NaN	0.282346	#VALUE!	-0.549218	1
1070035890	NaN	0.284572	#VALUE!	-0.545808	0
1070035900	NaN	0.265391	#VALUE!	-0.576113	1
1070035910	NaN	0.250599	#VALUE!	-0.60102	0
1070035920	NaN	0.304065	#VALUE!	-0.517033	1
1070036020	NaN	0.359237	#VALUE!	-0.444619	0
1070036030	NaN	0.28651	#VALUE!	-0.54286	0
1070036110	NaN	0.290675	#VALUE!	-0.536593	0
1070036120	NaN	0.276573	#VALUE!	-0.55819	0
1070036170	NaN	0.396307	#VALUE!	-0.401968	1
1070036180	NaN	0.259749	#VALUE!	-0.585446	0
1070036240	NaN	0.306646	#VALUE!	-0.513362	0
1070036250	NaN	0.273685	#VALUE!	-0.56275	0
1070036260	NaN	0.284975	#VALUE!	-0.545193	0
1070036270	NaN	0.27764	#VALUE!	-0.556518	0
1070036280	NaN	0.250442	#VALUE!	-0.601293	0
1070036290	NaN	0.272006	#VALUE!	-0.565421	0
1070036300	NaN	0.290957	#VALUE!	-0.536171	0
1070036310	NaN	0.269114	#VALUE!	-0.570063	0
1070036440	NaN	0.284731	#VALUE!	-0.545565	0
1070036450	NaN	0.228771	#VALUE!	-0.640599	0
1070036550	NaN	0.240209	#VALUE!	-0.61941	0
1070036560	NaN	0.273214	#VALUE!	-0.563497	0
1070036580	NaN	0.300376	#VALUE!	-0.522335	0
1070036590	NaN	0.260356	#VALUE!	-0.584433	0
1070036610	NaN	0.279209	#VALUE!	-0.55407	1
1070036620	NaN	0.383714	#VALUE!	-0.415992	1
1070036670	NaN	0.365262	#VALUE!	-0.437396	1
1070036680	NaN	0.284599	#VALUE!	-0.545766	0
1070036750	NaN	0.283355	#VALUE!	-0.54767	0
1070036760	NaN	0.309444	#VALUE!	-0.509418	0
1070036860	NaN	0.30574	#VALUE!	-0.514648	0
1070036870	NaN	0.291934	#VALUE!	-0.534715	0
1070036880	NaN	0.26016	#VALUE!	-0.584759	0
1070036890	NaN	0.477156	#VALUE!	-0.321339	1
1070036920	NaN	0.278725	#VALUE!	-0.554825	0
1070036930	NaN	0.249814	#VALUE!	-0.602383	0
1070037030	NaN	0.239098	#VALUE!	-0.621424	0
1070037040	NaN	0.266067	#VALUE!	-0.575009	0
1070037050	NaN	0.294711	#VALUE!	-0.530603	0
1070037060	NaN	0.232415	#VALUE!	-0.633735	0
1070037100	NaN	0.274837	#VALUE!	-0.560924	0
1070037110	NaN	0.27836	#VALUE!	-0.555392	0
1070037200	NaN	0.35721	#VALUE!	-0.447076	1
1070037210	NaN	0.249396	#VALUE!	-0.60311	0
1070037240	NaN	0.250909	#VALUE!	-0.600484	0
1070037250	NaN	0.260196	#VALUE!	-0.5847	0
1070037260	NaN	0.31669	#VALUE!	-0.499366	0
1070037270	NaN	0.262773	#VALUE!	-0.58042	0
1070037280	NaN	0.295144	#VALUE!	-0.529966	0
1070037290	NaN	0.281833	#VALUE!	-0.550008	0
1070037300	NaN	0.290191	#VALUE!	-0.537316	0
1070037310	NaN	0.244141	#VALUE!	-0.612359	0
1070037420	NaN	0.246089	#VALUE!	-0.608907	0
1070037430	NaN	0.231202	#VALUE!	-0.636009	0
1070037600	NaN	0.284848	#VALUE!	-0.545387	0
1070037610	NaN	0.274702	#VALUE!	-0.561138	0
1070037760	NaN	0.256833	#VALUE!	-0.590349	0
1070037770	NaN	0.286382	#VALUE!	-0.543055	0
1070038110	NaN	0.301121	#VALUE!	-0.52126	0
1070038120	NaN	0.30394	#VALUE!	-0.517212	0
1070038190	NaN	0.279643	#VALUE!	-0.553395	0
1070038200	NaN	0.297584	#VALUE!	-0.52639	0
1070038230	NaN	0.33155	#VALUE!	-0.479451	0
1070038240	NaN	0.28926	#VALUE!	-0.538711	0
1070038280	NaN	0.27772	#VALUE!	-0.556393	0
1070038290	NaN	0.287726	#VALUE!	-0.541021	0
1070038340	NaN	0.298169	#VALUE!	-0.525537	1
1070038350	NaN	0.208826	#VALUE!	-0.680215	0
1070038520	NaN	0.226453	#VALUE!	-0.645022	0
1070038530	NaN	0.187643	#VALUE!	-0.726668	0
1070038540	NaN	0.285173	#VALUE!	-0.544892	0
1070038550	NaN	0.209525	#VALUE!	-0.678764	0
1070038600	NaN	0.284652	#VALUE!	-0.545685	1
1070038610	NaN	0.251961	#VALUE!	-0.598667	0
1070038660	NaN	0.284087	#VALUE!	-0.546549	0
1070038670	NaN	0.198168	#VALUE!	-0.702967	0
1070038680	NaN	0.287579	#VALUE!	-0.541244	0
1070038690	NaN	0.185862	#VALUE!	-0.73081	0
1070038740	NaN	0.287446	#VALUE!	-0.541444	1
1070038790	NaN	0.295876	#VALUE!	-0.528891	0
1070038800	NaN	0.246453	#VALUE!	-0.608265	0
1070038850	NaN	0.274788	#VALUE!	-0.561003	0
1070038860	NaN	0.286288	#VALUE!	-0.543197	0
1070038910	NaN	0.333565	#VALUE!	-0.47682	0
1070038920	NaN	0.298176	#VALUE!	-0.525527	0
1070039010	NaN	0.331436	#VALUE!	-0.4796	1
1070039020	NaN	0.216979	#VALUE!	-0.663583	0
1070039110	NaN	0.363166	#VALUE!	-0.439895	1
1070039120	NaN	0.296534	#VALUE!	-0.527925	0
1070039170	NaN	0.298214	#VALUE!	-0.525472	1
1070039180	NaN	0.3863	#VALUE!	-0.413076	0
1070039250	NaN	0.370342	#VALUE!	-0.431397	1
1070039260	NaN	0.228248	#VALUE!	-0.641593	0
1070039460	NaN	0.310327	#VALUE!	-0.50818	0
1070039470	NaN	0.25296	#VALUE!	-0.596949	0
1070039540	NaN	0.289051	#VALUE!	-0.539025	0
1070039550	NaN	0.328081	#VALUE!	-0.484019	0
1070039620	NaN	0.27072	#VALUE!	-0.567479	0
1070039630	NaN	0.226827	#VALUE!	-0.644306	0
1070039660	NaN	0.285044	#VALUE!	-0.545089	0
1070039670	NaN	0.2332	#VALUE!	-0.632272	0
1070039740	NaN	0.294331	#VALUE!	-0.531164	0
1070039750	NaN	0.263774	#VALUE!	-0.578768	0
1070039780	NaN	0.301538	#VALUE!	-0.520658	0
1070039790	NaN	0.27594	#VALUE!	-0.559186	0
1070039840	NaN	0.30566	#VALUE!	-0.514762	0
1070039850	NaN	0.285979	#VALUE!	-0.543665	0
1070040010	NaN	0.325102	#VALUE!	-0.487981	1
1070040020	NaN	0.31763	#VALUE!	-0.498078	1
1070040050	NaN	0.213919	#VALUE!	-0.66975	0
1070040190	NaN	0.318236	#VALUE!	-0.49725	1
1070040200	NaN	0.379686	#VALUE!	-0.420576	1
1070040210	NaN	0.573955	#VALUE!	-0.241122	1
1070040220	NaN	0.810154	#VALUE!	-0.0914326	1
1070040230	NaN	0.848396	#VALUE!	-0.0714012	1
1070040240	NaN	0.454341	#VALUE!	-0.342618	1
1070040250	NaN	0.765123	#VALUE!	-0.116269	1
1070040260	NaN	0.356962	#VALUE!	-0.447378	1
1070040270	NaN	0.485952	#VALUE!	-0.313406	1
1070040280	NaN	0.58833	#VALUE!	-0.230379	1
1070040290	NaN	0.805921	#VALUE!	-0.0937074	1
1070040300	NaN	0.936793	#VALUE!	-0.0283563	1
1070040310	NaN	0.843161	#VALUE!	-0.0740893	1
1070040320	NaN	0.391528	#VALUE!	-0.407238	0
1070040330	NaN	0.923172	#VALUE!	-0.0347176	1
1070040340	NaN	0.748468	#VALUE!	-0.125827	1
1070040350	NaN	0.775337	#VALUE!	-0.11051	1
1070040360	NaN	0.344662	#VALUE!	-0.462607	1
1070040370	NaN	0.411918	#VALUE!	-0.385189	0
1070040380	NaN	0.542331	#VALUE!	-0.265736	1
1070040390	NaN	0.461184	#VALUE!	-0.336126	1
1070040400	NaN	0.716469	#VALUE!	-0.144803	1
1070040410	NaN	0.860013	#VALUE!	-0.065495	1
1070040420	NaN	0.874145	#VALUE!	-0.0584164	1
1070040430	NaN	0.836078	#VALUE!	-0.0777532	1
1070040440	NaN	0.404893	#VALUE!	-0.39266	0
1070040450	NaN	0.688044	#VALUE!	-0.162384	1
1070040460	NaN	1.49256	#VALUE!	0.173933	1
1070040470	NaN	0.290983	#VALUE!	-0.536132	1
1070040480	NaN	0.759539	#VALUE!	-0.11945	1
1070040490	NaN	0.855624	#VALUE!	-0.0677172	1
1070040500	NaN	0.793046	#VALUE!	-0.100702	1
1070040510	NaN	0.633036	#VALUE!	-0.198572	1
1070040520	NaN	0.722005	#VALUE!	-0.14146	0
1070040530	NaN	1.10491	#VALUE!	0.0433288	1
1070040540	NaN	0.719073	#VALUE!	-0.143227	1
1070040550	NaN	0.425852	#VALUE!	-0.370741	1
1070040560	NaN	0.836017	#VALUE!	-0.0777851	1
1070040570	NaN	0.874012	#VALUE!	-0.0584826	1
1070040580	NaN	0.773131	#VALUE!	-0.111747	1
1070040590	NaN	0.634564	#VALUE!	-0.197525	1
1070040600	NaN	0.727454	#VALUE!	-0.138194	1
1070040610	NaN	0.749588	#VALUE!	-0.125178	1
1070040620	NaN	0.787563	#VALUE!	-0.103715	1
1070040630	NaN	0.728435	#VALUE!	-0.137609	1
1070040640	NaN	0.854273	#VALUE!	-0.0684032	1
1070040650	NaN	0.795372	#VALUE!	-0.0994297	1
1070040660	NaN	0.399493	#VALUE!	-0.39849	1
1070040670	NaN	0.761429	#VALUE!	-0.11837	1
1070040680	NaN	1.21207	#VALUE!	0.083528	0
1070040690	NaN	1.34013	#VALUE!	0.127146	0
1070040700	NaN	1.13163	#VALUE!	0.0537061	0
1070040710	NaN	0.344206	#VALUE!	-0.463181	1
1070040720	NaN	0.779768	#VALUE!	-0.108035	1
1070040730	NaN	0.736289	#VALUE!	-0.132952	1
1070040740	NaN	0.532019	#VALUE!	-0.274073	1
1070040750	NaN	1.02864	#VALUE!	0.0122623	1
1070040760	NaN	0.973045	#VALUE!	-0.011867	0
1070040770	NaN	0.829497	#VALUE!	-0.081185	1
1070040780	NaN	0.90801	#VALUE!	-0.0419094	0
1070040790	NaN	0.755732	#VALUE!	-0.121632	1
1070040800	NaN	0.50658	#VALUE!	-0.295352	1
1070040810	NaN	0.863611	#VALUE!	-0.0636816	1
1070040820	NaN	0.811892	#VALUE!	-0.0905016	1
1070040830	NaN	0.768891	#VALUE!	-0.114135	1
1070040840	NaN	0.781758	#VALUE!	-0.106928	1
1070040850	NaN	0.656219	#VALUE!	-0.182951	1
1070040860	NaN	0.570703	#VALUE!	-0.24359	1
1070040870	NaN	0.79148	#VALUE!	-0.10156	1
1070040880	NaN	0.765735	#VALUE!	-0.115921	1
1070040890	NaN	0.824237	#VALUE!	-0.0839477	1
1070040900	NaN	0.443245	#VALUE!	-0.353356	1
1070040910	NaN	0.795388	#VALUE!	-0.0994208	1
1070040920	NaN	0.416536	#VALUE!	-0.380347	1
1070040930	NaN	0.92896	#VALUE!	-0.0320029	0
1070040940	NaN	0.900223	#VALUE!	-0.0456497	1
1070040950	NaN	0.841616	#VALUE!	-0.0748862	1
1070040960	NaN	0.711093	#VALUE!	-0.148073	1
1070040970	NaN	0.793359	#VALUE!	-0.10053	1
1070040980	NaN	0.888559	#VALUE!	-0.0513139	0
1070040990	NaN	0.718857	#VALUE!	-0.143357	1
1070041000	NaN	0.831578	#VALUE!	-0.0800969	1
1070041010	NaN	0.402552	#VALUE!	-0.395179	0
1070041020	NaN	0.361386	#VALUE!	-0.442028	0
1070041030	NaN	0.955913	#VALUE!	-0.0195815	0
1070041040	NaN	0.967781	#VALUE!	-0.0142229	0
1070041050	NaN	0.807546	#VALUE!	-0.0928328	1
1070041060	NaN	0.864494	#VALUE!	-0.0632378	1
1070041070	NaN	0.911773	#VALUE!	-0.0401133	1
1070041080	NaN	0.801186	#VALUE!	-0.0962669	1
1070041090	NaN	0.694692	#VALUE!	-0.158208	1
1070041100	NaN	0.910507	#VALUE!	-0.0407166	0
1070041110	NaN	0.768256	#VALUE!	-0.114494	1
1070041120	NaN	0.596834	#VALUE!	-0.224147	1
1070041130	NaN	1.06966	#VALUE!	0.0292455	0
1070041140	NaN	0.76528	#VALUE!	-0.11618	1
1070041150	NaN	1.30682	#VALUE!	0.116216	1
1070041160	NaN	0.802839	#VALUE!	-0.0953718	1
1070041170	NaN	0.827575	#VALUE!	-0.0821925	1
1070041180	NaN	0.975354	#VALUE!	-0.0108378	1
1070041190	NaN	0.553977	#VALUE!	-0.256509	1
1070041200	NaN	1.07397	#VALUE!	0.0309906	1
1070041210	NaN	1.15487	#VALUE!	0.062534	1
1070041220	NaN	0.765916	#VALUE!	-0.115819	1
1070041230	NaN	0.948042	#VALUE!	-0.0231723	0
1070041240	NaN	0.985076	#VALUE!	-0.00653028	1
1070041250	NaN	0.356192	#VALUE!	-0.448316	1
1070041260	NaN	0.751504	#VALUE!	-0.124068	1
1070041270	NaN	0.446497	#VALUE!	-0.350181	1
1070041280	NaN	0.371649	#VALUE!	-0.429867	1
1070041290	NaN	0.368524	#VALUE!	-0.433535	1
1070041300	NaN	0.776666	#VALUE!	-0.109765	1
1070041310	NaN	0.998172	#VALUE!	-0.000794644	1
1070041320	NaN	0.533564	#VALUE!	-0.272814	1
1070041330	NaN	1.20804	#VALUE!	0.0820822	1
1070041340	NaN	0.742844	#VALUE!	-0.129103	1
1070041350	NaN	0.542571	#VALUE!	-0.265544	1
1070041360	NaN	0.810608	#VALUE!	-0.0911891	1
1070041370	NaN	0.774551	#VALUE!	-0.11095	1
1070041380	NaN	0.933724	#VALUE!	-0.0297813	1
1070041390	NaN	0.781031	#VALUE!	-0.107332	1
1070041400	NaN	0.56261	#VALUE!	-0.249792	1
1070041410	NaN	0.699221	#VALUE!	-0.155386	1
1070041420	NaN	1.22096	#VALUE!	0.0867024	0
1070041430	NaN	0.961196	#VALUE!	-0.0171882	1
1070041440	NaN	0.407915	#VALUE!	-0.38943	0
1070041450	NaN	0.686782	#VALUE!	-0.163181	1
1070041460	NaN	0.861854	#VALUE!	-0.0645663	0
1070041470	NaN	0.731245	#VALUE!	-0.135937	1
1070041480	NaN	0.985402	#VALUE!	-0.0063867	1
1070041490	NaN	0.815559	#VALUE!	-0.0885447	1
1070041500	NaN	0.771516	#VALUE!	-0.112655	1
1070041510	NaN	0.520906	#VALUE!	-0.28324	1
1070041520	NaN	0.830944	#VALUE!	-0.0804285	1
1070041530	NaN	0.775722	#VALUE!	-0.110294	1
1070041540	NaN	0.614851	#VALUE!	-0.21123	1
1070041550	NaN	0.425327	#VALUE!	-0.371277	1
1070041560	NaN	0.809963	#VALUE!	-0.091535	1
1070041570	NaN	0.807464	#VALUE!	-0.0928771	1
1070041580	NaN	0.860202	#VALUE!	-0.0653994	1
1070041590	NaN	0.612078	#VALUE!	-0.213193	1
1070041600	NaN	0.619812	#VALUE!	-0.20774	1
1070041610	NaN	0.818553	#VALUE!	-0.0869532	1
1070041620	NaN	1.02735	#VALUE!	0.0117166	1
1070041630	NaN	1.17461	#VALUE!	0.0698926	0
1070041640	NaN	1.21059	#VALUE!	0.0829965	1
1070041650	NaN	0.75387	#VALUE!	-0.122703	1
1070041660	NaN	0.722704	#VALUE!	-0.14104	1
1070041670	NaN	0.813321	#VALUE!	-0.0897378	1
1070041680	NaN	0.706094	#VALUE!	-0.151137	1
1070041690	NaN	0.79199	#VALUE!	-0.10128	1
1070041700	NaN	0.747146	#VALUE!	-0.126594	1
1070041710	NaN	0.913211	#VALUE!	-0.0394287	0
1070041720	NaN	0.797913	#VALUE!	-0.0980442	1
1070041730	NaN	0.558427	#VALUE!	-0.253033	1
1070041740	NaN	0.836432	#VALUE!	-0.0775696	1
1070041750	NaN	0.876859	#VALUE!	-0.0570702	1
1070041760	NaN	0.723222	#VALUE!	-0.140728	1
1070041770	NaN	0.354013	#VALUE!	-0.450981	0
1070041780	NaN	0.634897	#VALUE!	-0.197297	1
1070041790	NaN	0.77141	#VALUE!	-0.112715	1
1070041800	NaN	0.593385	#VALUE!	-0.226664	1
1070041810	NaN	0.794097	#VALUE!	-0.100127	1
1070041820	NaN	1.39642	#VALUE!	0.145015	0
1070041830	NaN	0.78762	#VALUE!	-0.103683	1
1070041840	NaN	0.452255	#VALUE!	-0.344617	1
1070041850	NaN	0.78328	#VALUE!	-0.106083	1
1070041860	NaN	0.76161	#VALUE!	-0.118267	1
1070041870	NaN	0.785139	#VALUE!	-0.105053	1
1070041880	NaN	0.741936	#VALUE!	-0.129633	1
1070041890	NaN	0.755544	#VALUE!	-0.12174	1
1070041900	NaN	0.937554	#VALUE!	-0.0280039	1
1070041910	NaN	0.936852	#VALUE!	-0.0283289	1
1070041920	NaN	0.760514	#VALUE!	-0.118893	1
1070041930	NaN	0.773883	#VALUE!	-0.111324	1
1070041940	NaN	0.780845	#VALUE!	-0.107435	1
1070041950	NaN	0.364019	#VALUE!	-0.438875	0
1070041960	NaN	0.872769	#VALUE!	-0.0591005	1
1070041970	NaN	0.753271	#VALUE!	-0.123049	1
1070041980	NaN	1.32875	#VALUE!	0.123444	0
1070041990	NaN	0.817531	#VALUE!	-0.087496	1
1070042000	NaN	0.732821	#VALUE!	-0.135002	1
1070042010	NaN	1.25602	#VALUE!	0.0989958	0
1070042020	NaN	1.43291	#VALUE!	0.156218	0
1070042030	NaN	0.531597	#VALUE!	-0.274417	1
1070042040	NaN	0.836982	#VALUE!	-0.077284	1
1070042050	NaN	0.806328	#VALUE!	-0.0934882	1
1070042060	NaN	1.49878	#VALUE!	0.175739	1
1070042070	NaN	0.848418	#VALUE!	-0.0713901	1
1070042080	NaN	0.963833	#VALUE!	-0.0159981	1
1070042090	NaN	1.18644	#VALUE!	0.0742445	0
1070042100	NaN	0.79253	#VALUE!	-0.100984	1
1070042110	NaN	1.12441	#VALUE!	0.0509237	1
1070042120	NaN	0.726173	#VALUE!	-0.13896	1
1070042130	NaN	0.799914	#VALUE!	-0.0969564	1
1070042140	NaN	0.712538	#VALUE!	-0.147192	1
1070042150	NaN	0.864095	#VALUE!	-0.0634384	1
1070042160	NaN	0.511376	#VALUE!	-0.29126	1
1070042170	NaN	0.500407	#VALUE!	-0.300676	1
1070042180	NaN	0.804115	#VALUE!	-0.094682	1
1070042190	NaN	1.4399	#VALUE!	0.158333	0
1070042200	NaN	0.566685	#VALUE!	-0.246658	1
1070042210	NaN	0.800575	#VALUE!	-0.0965978	1
1070042220	NaN	0.729377	#VALUE!	-0.137048	1
1070042230	NaN	0.711846	#VALUE!	-0.147614	1
1070042240	NaN	1.06058	#VALUE!	0.0255439	1
1070042250	NaN	1.41935	#VALUE!	0.152089	0
1070042260	NaN	0.943825	#VALUE!	-0.0251083	1
1070042270	NaN	1.12578	#VALUE!	0.0514527	1
1070042280	NaN	0.74396	#VALUE!	-0.128451	1
1070042290	NaN	0.550264	#VALUE!	-0.259429	1
1070042300	NaN	0.503747	#VALUE!	-0.297788	1
1070042310	NaN	0.773174	#VALUE!	-0.111723	1
1070042320	NaN	0.765582	#VALUE!	-0.116008	1
1070042330	NaN	0.496417	#VALUE!	-0.304153	1
1070042340	NaN	0.802171	#VALUE!	-0.0957328	1
1070042350	NaN	0.787536	#VALUE!	-0.10373	1
1070042360	NaN	0.822142	#VALUE!	-0.0850533	1
1070042370	NaN	0.67343	#VALUE!	-0.171708	1
1070042380	NaN	0.525124	#VALUE!	-0.279738	1
1070042390	NaN	1.12701	#VALUE!	0.0519283	1
1070042400	NaN	0.753834	#VALUE!	-0.122724	1
1070042410	NaN	0.737064	#VALUE!	-0.132495	1
1070042420	NaN	0.793192	#VALUE!	-0.100622	1
1070042430	NaN	0.800512	#VALUE!	-0.0966324	1
1070042440	NaN	0.723541	#VALUE!	-0.140537	1
1070042450	NaN	0.809972	#VALUE!	-0.09153	1
1070042460	NaN	0.765159	#VALUE!	-0.116248	1
1070042470	NaN	1.17723	#VALUE!	0.0708618	0
1070042480	NaN	0.343825	#VALUE!	-0.463662	0
1070042490	NaN	0.498545	#VALUE!	-0.302296	1
1070042500	NaN	0.81616	#VALUE!	-0.0882248	1
1070042510	NaN	0.789829	#VALUE!	-0.102467	1
1070042520	NaN	1.02314	#VALUE!	0.00993338	1
1070042530	NaN	0.846674	#VALUE!	-0.0722838	1
1070042540	NaN	1.13307	#VALUE!	0.0542567	0
1070042550	NaN	0.863406	#VALUE!	-0.063785	1
1070042560	NaN	0.834414	#VALUE!	-0.0786184	1
1070042570	NaN	0.4641	#VALUE!	-0.333389	1
1070042580	NaN	0.767552	#VALUE!	-0.114892	1
1070042590	NaN	1.21465	#VALUE!	0.0844504	0
1070042600	NaN	0.359388	#VALUE!	-0.444437	1
1070042610	NaN	0.76559	#VALUE!	-0.116004	1
1070042620	NaN	1.07508	#VALUE!	0.0314395	1
1070042630	NaN	0.805956	#VALUE!	-0.0936885	1
1070042640	NaN	0.803931	#VALUE!	-0.0947812	1
1070042650	NaN	0.739493	#VALUE!	-0.131066	1
1070042660	NaN	1.1861	#VALUE!	0.0741208	1
1070042670	NaN	0.779575	#VALUE!	-0.108142	1
1070042680	NaN	0.814921	#VALUE!	-0.0888845	1
1070042690	NaN	0.727285	#VALUE!	-0.138296	1
1070042700	NaN	1.23356	#VALUE!	0.0911616	0
1070042710	NaN	1.1826	#VALUE!	0.0728363	0
1070042720	NaN	0.906489	#VALUE!	-0.0426372	1
1070042730	NaN	0.801591	#VALUE!	-0.096047	1
1070042740	NaN	0.939252	#VALUE!	-0.027218	0
1070042750	NaN	0.516151	#VALUE!	-0.287223	1
1070042760	NaN	1.08494	#VALUE!	0.0354038	1
1070042770	NaN	0.834523	#VALUE!	-0.0785619	1
1070042780	NaN	0.959782	#VALUE!	-0.0178274	1
1070042790	NaN	0.846201	#VALUE!	-0.0725264	1
1070042800	NaN	0.874917	#VALUE!	-0.058033	1
1070042810	NaN	0.730174	#VALUE!	-0.136574	1
1070042820	NaN	0.983554	#VALUE!	-0.0072017	1
1070042830	NaN	0.534047	#VALUE!	-0.27242	1
1070042840	NaN	0.825296	#VALUE!	-0.0833902	1
1070042850	NaN	0.75453	#VALUE!	-0.122323	1
1070042860	NaN	1.15054	#VALUE!	0.0609025	1
1070042870	NaN	0.893832	#VALUE!	-0.0487439	1
1070042880	NaN	0.893485	#VALUE!	-0.0489126	1
1070042890	NaN	0.685067	#VALUE!	-0.164267	0
1070042900	NaN	0.765192	#VALUE!	-0.116229	1
1070042910	NaN	0.818177	#VALUE!	-0.0871525	1
1070042920	NaN	1.10637	#VALUE!	0.0438986	1
1070042930	NaN	0.797303	#VALUE!	-0.0983764	1
1070042940	NaN	0.760007	#VALUE!	-0.119182	1
1070042950	NaN	0.884741	#VALUE!	-0.0531839	1
1070042960	NaN	0.832057	#VALUE!	-0.079847	1
1070042970	NaN	0.841396	#VALUE!	-0.0749997	1
1070042980	NaN	0.811358	#VALUE!	-0.0907875	1
1070042990	NaN	1.05135	#VALUE!	0.0217484	0
1070043000	NaN	0.70597	#VALUE!	-0.151214	1
1070043010	NaN	0.828928	#VALUE!	-0.081483	1
1070043020	NaN	0.812736	#VALUE!	-0.0900504	1
1070043030	NaN	0.46318	#VALUE!	-0.334251	1
1070043040	NaN	0.782605	#VALUE!	-0.106457	1
1070043050	NaN	0.670102	#VALUE!	-0.173859	1
1070043060	NaN	1.64324	#VALUE!	0.215701	1
1070043070	NaN	0.919951	#VALUE!	-0.0362352	1
1070043080	NaN	0.813111	#VALUE!	-0.08985	1
1070043090	NaN	1.08463	#VALUE!	0.0352819	1
1070043100	NaN	0.710757	#VALUE!	-0.148279	1
1070043110	NaN	0.763872	#VALUE!	-0.11698	1
1070043120	NaN	0.74929	#VALUE!	-0.12535	1
1070043130	NaN	0.873847	#VALUE!	-0.0585647	0
1070043140	NaN	1.26238	#VALUE!	0.101191	0
1070043150	NaN	0.802228	#VALUE!	-0.0957022	1
1070043160	NaN	0.8489	#VALUE!	-0.0711436	0
1070043170	NaN	0.817044	#VALUE!	-0.0877543	1
1070043180	NaN	0.749198	#VALUE!	-0.125404	1
1070043190	NaN	0.736507	#VALUE!	-0.132823	1
1070043200	NaN	0.718366	#VALUE!	-0.143654	1
1070043210	NaN	0.480341	#VALUE!	-0.31845	1
1070043220	NaN	0.908566	#VALUE!	-0.0416435	1
1070043230	NaN	0.807514	#VALUE!	-0.0928498	1
1070043240	NaN	0.771433	#VALUE!	-0.112702	1
1070043250	NaN	0.784913	#VALUE!	-0.105178	1
1070043260	NaN	0.700575	#VALUE!	-0.154545	0
1070043270	NaN	0.872974	#VALUE!	-0.0589988	1
1070043280	NaN	0.692086	#VALUE!	-0.15984	1
1070043290	NaN	0.772987	#VALUE!	-0.111828	1
1070043300	NaN	0.779378	#VALUE!	-0.108252	1
1070043310	NaN	0.811312	#VALUE!	-0.0908122	0
1070043320	NaN	0.848997	#VALUE!	-0.0710939	1
1070043330	NaN	0.517118	#VALUE!	-0.28641	1
1070043340	NaN	1.68071	#VALUE!	0.225492	1
1070043350	NaN	0.822708	#VALUE!	-0.0847545	1
1070043360	NaN	0.830282	#VALUE!	-0.0807743	1
1070043370	NaN	1.0402	#VALUE!	0.0171165	0
1070043380	NaN	0.743662	#VALUE!	-0.128624	1
1070043390	NaN	0.884047	#VALUE!	-0.0535248	0
1070043400	NaN	0.807115	#VALUE!	-0.0930644	1
1070043410	NaN	0.677155	#VALUE!	-0.169312	1
1070043420	NaN	0.823194	#VALUE!	-0.0844977	1
1070043430	NaN	0.904418	#VALUE!	-0.0436306	0
1070043440	NaN	0.659992	#VALUE!	-0.180461	1
1070043450	NaN	0.766885	#VALUE!	-0.115269	1
1070043460	NaN	0.78449	#VALUE!	-0.105412	1
1070043470	NaN	0.754208	#VALUE!	-0.122509	1
1070043480	NaN	0.784745	#VALUE!	-0.105271	1
1070043490	NaN	0.7304	#VALUE!	-0.136439	1
1070043500	NaN	0.848525	#VALUE!	-0.0713353	1
1070043510	NaN	0.803747	#VALUE!	-0.0948805	1
1070043520	NaN	0.744504	#VALUE!	-0.128133	1
1070043530	NaN	0.808022	#VALUE!	-0.0925766	1
1070043540	NaN	0.835241	#VALUE!	-0.078188	1
1070043550	NaN	0.805266	#VALUE!	-0.0940608	1
1070043560	NaN	2.18963	#VALUE!	0.340371	1
1070043570	NaN	0.788588	#VALUE!	-0.10315	1
1070043580	NaN	0.774468	#VALUE!	-0.110996	1
1070043590	NaN	0.530206	#VALUE!	-0.275555	1
1070043600	NaN	1.04076	#VALUE!	0.0173488	1
1070043610	NaN	0.704914	#VALUE!	-0.151864	1
1070043620	NaN	1.36555	#VALUE!	0.135309	0
1070043630	NaN	0.889904	#VALUE!	-0.0506569	1
1070043640	NaN	0.534683	#VALUE!	-0.271904	1
1070043650	NaN	0.466479	#VALUE!	-0.331168	0
1070043660	NaN	0.326785	#VALUE!	-0.485738	0
1070043670	NaN	0.71107	#VALUE!	-0.148088	1
1070043680	NaN	0.77095	#VALUE!	-0.112974	1
1070043690	NaN	1.3228	#VALUE!	0.121496	0
1070043700	NaN	1.12806	#VALUE!	0.0523336	0
1070043710	NaN	0.713307	#VALUE!	-0.146723	1
1070043720	NaN	0.656275	#VALUE!	-0.182914	1
1070043730	NaN	0.741627	#VALUE!	-0.129814	1
1070043740	NaN	0.689721	#VALUE!	-0.161326	1
1070043750	NaN	0.726732	#VALUE!	-0.138626	1
1070043760	NaN	0.788518	#VALUE!	-0.103188	1
1070043770	NaN	0.929298	#VALUE!	-0.0318452	1
1070043780	NaN	0.517597	#VALUE!	-0.286008	1
1070043790	NaN	0.483307	#VALUE!	-0.315777	1
1070043800	NaN	0.735401	#VALUE!	-0.133475	1
1070043810	NaN	1.7033	#VALUE!	0.231292	0
1070043820	NaN	0.437232	#VALUE!	-0.359288	1
1070043830	NaN	0.768621	#VALUE!	-0.114288	1
1070043840	NaN	0.789087	#VALUE!	-0.102875	1
1070043850	NaN	0.835722	#VALUE!	-0.0779381	1
1070043860	NaN	0.608971	#VALUE!	-0.215404	1
1070043870	NaN	0.903553	#VALUE!	-0.0440462	1
1070043880	NaN	0.835856	#VALUE!	-0.0778686	1
1070043890	NaN	0.808138	#VALUE!	-0.0925145	1
1070043900	NaN	0.7667	#VALUE!	-0.115375	1
1070043910	NaN	0.787722	#VALUE!	-0.103627	1
1070043920	NaN	0.752269	#VALUE!	-0.123627	1
1070043930	NaN	0.804312	#VALUE!	-0.0945755	1
1070043940	NaN	0.489729	#VALUE!	-0.310045	1
1070043950	NaN	0.500118	#VALUE!	-0.300927	1
1070043960	NaN	0.751424	#VALUE!	-0.124115	1
1070043970	NaN	1.73899	#VALUE!	0.240296	1
1070043980	NaN	0.478363	#VALUE!	-0.320242	1
1070043990	NaN	0.778053	#VALUE!	-0.108991	1
1070044000	NaN	0.543351	#VALUE!	-0.264919	1
1070044010	NaN	0.730819	#VALUE!	-0.13619	1
1070044020	NaN	0.735904	#VALUE!	-0.133179	1
1070044030	NaN	0.833221	#VALUE!	-0.07924	1
1070044040	NaN	0.867789	#VALUE!	-0.0615858	1
1070044050	NaN	0.603861	#VALUE!	-0.219063	1
1070044060	NaN	0.810795	#VALUE!	-0.0910891	1
1070044070	NaN	0.933405	#VALUE!	-0.0299299	1
1070044080	NaN	0.902715	#VALUE!	-0.0444493	0
1070044090	NaN	0.730797	#VALUE!	-0.136203	1
1070044100	NaN	0.869238	#VALUE!	-0.0608613	1
1070044110	NaN	0.856673	#VALUE!	-0.0671851	1
1070044120	NaN	0.7125	#VALUE!	-0.147215	1
1070044140	NaN	0.823791	#VALUE!	-0.0841832	1
1070044150	NaN	0.841986	#VALUE!	-0.0746954	1
1070044160	NaN	0.635864	#VALUE!	-0.196636	1
1070044170	NaN	0.797447	#VALUE!	-0.098298	1
1070044180	NaN	0.367283	#VALUE!	-0.434999	0
1070044190	NaN	0.940232	#VALUE!	-0.026765	1
1070044200	NaN	0.90431	#VALUE!	-0.0436825	1
1070044210	NaN	0.565299	#VALUE!	-0.247722	1
1070044220	NaN	0.786415	#VALUE!	-0.104348	1
1070044230	NaN	1.42228	#VALUE!	0.152984	0
1070044240	NaN	0.82858	#VALUE!	-0.0816657	1
1070044260	NaN	0.459347	#VALUE!	-0.337859	1
1070044270	NaN	0.873536	#VALUE!	-0.058719	1
1070044280	NaN	1.3066	#VALUE!	0.116144	1
1070044290	NaN	0.812283	#VALUE!	-0.0902926	1
1070044300	NaN	0.891831	#VALUE!	-0.0497175	1
1070044310	NaN	0.39378	#VALUE!	-0.404746	1
1070044320	NaN	0.747518	#VALUE!	-0.126378	1
1070044330	NaN	0.853183	#VALUE!	-0.0689578	1
1070044340	NaN	0.829798	#VALUE!	-0.0810279	1
1070044350	NaN	0.78355	#VALUE!	-0.105933	1
1070044360	NaN	0.699915	#VALUE!	-0.154955	1
1070044370	NaN	0.624662	#VALUE!	-0.204355	1
1070044380	NaN	1.23111	#VALUE!	0.090298	1
1070044390	NaN	0.761231	#VALUE!	-0.118484	1
1070044400	NaN	0.686202	#VALUE!	-0.163548	1
1070044410	NaN	0.413143	#VALUE!	-0.383899	1
1070044420	NaN	0.837499	#VALUE!	-0.0770156	1
1070044430	NaN	0.802558	#VALUE!	-0.0955236	1
1070044440	NaN	0.736076	#VALUE!	-0.133077	1
1070044450	NaN	0.66924	#VALUE!	-0.174418	1
1070044470	NaN	0.743786	#VALUE!	-0.128552	1
1070044480	NaN	0.857241	#VALUE!	-0.0668973	1
1070044500	NaN	0.371924	#VALUE!	-0.429546	0
1070044510	NaN	0.828112	#VALUE!	-0.081911	1
1070044520	NaN	0.877576	#VALUE!	-0.0567152	1
1070044530	NaN	0.791845	#VALUE!	-0.10136	1
1070044540	NaN	0.484476	#VALUE!	-0.314728	1
1070044550	NaN	1.05572	#VALUE!	0.0235499	1
1070044560	NaN	0.443252	#VALUE!	-0.353349	1
1070044570	NaN	0.823773	#VALUE!	-0.0841923	1
1070044580	NaN	0.91394	#VALUE!	-0.0390825	1
1070044590	NaN	0.802061	#VALUE!	-0.0957928	1
1070044600	NaN	0.721345	#VALUE!	-0.141857	1
1070044610	NaN	0.72017	#VALUE!	-0.142565	1
1070044620	NaN	0.558393	#VALUE!	-0.25306	1
1070044630	NaN	0.796109	#VALUE!	-0.0990273	1
1070044640	NaN	0.84236	#VALUE!	-0.0745025	1
1070044650	NaN	0.854811	#VALUE!	-0.0681298	1
1070044660	NaN	0.817782	#VALUE!	-0.0873623	1
1070044670	NaN	0.521074	#VALUE!	-0.283101	1
1070044680	NaN	1.03525	#VALUE!	0.0150449	0
1070044690	NaN	0.865293	#VALUE!	-0.0628367	1
1070044700	NaN	0.889868	#VALUE!	-0.0506743	1
1070044710	NaN	0.702367	#VALUE!	-0.153436	1
1070044720	NaN	0.751544	#VALUE!	-0.124045	1
1070044730	NaN	0.78932	#VALUE!	-0.102747	1
1070044740	NaN	0.745438	#VALUE!	-0.127588	1
1070044750	NaN	0.789724	#VALUE!	-0.102525	1
1070044760	NaN	0.833882	#VALUE!	-0.0788952	1
1070044770	NaN	0.866372	#VALUE!	-0.0622958	1
1070044780	NaN	0.742803	#VALUE!	-0.129126	1
1070044790	NaN	0.813463	#VALUE!	-0.0896622	1
1070044800	NaN	0.804247	#VALUE!	-0.0946106	1
1070044820	NaN	0.507776	#VALUE!	-0.294328	1
1070044830	NaN	0.740571	#VALUE!	-0.130434	1
1070044840	NaN	0.820592	#VALUE!	-0.0858726	1
1070044850	NaN	1.15046	#VALUE!	0.0608704	0
1070044860	NaN	0.509556	#VALUE!	-0.292808	1
1070044870	NaN	0.729645	#VALUE!	-0.136888	1
1070044880	NaN	0.87602	#VALUE!	-0.0574859	1
1070044890	NaN	0.833325	#VALUE!	-0.0791855	1
1070044900	NaN	0.894338	#VALUE!	-0.0484985	0
1070044910	NaN	0.786526	#VALUE!	-0.104287	1
1070044920	NaN	0.488912	#VALUE!	-0.310769	1
1070044930	NaN	0.836838	#VALUE!	-0.0773584	1
1070044940	NaN	0.785399	#VALUE!	-0.104909	1
1070044950	NaN	0.750553	#VALUE!	-0.124619	1
1070044960	NaN	0.526868	#VALUE!	-0.278298	1
1070044970	NaN	0.643722	#VALUE!	-0.191302	1
1070044980	NaN	0.802417	#VALUE!	-0.0955998	1
1070044990	NaN	2.53684	#VALUE!	0.404293	0
1070045000	NaN	0.303184	#VALUE!	-0.518294	1
1070045010	NaN	1.11183	#VALUE!	0.04604	1
1070045020	NaN	0.524432	#VALUE!	-0.280311	1
1070045030	NaN	0.906637	#VALUE!	-0.0425665	1
1070045040	NaN	0.689818	#VALUE!	-0.161265	0
1070045050	NaN	0.469198	#VALUE!	-0.328644	1
1070045060	NaN	1.04338	#VALUE!	0.0184416	1
1070045070	NaN	0.825195	#VALUE!	-0.0834437	1
1070045080	NaN	0.827048	#VALUE!	-0.0824691	1
1070045090	NaN	0.83367	#VALUE!	-0.079006	1
1070045100	NaN	0.863519	#VALUE!	-0.0637283	1
1070045110	NaN	1.00043	#VALUE!	0.000186878	1
1070045120	NaN	1.51545	#VALUE!	0.180542	1
1070045130	NaN	0.822093	#VALUE!	-0.085079	1
1070045140	NaN	0.852488	#VALUE!	-0.0693118	1
1070045150	NaN	0.866602	#VALUE!	-0.0621805	1
1070045160	NaN	1.20295	#VALUE!	0.0802474	1
1070045170	NaN	0.895029	#VALUE!	-0.0481631	1
1070045180	NaN	0.445961	#VALUE!	-0.350703	1
1070045190	NaN	0.285289	#VALUE!	-0.544715	1
1070045200	NaN	1.7078	#VALUE!	0.232437	1
1070045210	NaN	0.806538	#VALUE!	-0.093375	1
1070045220	NaN	1.39506	#VALUE!	0.144594	1
1070045230	NaN	0.778403	#VALUE!	-0.108796	1
1070045240	NaN	0.717811	#VALUE!	-0.14399	1
1070045250	NaN	0.827622	#VALUE!	-0.0821679	1
1070045260	NaN	0.788535	#VALUE!	-0.103179	1
1070045270	NaN	0.88597	#VALUE!	-0.0525808	0
1070045280	NaN	2.0749	#VALUE!	0.316997	0
1070045290	NaN	0.54386	#VALUE!	-0.264513	1
1070045300	NaN	0.694252	#VALUE!	-0.158483	1
1070045320	NaN	0.788609	#VALUE!	-0.103138	1
1070045330	NaN	0.687455	#VALUE!	-0.162756	1
1070045340	NaN	0.810076	#VALUE!	-0.0914743	1
1070045350	NaN	0.921636	#VALUE!	-0.0354407	0
1070045360	NaN	0.81208	#VALUE!	-0.0904011	1
1070045370	NaN	0.479468	#VALUE!	-0.319241	1
1070045390	NaN	0.959431	#VALUE!	-0.0179861	0
1070045400	NaN	0.873826	#VALUE!	-0.0585752	0
1070045410	NaN	1.63119	#VALUE!	0.212505	0
1070045440	NaN	0.741624	#VALUE!	-0.129816	1
1070045450	NaN	0.953421	#VALUE!	-0.0207152	1
1070045460	NaN	0.549859	#VALUE!	-0.259749	1
1070045470	NaN	0.562448	#VALUE!	-0.249917	1
1070045480	NaN	1.28618	#VALUE!	0.109303	1
1070045490	NaN	0.736199	#VALUE!	-0.133005	1
1070045500	NaN	0.860844	#VALUE!	-0.0650755	1
1070045510	NaN	0.727575	#VALUE!	-0.138122	1
1070045520	NaN	0.376544	#VALUE!	-0.424184	1
1070045530	NaN	0.748683	#VALUE!	-0.125702	1
1070045540	NaN	0.874685	#VALUE!	-0.0581481	1
1070045550	NaN	0.784732	#VALUE!	-0.105278	1
1070045560	NaN	0.831538	#VALUE!	-0.0801177	1
1070045570	NaN	0.708674	#VALUE!	-0.149553	0
1070045580	NaN	1.11284	#VALUE!	0.0464316	1
1070045590	NaN	0.57829	#VALUE!	-0.237854	1
1070045600	NaN	0.499429	#VALUE!	-0.301527	1
1070045610	NaN	0.617511	#VALUE!	-0.209355	1
1070045620	NaN	0.758615	#VALUE!	-0.119979	1
1070045630	NaN	0.880884	#VALUE!	-0.0550812	1
1070045640	NaN	0.741553	#VALUE!	-0.129858	1
1070045650	NaN	0.498447	#VALUE!	-0.302381	1
1070045660	NaN	0.679028	#VALUE!	-0.168113	1
1070045670	NaN	0.838467	#VALUE!	-0.076514	1
1070045680	NaN	0.621722	#VALUE!	-0.206404	1
1070045690	NaN	0.875996	#VALUE!	-0.0574976	1
1070045700	NaN	0.747255	#VALUE!	-0.126531	1
1070045710	NaN	0.836236	#VALUE!	-0.0776709	1
1070045720	NaN	0.795142	#VALUE!	-0.0995552	1
1070045730	NaN	0.762513	#VALUE!	-0.117753	1
1070045740	NaN	0.71458	#VALUE!	-0.145949	1
1070045760	NaN	0.905916	#VALUE!	-0.0429121	1
1070045770	NaN	1.08568	#VALUE!	0.0357013	1
1070045790	NaN	0.591197	#VALUE!	-0.228268	1
1070045800	NaN	0.831081	#VALUE!	-0.0803568	1
1070045810	NaN	0.741262	#VALUE!	-0.130028	1
1070045820	NaN	0.686471	#VALUE!	-0.163378	1
1070045830	NaN	2.37145	#VALUE!	0.375015	0
1070045840	NaN	0.871328	#VALUE!	-0.0598183	1
1070045850	NaN	0.781193	#VALUE!	-0.107242	1
1070045870	NaN	0.704789	#VALUE!	-0.151941	1
1070045880	NaN	0.585616	#VALUE!	-0.232387	1
1070045900	NaN	0.795365	#VALUE!	-0.0994337	1
1070045920	NaN	0.934589	#VALUE!	-0.0293792	1
1070045960	NaN	0.745266	#VALUE!	-0.127689	1
1070045970	NaN	0.836749	#VALUE!	-0.0774048	1
1070045980	NaN	0.796672	#VALUE!	-0.0987205	0
1070045990	NaN	0.812668	#VALUE!	-0.0900866	1
1070046010	NaN	0.724237	#VALUE!	-0.140119	1
1070046030	NaN	0.491909	#VALUE!	-0.308115	1
1070046040	NaN	0.489649	#VALUE!	-0.310115	1
1070046050	NaN	0.672128	#VALUE!	-0.172548	1
1070046070	NaN	1.24579	#VALUE!	0.095444	0
1070046080	NaN	0.779645	#VALUE!	-0.108103	1
1070046090	NaN	0.921362	#VALUE!	-0.0355697	0
1070046100	NaN	0.738007	#VALUE!	-0.13194	1
1070046130	NaN	0.464405	#VALUE!	-0.333103	1
1070046140	NaN	0.951069	#VALUE!	-0.0217879	1
1070046150	NaN	0.754121	#VALUE!	-0.122559	1
1070046160	NaN	0.748946	#VALUE!	-0.125549	1
1070046170	NaN	0.644159	#VALUE!	-0.191007	1
1070046180	NaN	0.500595	#VALUE!	-0.300513	1
1070046190	NaN	0.890286	#VALUE!	-0.0504705	1
1070046210	NaN	1.75594	#VALUE!	0.244509	0
1070046220	NaN	0.757816	#VALUE!	-0.120436	1
1070046240	NaN	0.711131	#VALUE!	-0.14805	1
1070046250	NaN	0.905166	#VALUE!	-0.0432719	1
1070046260	NaN	0.603801	#VALUE!	-0.219106	1
1070046270	NaN	0.519032	#VALUE!	-0.284806	1
1070046300	NaN	0.703696	#VALUE!	-0.152615	1
1070046310	NaN	0.779961	#VALUE!	-0.107927	1
1070046330	NaN	0.707624	#VALUE!	-0.150198	1
1070046340	NaN	0.825606	#VALUE!	-0.0832271	1
1070046350	NaN	0.849374	#VALUE!	-0.0709008	1
1070046360	NaN	0.761591	#VALUE!	-0.118278	1
1070046370	NaN	0.918953	#VALUE!	-0.0367068	1
1070046380	NaN	0.752732	#VALUE!	-0.123359	1
1070046390	NaN	0.827483	#VALUE!	-0.0822412	1
1070046400	NaN	0.799477	#VALUE!	-0.0971941	1
1070046410	NaN	1.09967	#VALUE!	0.0412616	1
1070046420	NaN	0.818023	#VALUE!	-0.0872343	1
1070046430	NaN	1.16373	#VALUE!	0.0658533	1
1070046440	NaN	0.911345	#VALUE!	-0.040317	1
1070046450	NaN	0.771857	#VALUE!	-0.112463	1
1070046460	NaN	1.91853	#VALUE!	0.282969	0
1070046470	NaN	0.358721	#VALUE!	-0.445243	0
1070046490	NaN	0.90659	#VALUE!	-0.0425892	1
1070046500	NaN	0.516712	#VALUE!	-0.286751	1
1070046510	NaN	0.82494	#VALUE!	-0.0835778	0
1070046520	NaN	0.75056	#VALUE!	-0.124614	1
1070046530	NaN	1.06053	#VALUE!	0.0255235	0
1070046540	NaN	1.00994	#VALUE!	0.00429407	1
1070046550	NaN	0.751052	#VALUE!	-0.12433	1
1070046580	NaN	0.883567	#VALUE!	-0.0537605	0
1070046590	NaN	0.68973	#VALUE!	-0.161321	1
1070046600	NaN	0.864744	#VALUE!	-0.0631126	1
1070046610	NaN	0.96359	#VALUE!	-0.0161077	0
1070046620	NaN	0.600884	#VALUE!	-0.221209	1
1070046630	NaN	0.797792	#VALUE!	-0.0981105	1
1070046640	NaN	0.795218	#VALUE!	-0.0995139	1
1070046650	NaN	0.748753	#VALUE!	-0.125661	1
1070046660	NaN	0.733686	#VALUE!	-0.13449	1
1070046670	NaN	0.728847	#VALUE!	-0.137363	1
1070046680	NaN	1.27714	#VALUE!	0.106238	0
1070046700	NaN	0.382388	#VALUE!	-0.417495	1
1070046710	NaN	0.558701	#VALUE!	-0.252821	1
1070046720	NaN	0.771976	#VALUE!	-0.112396	1
1070046730	NaN	0.859725	#VALUE!	-0.0656406	1
1070046740	NaN	0.737145	#VALUE!	-0.132447	1
1070046750	NaN	0.972828	#VALUE!	-0.011964	0
1070046770	NaN	0.756838	#VALUE!	-0.120997	1
1070046780	NaN	0.839712	#VALUE!	-0.0758696	1
1070046790	NaN	0.697367	#VALUE!	-0.156539	1
1070046800	NaN	0.763826	#VALUE!	-0.117006	1
1070046810	NaN	0.854315	#VALUE!	-0.0683818	1
1070046820	NaN	0.786253	#VALUE!	-0.104438	1
1070046830	NaN	0.296904	#VALUE!	-0.527383	1
1070046840	NaN	1.08452	#VALUE!	0.0352377	1
1070046850	NaN	0.782726	#VALUE!	-0.10639	1
1070046860	NaN	0.781768	#VALUE!	-0.106922	1
1070046870	NaN	0.501339	#VALUE!	-0.299869	1
1070046890	NaN	0.630078	#VALUE!	-0.200606	1
1070046920	NaN	0.773791	#VALUE!	-0.111376	1
1070046940	NaN	0.76354	#VALUE!	-0.117168	1
1070046950	NaN	0.78924	#VALUE!	-0.102791	1
1070046980	NaN	0.757007	#VALUE!	-0.1209	1
1070046990	NaN	0.85702	#VALUE!	-0.0670089	1
1070047000	NaN	0.716317	#VALUE!	-0.144895	1
1070047020	NaN	0.795722	#VALUE!	-0.0992384	1
1070047030	NaN	0.7709	#VALUE!	-0.113002	1
1070047040	NaN	0.678357	#VALUE!	-0.168542	1
1070047050	NaN	0.748421	#VALUE!	-0.125854	1
1070047060	NaN	0.782429	#VALUE!	-0.106555	1
1070047070	NaN	0.897962	#VALUE!	-0.0467421	1
1070047080	NaN	0.603149	#VALUE!	-0.219575	1
1070047090	NaN	0.656707	#VALUE!	-0.182629	1
1070047110	NaN	0.769674	#VALUE!	-0.113693	1
1070047120	NaN	0.78249	#VALUE!	-0.106521	1
1070047130	NaN	0.82277	#VALUE!	-0.0847213	1
1070047140	NaN	0.701194	#VALUE!	-0.154162	1
1070047150	NaN	0.88802	#VALUE!	-0.0515774	1
1070047160	NaN	0.905862	#VALUE!	-0.0429378	1
1070047170	NaN	0.808123	#VALUE!	-0.0925223	1
1070047180	NaN	0.494938	#VALUE!	-0.30545	1
1070047200	NaN	0.670349	#VALUE!	-0.173699	1
1070047220	NaN	0.767343	#VALUE!	-0.11501	1
1070047250	NaN	0.607449	#VALUE!	-0.21649	1
1070047280	NaN	0.864467	#VALUE!	-0.0632517	0
1070047290	NaN	0.772076	#VALUE!	-0.11234	1
1070047300	NaN	0.8672	#VALUE!	-0.0618808	0
1070047310	NaN	0.871427	#VALUE!	-0.059769	1
1070047330	NaN	0.805509	#VALUE!	-0.0939297	1
1070047340	NaN	0.669683	#VALUE!	-0.174131	1
1070047360	NaN	0.800884	#VALUE!	-0.0964305	1
1070047370	NaN	0.809284	#VALUE!	-0.0918989	1
1070047380	NaN	0.844683	#VALUE!	-0.0733063	1
1070047390	NaN	0.94804	#VALUE!	-0.0231736	0
1070047400	NaN	1.097	#VALUE!	0.0402052	1
1070047410	NaN	0.782303	#VALUE!	-0.106625	1
1070047420	NaN	0.749503	#VALUE!	-0.125227	1
1070047430	NaN	0.864527	#VALUE!	-0.0632212	1
1070047440	NaN	0.742632	#VALUE!	-0.129227	1
1070047460	NaN	1.31844	#VALUE!	0.120062	1
1070047470	NaN	0.717581	#VALUE!	-0.144129	1
1070047480	NaN	0.740367	#VALUE!	-0.130553	1
1070047500	NaN	0.864355	#VALUE!	-0.0633079	1
1070047510	NaN	0.502196	#VALUE!	-0.299127	1
1070047530	NaN	0.896139	#VALUE!	-0.0476244	0
1070047540	NaN	0.937849	#VALUE!	-0.0278673	1
1070047550	NaN	1.0049	#VALUE!	0.00212385	1
1070047580	NaN	0.545881	#VALUE!	-0.262902	1
1070047590	NaN	0.801833	#VALUE!	-0.0959163	1
1070047600	NaN	0.655252	#VALUE!	-0.183592	0
1070047630	NaN	0.745448	#VALUE!	-0.127583	1
1070047640	NaN	0.888702	#VALUE!	-0.0512439	1
1070047650	NaN	0.754233	#VALUE!	-0.122494	1
1070047660	NaN	0.825761	#VALUE!	-0.0831455	1
1070047670	NaN	1.09174	#VALUE!	0.03812	1
1070047690	NaN	0.522615	#VALUE!	-0.281818	1
1070047710	NaN	0.795335	#VALUE!	-0.0994497	1
1070047720	NaN	0.734221	#VALUE!	-0.134173	1
1070047730	NaN	0.833165	#VALUE!	-0.079269	1
1070047740	NaN	0.823953	#VALUE!	-0.0840975	1
1070047750	NaN	0.735496	#VALUE!	-0.13342	1
1070047760	NaN	0.526531	#VALUE!	-0.278576	1
1070047770	NaN	0.859312	#VALUE!	-0.0658493	1
1070047780	NaN	0.814039	#VALUE!	-0.0893546	1
1070047790	NaN	0.552067	#VALUE!	-0.258009	1
1070047800	NaN	0.800959	#VALUE!	-0.0963896	1
1070047820	NaN	0.766607	#VALUE!	-0.115427	1
1070047840	NaN	0.861457	#VALUE!	-0.0647666	1
1070047860	NaN	0.868814	#VALUE!	-0.0610731	1
1070047890	NaN	0.49027	#VALUE!	-0.309564	1
1070047900	NaN	1.03664	#VALUE!	0.0156272	1
1070047920	NaN	0.592725	#VALUE!	-0.227147	1
1070047930	NaN	0.86028	#VALUE!	-0.0653603	1
1070047950	NaN	0.739148	#VALUE!	-0.131269	1
1070047960	NaN	0.783306	#VALUE!	-0.106069	1
1070047980	NaN	0.807743	#VALUE!	-0.0927269	1
1070048010	NaN	0.729378	#VALUE!	-0.137047	1
1070048030	NaN	0.665245	#VALUE!	-0.177018	1
1070048040	NaN	0.794171	#VALUE!	-0.100086	1
1070048070	NaN	0.794609	#VALUE!	-0.0998463	1
1070048090	NaN	0.380888	#VALUE!	-0.419203	1
1070048120	NaN	0.88062	#VALUE!	-0.0552115	0
1070048140	NaN	0.86932	#VALUE!	-0.0608202	0
1070048180	NaN	0.482565	#VALUE!	-0.316444	1
1070048190	NaN	0.563381	#VALUE!	-0.249198	1
1070048200	NaN	0.525562	#VALUE!	-0.279376	1
1070048210	NaN	0.679908	#VALUE!	-0.16755	1
1070048230	NaN	1.64637	#VALUE!	0.216528	0
1070048240	NaN	0.775244	#VALUE!	-0.110562	1
1070048270	NaN	0.958655	#VALUE!	-0.0183376	1
1070048290	NaN	0.607342	#VALUE!	-0.216567	1
1070048300	NaN	0.472993	#VALUE!	-0.325145	1
1070048310	NaN	0.592749	#VALUE!	-0.227129	1
1070048320	NaN	0.743022	#VALUE!	-0.128998	1
1070048330	NaN	0.584971	#VALUE!	-0.232866	1
1070048360	NaN	0.821472	#VALUE!	-0.0854074	1
1070048370	NaN	0.773857	#VALUE!	-0.111339	1
1070048380	NaN	0.930146	#VALUE!	-0.0314488	0
1070048390	NaN	0.733948	#VALUE!	-0.134335	1
1070048400	NaN	0.85923	#VALUE!	-0.0658907	1
1070048420	NaN	0.479351	#VALUE!	-0.319346	0
1070048430	NaN	0.932708	#VALUE!	-0.0302544	1
1070048450	NaN	0.807072	#VALUE!	-0.0930875	1
1070048460	NaN	0.947288	#VALUE!	-0.0235181	1
1070048470	NaN	0.887476	#VALUE!	-0.0518434	0
1070048490	NaN	0.797671	#VALUE!	-0.0981762	1
1070048530	NaN	2.38274	#VALUE!	0.377076	1
1070048540	NaN	0.797223	#VALUE!	-0.0984199	1
1070048550	NaN	0.515015	#VALUE!	-0.28818	1
1070048560	NaN	0.91638	#VALUE!	-0.0379243	1
1070048570	NaN	0.565416	#VALUE!	-0.247632	1
1070048580	NaN	0.8103	#VALUE!	-0.091354	1
1070048600	NaN	2.68545	#VALUE!	0.429018	0
1070048620	NaN	0.763312	#VALUE!	-0.117298	1
1070048630	NaN	0.565107	#VALUE!	-0.247869	1
1070048660	NaN	0.404337	#VALUE!	-0.393256	1
1070048670	NaN	0.77393	#VALUE!	-0.111299	1
1070048680	NaN	0.922747	#VALUE!	-0.0349175	0
1070048700	NaN	0.796834	#VALUE!	-0.0986322	1
1070048730	NaN	0.899139	#VALUE!	-0.0461731	1
1070048740	NaN	0.583497	#VALUE!	-0.233961	1
1070048760	NaN	0.817176	#VALUE!	-0.0876842	1
1070048770	NaN	0.806136	#VALUE!	-0.0935917	1
1070048780	NaN	0.875212	#VALUE!	-0.0578868	1
1070048790	NaN	0.498841	#VALUE!	-0.302038	1
1070048810	NaN	0.795271	#VALUE!	-0.0994848	1
1070048850	NaN	0.693272	#VALUE!	-0.159096	1
1070048860	NaN	0.752746	#VALUE!	-0.123351	1
1070048870	NaN	0.770783	#VALUE!	-0.113068	1
1070048880	NaN	0.776658	#VALUE!	-0.10977	1
1070048910	NaN	0.862858	#VALUE!	-0.0640605	1
1070048920	NaN	0.782147	#VALUE!	-0.106712	1
1070048930	NaN	0.746633	#VALUE!	-0.126893	1
1070048940	NaN	0.783591	#VALUE!	-0.105911	1
1070048950	NaN	0.31405	#VALUE!	-0.503001	0
1070048990	NaN	0.828857	#VALUE!	-0.0815206	1
1070049000	NaN	0.733863	#VALUE!	-0.134385	1
1070049030	NaN	0.554057	#VALUE!	-0.256445	1
1070049040	NaN	0.761784	#VALUE!	-0.118168	1
1070049050	NaN	0.779633	#VALUE!	-0.10811	1
1070049060	NaN	1.37877	#VALUE!	0.139492	0
1070049070	NaN	0.815687	#VALUE!	-0.0884767	1
1070049080	NaN	0.706677	#VALUE!	-0.150779	1
1070049090	NaN	0.568865	#VALUE!	-0.244991	1
1070049110	NaN	0.803465	#VALUE!	-0.0950328	1
1070049120	NaN	0.694567	#VALUE!	-0.158286	0
1070049130	NaN	0.655706	#VALUE!	-0.183291	1
1070049140	NaN	0.567478	#VALUE!	-0.246051	1
1070049160	NaN	0.746609	#VALUE!	-0.126907	1
1070049170	NaN	0.886631	#VALUE!	-0.0522573	1
1070049190	NaN	0.431396	#VALUE!	-0.365124	1
1070049220	NaN	0.776787	#VALUE!	-0.109698	1
1070049240	NaN	0.882193	#VALUE!	-0.0544366	1
1070049260	NaN	0.83332	#VALUE!	-0.0791884	1
1070049280	NaN	0.797743	#VALUE!	-0.0981369	1
1070049290	NaN	0.846487	#VALUE!	-0.0723795	1
1070049300	NaN	0.782931	#VALUE!	-0.106276	1
1070049310	NaN	0.753422	#VALUE!	-0.122962	1
1070049320	NaN	0.955535	#VALUE!	-0.0197533	1
1070049340	NaN	0.78415	#VALUE!	-0.105601	1
1070049350	NaN	1.14262	#VALUE!	0.0578999	0
1070049420	NaN	0.819737	#VALUE!	-0.0863255	1
1070049440	NaN	0.833577	#VALUE!	-0.0790545	1
1070049460	NaN	0.770027	#VALUE!	-0.113494	1
1070049500	NaN	0.735746	#VALUE!	-0.133272	1
1070049530	NaN	0.883401	#VALUE!	-0.0538422	1
1070049540	NaN	0.768892	#VALUE!	-0.114135	1
1070049550	NaN	0.746724	#VALUE!	-0.12684	1
1070049560	NaN	0.759334	#VALUE!	-0.119567	1
1070049580	NaN	0.759803	#VALUE!	-0.119299	1
1070049590	NaN	0.808276	#VALUE!	-0.0924402	1
1070049600	NaN	0.578393	#VALUE!	-0.237777	1
1070049610	NaN	0.650211	#VALUE!	-0.186946	1
1070049630	NaN	0.539722	#VALUE!	-0.26783	1
1070049640	NaN	0.401803	#VALUE!	-0.395987	1
1070049650	NaN	0.736138	#VALUE!	-0.133041	1
1070049660	NaN	0.731692	#VALUE!	-0.135672	1
1070049670	NaN	0.780085	#VALUE!	-0.107858	1
1070049690	NaN	0.642551	#VALUE!	-0.192092	1
1070049700	NaN	0.771367	#VALUE!	-0.112739	1
1070049710	NaN	0.835646	#VALUE!	-0.0779779	1
1070049730	NaN	0.755878	#VALUE!	-0.121548	1
1070049760	NaN	1.14251	#VALUE!	0.0578597	1
1070049780	NaN	0.592692	#VALUE!	-0.227171	1
1070049790	NaN	0.80059	#VALUE!	-0.0965896	1
1070049800	NaN	0.872596	#VALUE!	-0.0591869	1
1070049830	NaN	0.855016	#VALUE!	-0.0680256	1
1070049840	NaN	0.497614	#VALUE!	-0.303108	1
1070049850	NaN	0.775564	#VALUE!	-0.110382	1
1070049860	NaN	0.377095	#VALUE!	-0.423549	1
1070049870	NaN	0.80111	#VALUE!	-0.0963076	1
1070049900	NaN	0.5049	#VALUE!	-0.296795	1
1070049940	NaN	1.00292	#VALUE!	0.00126579	1
1070049960	NaN	0.740684	#VALUE!	-0.130367	1
1070049970	NaN	0.675718	#VALUE!	-0.170234	1
1070049990	NaN	0.738065	#VALUE!	-0.131905	1
1070050000	NaN	0.815853	#VALUE!	-0.0883881	1
1070050010	NaN	0.581736	#VALUE!	-0.235274	1
1070050020	NaN	0.691669	#VALUE!	-0.160101	1
1070050050	NaN	0.794762	#VALUE!	-0.0997626	1
1070050070	NaN	0.839556	#VALUE!	-0.0759504	1
1070050080	NaN	0.50129	#VALUE!	-0.299911	1
1070050100	NaN	0.782165	#VALUE!	-0.106702	0
1070050140	NaN	0.771223	#VALUE!	-0.11282	1
1070050150	NaN	0.675133	#VALUE!	-0.170611	1
1070050210	NaN	0.797598	#VALUE!	-0.0982159	1
1070050220	NaN	0.548524	#VALUE!	-0.260804	1
1070050240	NaN	0.780305	#VALUE!	-0.107736	1
1070050250	NaN	0.801175	#VALUE!	-0.0962728	1
1070050290	NaN	0.732063	#VALUE!	-0.135452	1
1070050300	NaN	0.706103	#VALUE!	-0.151132	1
1070050310	NaN	0.799807	#VALUE!	-0.0970147	1
1070050320	NaN	0.794361	#VALUE!	-0.0999822	1
1070050330	NaN	0.566443	#VALUE!	-0.246844	1
1070050340	NaN	1.23597	#VALUE!	0.0920064	0
1070050380	NaN	0.755732	#VALUE!	-0.121632	1
1070050400	NaN	0.420271	#VALUE!	-0.376471	1
1070050440	NaN	0.524198	#VALUE!	-0.280504	1
1070050450	NaN	0.796132	#VALUE!	-0.0990152	1
1070050470	NaN	0.643832	#VALUE!	-0.191228	1
1070050480	NaN	0.425501	#VALUE!	-0.371099	1
1070050490	NaN	2.24429	#VALUE!	0.351079	0
1070050510	NaN	0.681677	#VALUE!	-0.166421	1
1070050520	NaN	0.790958	#VALUE!	-0.101847	1
1070050530	NaN	0.876742	#VALUE!	-0.0571281	0
1070050550	NaN	0.508507	#VALUE!	-0.293703	1
1070050590	NaN	0.788191	#VALUE!	-0.103368	1
1070050600	NaN	0.832714	#VALUE!	-0.0795044	1
1070050610	NaN	0.718979	#VALUE!	-0.143284	1
1070050630	NaN	0.722487	#VALUE!	-0.14117	1
1070050640	NaN	0.73222	#VALUE!	-0.135359	1
1070050670	NaN	0.860207	#VALUE!	-0.0653971	1
1070050690	NaN	0.770448	#VALUE!	-0.113257	1
1070050720	NaN	0.761687	#VALUE!	-0.118224	1
1070050770	NaN	0.704509	#VALUE!	-0.152113	1
1070050780	NaN	0.586823	#VALUE!	-0.231493	1
1070050820	NaN	0.736604	#VALUE!	-0.132766	1
1070050870	NaN	0.786359	#VALUE!	-0.104379	1
1070050890	NaN	0.759599	#VALUE!	-0.119415	1
1070050920	NaN	0.78587	#VALUE!	-0.104649	1
1070050950	NaN	0.922598	#VALUE!	-0.0349877	1
1070050960	NaN	0.726563	#VALUE!	-0.138727	1
1070050970	NaN	0.547792	#VALUE!	-0.261384	1
1070050990	NaN	0.921732	#VALUE!	-0.0353954	1
1070051020	NaN	0.78447	#VALUE!	-0.105424	1
1070051040	NaN	0.662062	#VALUE!	-0.179101	1
1070051050	NaN	0.729575	#VALUE!	-0.13693	1
1070051080	NaN	0.789059	#VALUE!	-0.102891	1
1070051110	NaN	0.928325	#VALUE!	-0.0323	1
1070051130	NaN	0.775734	#VALUE!	-0.110287	1
1070051140	NaN	0.687615	#VALUE!	-0.162655	1
1070051170	NaN	0.777693	#VALUE!	-0.109192	1
1070051190	NaN	0.514724	#VALUE!	-0.288426	1
1070051200	NaN	0.775038	#VALUE!	-0.110677	1
1070051210	NaN	0.655827	#VALUE!	-0.183211	1
1070051220	NaN	0.677499	#VALUE!	-0.169091	1
1070051250	NaN	0.768872	#VALUE!	-0.114146	1
1070051280	NaN	0.493156	#VALUE!	-0.307016	1
1070051290	NaN	0.728812	#VALUE!	-0.137385	1
1070051310	NaN	0.719384	#VALUE!	-0.143039	1
1070051330	NaN	0.864981	#VALUE!	-0.0629932	0
1070051340	NaN	1.1616	#VALUE!	0.0650566	0
1070051400	NaN	0.76505	#VALUE!	-0.11631	1
1070051420	NaN	0.997304	#VALUE!	-0.00117237	0
1070051430	NaN	0.503889	#VALUE!	-0.297665	1
1070051440	NaN	0.652983	#VALUE!	-0.185098	1
1070051470	NaN	0.871078	#VALUE!	-0.0599428	1
1070051480	NaN	1.20205	#VALUE!	0.0799237	1
1070051510	NaN	0.834061	#VALUE!	-0.0788019	1
1070051520	NaN	0.854052	#VALUE!	-0.0685155	1
1070051560	NaN	0.530405	#VALUE!	-0.275393	1
1070051590	NaN	0.782211	#VALUE!	-0.106676	1
1070051600	NaN	0.709949	#VALUE!	-0.148773	1
1070051630	NaN	0.793618	#VALUE!	-0.100389	1
1070051650	NaN	0.797701	#VALUE!	-0.0981597	1
1070051660	NaN	0.877344	#VALUE!	-0.0568302	1
1070051670	NaN	0.739613	#VALUE!	-0.130996	1
1070051680	NaN	0.610681	#VALUE!	-0.214185	1
1070051720	NaN	0.861341	#VALUE!	-0.0648248	1
1070051750	NaN	0.766994	#VALUE!	-0.115208	1
1070051780	NaN	0.830502	#VALUE!	-0.0806592	1
1070051800	NaN	0.839794	#VALUE!	-0.0758273	1
1070051830	NaN	0.742676	#VALUE!	-0.129201	1
1070051840	NaN	0.479422	#VALUE!	-0.319282	1
1070051860	NaN	0.836746	#VALUE!	-0.0774065	1
1070051870	NaN	0.79284	#VALUE!	-0.100815	1
1070051890	NaN	0.376389	#VALUE!	-0.424363	1
1070051920	NaN	0.513982	#VALUE!	-0.289052	1
1070051940	NaN	0.760512	#VALUE!	-0.118894	1
1070051950	NaN	0.802328	#VALUE!	-0.0956481	1
1070051980	NaN	0.493747	#VALUE!	-0.306496	1
1070051990	NaN	0.592416	#VALUE!	-0.227373	1
1070052000	NaN	0.510586	#VALUE!	-0.291931	1
1070052010	NaN	0.505178	#VALUE!	-0.296555	1
1070052030	NaN	0.678093	#VALUE!	-0.168711	1
1070052040	NaN	0.604218	#VALUE!	-0.218807	1
1070052070	NaN	0.855794	#VALUE!	-0.0676306	1
1070052080	NaN	0.841939	#VALUE!	-0.0747191	1
1070052130	NaN	0.539239	#VALUE!	-0.268219	1
1070052160	NaN	0.780325	#VALUE!	-0.107724	1
1070052190	NaN	0.860114	#VALUE!	-0.065444	1
1070052210	NaN	0.673684	#VALUE!	-0.171544	1
1070052220	NaN	1.20771	#VALUE!	0.0819617	1
1070052240	NaN	0.508141	#VALUE!	-0.294015	1
1070052260	NaN	0.793376	#VALUE!	-0.100521	1
1070052270	NaN	0.693058	#VALUE!	-0.159231	1
1070052280	NaN	0.86569	#VALUE!	-0.0626378	0
1070052300	NaN	0.861759	#VALUE!	-0.064614	1
1070052320	NaN	0.725244	#VALUE!	-0.139516	1
1070052370	NaN	0.847446	#VALUE!	-0.0718881	1
1070052400	NaN	0.570981	#VALUE!	-0.243378	1
1070052410	NaN	0.878213	#VALUE!	-0.0564003	1
1070052420	NaN	0.812182	#VALUE!	-0.0903466	1
1070052440	NaN	0.772672	#VALUE!	-0.112005	1
1070052450	NaN	0.74355	#VALUE!	-0.12869	1
1070052460	NaN	0.766534	#VALUE!	-0.115469	1
1070052470	NaN	0.737799	#VALUE!	-0.132062	1
1070052490	NaN	0.764022	#VALUE!	-0.116894	1
1070052510	NaN	0.878404	#VALUE!	-0.0563055	1
1070052560	NaN	0.771858	#VALUE!	-0.112463	1
1070052570	NaN	0.926764	#VALUE!	-0.0330307	1
1070052650	NaN	0.597156	#VALUE!	-0.223912	1
1070052660	NaN	0.609136	#VALUE!	-0.215285	1
1070052670	NaN	0.807816	#VALUE!	-0.0926876	1
1070052680	NaN	0.783115	#VALUE!	-0.106174	1
1070052710	NaN	0.500044	#VALUE!	-0.300992	1
1070052770	NaN	0.95866	#VALUE!	-0.0183353	1
1070052780	NaN	0.806904	#VALUE!	-0.0931784	1
1070052790	NaN	0.569217	#VALUE!	-0.244722	1
1070052800	NaN	1.11595	#VALUE!	0.0476449	1
1070052840	NaN	0.869419	#VALUE!	-0.0607711	1
1070052870	NaN	0.70687	#VALUE!	-0.15066	1
1070052880	NaN	0.870893	#VALUE!	-0.0600353	1
1070052890	NaN	0.887116	#VALUE!	-0.0520197	1
1070052900	NaN	0.932895	#VALUE!	-0.0301673	1
1070052920	NaN	0.611437	#VALUE!	-0.213648	1
1070052950	NaN	0.753614	#VALUE!	-0.122851	1
1070052970	NaN	0.856877	#VALUE!	-0.0670815	1
1070052990	NaN	0.5731	#VALUE!	-0.24177	1
1070053010	NaN	0.307488	#VALUE!	-0.512172	0
1070053020	NaN	0.561366	#VALUE!	-0.250754	1
1070053040	NaN	0.686758	#VALUE!	-0.163196	1
1070053080	NaN	0.788718	#VALUE!	-0.103078	1
1070053090	NaN	0.73767	#VALUE!	-0.132138	1
1070053100	NaN	0.828772	#VALUE!	-0.0815649	1
1070053180	NaN	0.772867	#VALUE!	-0.111895	1
1070053190	NaN	0.497657	#VALUE!	-0.30307	1
1070053200	NaN	0.59336	#VALUE!	-0.226682	1
1070053230	NaN	0.778122	#VALUE!	-0.108952	1
1070053250	NaN	0.847428	#VALUE!	-0.0718973	1
1070053260	NaN	0.856351	#VALUE!	-0.067348	1
1070053280	NaN	0.691339	#VALUE!	-0.160309	1
1070053300	NaN	0.871442	#VALUE!	-0.0597614	1
1070053310	NaN	0.846975	#VALUE!	-0.0721292	1
1070053340	NaN	0.502909	#VALUE!	-0.29851	1
1070053350	NaN	0.938822	#VALUE!	-0.0274168	0
1070053380	NaN	0.489065	#VALUE!	-0.310633	1
1070053410	NaN	0.689096	#VALUE!	-0.16172	1
1070053450	NaN	0.749675	#VALUE!	-0.125127	1
1070053460	NaN	0.763773	#VALUE!	-0.117036	1
1070053470	NaN	0.786208	#VALUE!	-0.104463	1
1070053480	NaN	0.848096	#VALUE!	-0.0715551	1
1070053490	NaN	0.781435	#VALUE!	-0.107107	1
1070053510	NaN	0.645696	#VALUE!	-0.189972	1
1070053570	NaN	0.571288	#VALUE!	-0.243145	1
1070053590	NaN	0.819461	#VALUE!	-0.0864719	1
1070053600	NaN	0.816896	#VALUE!	-0.0878332	1
1070053610	NaN	0.825575	#VALUE!	-0.0832435	1
1070053620	NaN	0.788354	#VALUE!	-0.103279	1
1070053670	NaN	0.578919	#VALUE!	-0.237382	1
1070053680	NaN	0.758462	#VALUE!	-0.120066	1
1070053690	NaN	0.759792	#VALUE!	-0.119305	1
1070053710	NaN	0.609769	#VALUE!	-0.214835	1
1070053720	NaN	0.862174	#VALUE!	-0.0644049	1
1070053730	NaN	0.832224	#VALUE!	-0.0797599	1
1070053780	NaN	0.569396	#VALUE!	-0.244586	1
1070053830	NaN	0.75011	#VALUE!	-0.124875	1
1070053850	NaN	0.796687	#VALUE!	-0.0987121	1
1070053870	NaN	0.922602	#VALUE!	-0.0349856	1
1070053900	NaN	0.809083	#VALUE!	-0.0920069	0
1070053910	NaN	0.779427	#VALUE!	-0.108224	1
1070053930	NaN	0.782116	#VALUE!	-0.106729	1
1070053940	NaN	0.755825	#VALUE!	-0.121579	1
1070053960	NaN	0.908768	#VALUE!	-0.0415469	1
1070053970	NaN	0.739293	#VALUE!	-0.131183	1
1070053980	NaN	0.817141	#VALUE!	-0.0877028	1
1070053990	NaN	0.797802	#VALUE!	-0.0981048	1
1070054010	NaN	0.796525	#VALUE!	-0.0988004	1
1070054050	NaN	0.757227	#VALUE!	-0.120774	1
1070054070	NaN	0.724011	#VALUE!	-0.140255	1
1070054080	NaN	0.865384	#VALUE!	-0.062791	1
1070054110	NaN	0.602619	#VALUE!	-0.219957	1
1070054120	NaN	0.432503	#VALUE!	-0.364011	1
1070054160	NaN	0.767569	#VALUE!	-0.114883	1
1070054170	NaN	0.496777	#VALUE!	-0.303838	1
1070054180	NaN	0.762556	#VALUE!	-0.117728	1
1070054190	NaN	0.751178	#VALUE!	-0.124257	1
1070054200	NaN	0.904261	#VALUE!	-0.0437063	1
1070054220	NaN	0.688373	#VALUE!	-0.162176	1
1070054250	NaN	0.779749	#VALUE!	-0.108045	1
1070054260	NaN	0.784165	#VALUE!	-0.105593	1
1070054280	NaN	0.742492	#VALUE!	-0.129308	1
1070054300	NaN	0.782941	#VALUE!	-0.106271	1
1070054310	NaN	0.764519	#VALUE!	-0.116612	1
1070054330	NaN	0.813686	#VALUE!	-0.0895434	1
1070054360	NaN	0.881767	#VALUE!	-0.0546463	1
1070054400	NaN	0.907823	#VALUE!	-0.041999	1
1070054430	NaN	0.37641	#VALUE!	-0.424339	1
1070054440	NaN	0.602484	#VALUE!	-0.220055	1
1070054450	NaN	0.505584	#VALUE!	-0.296207	1
1070054460	NaN	0.91123	#VALUE!	-0.0403721	1
1070054470	NaN	0.707463	#VALUE!	-0.150296	1
1070054480	NaN	0.725028	#VALUE!	-0.139645	1
1070054490	NaN	0.782668	#VALUE!	-0.106422	1
1070054500	NaN	0.768864	#VALUE!	-0.11415	1
1070054510	NaN	0.809818	#VALUE!	-0.0916128	1
1070054530	NaN	0.912827	#VALUE!	-0.0396113	1
1070054550	NaN	0.790247	#VALUE!	-0.102237	1
1070054610	NaN	0.523485	#VALUE!	-0.281095	1
1070054620	NaN	0.912977	#VALUE!	-0.0395401	1
1070054650	NaN	0.869473	#VALUE!	-0.0607441	1
1070054670	NaN	0.895102	#VALUE!	-0.0481274	1
1070054730	NaN	0.637937	#VALUE!	-0.195223	1
1070054740	NaN	0.591549	#VALUE!	-0.228009	1
1070054770	NaN	0.51268	#VALUE!	-0.290154	1
1070054790	NaN	0.775782	#VALUE!	-0.11026	1
1070054810	NaN	0.498058	#VALUE!	-0.30272	1
1070054840	NaN	0.76212	#VALUE!	-0.117976	0
1070054850	NaN	0.877655	#VALUE!	-0.0566763	1
1070054870	NaN	0.786562	#VALUE!	-0.104267	1
1070054920	NaN	0.756058	#VALUE!	-0.121445	1
1070054950	NaN	0.86532	#VALUE!	-0.0628233	1
1070054960	NaN	0.734317	#VALUE!	-0.134116	1
1070054970	NaN	0.512189	#VALUE!	-0.29057	1
1070054980	NaN	0.372704	#VALUE!	-0.428635	1
1070055020	NaN	0.772891	#VALUE!	-0.111882	1
1070055030	NaN	0.643614	#VALUE!	-0.191374	0
1070055040	NaN	0.844473	#VALUE!	-0.0734142	1
1070055130	NaN	0.858716	#VALUE!	-0.0661503	1
1070055150	NaN	0.840846	#VALUE!	-0.0752835	1
1070055170	NaN	0.500776	#VALUE!	-0.300356	1
1070055180	NaN	0.741849	#VALUE!	-0.129685	1
1070055190	NaN	0.892762	#VALUE!	-0.0492643	1
1070055260	NaN	0.865887	#VALUE!	-0.0625388	1
1070055340	NaN	0.705339	#VALUE!	-0.151602	1
1070055350	NaN	0.621141	#VALUE!	-0.20681	1
1070055420	NaN	0.358855	#VALUE!	-0.445082	0
1070055430	NaN	0.507966	#VALUE!	-0.294166	1
1070055440	NaN	0.772778	#VALUE!	-0.111945	1
1070055520	NaN	0.468059	#VALUE!	-0.3297	1
1070055610	NaN	0.853657	#VALUE!	-0.0687167	0
1070055660	NaN	0.777506	#VALUE!	-0.109296	1
1070055880	NaN	0.757683	#VALUE!	-0.120512	1
1070055920	NaN	0.640377	#VALUE!	-0.193564	1
1070055930	NaN	0.79273	#VALUE!	-0.100875	1
1070055970	NaN	0.864262	#VALUE!	-0.0633544	1
1070056030	NaN	0.633239	#VALUE!	-0.198433	1
1070056050	NaN	0.789525	#VALUE!	-0.102634	1
1070056090	NaN	0.769998	#VALUE!	-0.113511	1
1070056100	NaN	0.742916	#VALUE!	-0.12906	1
1070056140	NaN	0.791794	#VALUE!	-0.101388	1
1070056150	NaN	0.793317	#VALUE!	-0.100553	1
1070056240	NaN	0.522572	#VALUE!	-0.281854	1
[truncated: 55,322 more rows]
