# Supplementary material for: Detrital Carbonate Minerals in Earth's Element Cycles
Source: Global Biogeochem Cycles. 2022 May 17;36(5):e2021GB007231. doi: 10.1029/2021GB007231 (PMC9285522; doi:10.1029/2021GB007231)
Supplement: Supplementary file 2 — Data Set S1 [file GBC-36-0-s001.zip › SI_Journal/PIC_Ca_Mg_Sr_Fluxes.xlsx]

## Sheet: Sheet1
	Calcite molar frac	Calcite flux	Dolomite molar frac	Dolomite flux	10% dolomite flux	Dissolve eq	precentage of dissolved
PIC	1	5	1	5	5	31.5	15.873
Ca	1	5	0.5	2.5	4.75	13.7	34.6715
Mg	0.0015	0.0075	0.5	2.5	0.25675	5.6	4.58482
Sr (Tmol)	0.001	0.005	0.001	0.005	0.005	0.056	8.92857
Sr (Gmol)		5		5	5	56	8.92857
Alkalinity (Tmoleeq)					10
