# Supplementary material for: Detrital Carbonate Minerals in Earth's Element Cycles
Source: Global Biogeochem Cycles. 2022 May 17;36(5):e2021GB007231. doi: 10.1029/2021GB007231 (PMC9285522; doi:10.1029/2021GB007231)
Supplement: Supplementary file 2 — Data Set S1 [file GBC-36-0-s001.zip › SI_Journal/PIC_Data.csv]

Location_ID	Latitude	Longitude	PIC
AGO-BEN-111111	-14.2680555555556	12.3794444444444	0.141191847536031
AGO-BLM-111111	-11.9958333333333	13.9958333333333	0.0107709551433647
AGO-CPL-111111	-12.9169444444444	13.1055555555556	0.0602481987200111
AGO-CRJ-111111	-13.9886111111111	12.5169444444444	0.125514390324082
AGO-CTB-111111	-12.4408333333333	13.5508333333333	0
AGO-CUA-111111	-9.32277777777778	13.1625	0
AGO-CUR-111111	-15.7313888888889	11.9233333333333	0
AGO-CUR-111112	-16.529408	14.875067	0
AGO-CUR-111113	-16.275557	14.283956	0
AGO-DAN-111111	-8.60638888888889	13.5591666666667	0
AGO-GRL-111111	-15.075	12.155	0.057806070741178
AGO-KEV-111111	-10.9886111111111	14.0958333333333	0
AGO-LON-111111	-10.1972222222222	13.5211111111111	0.151110808966746
AGO-MEB-111111	-7.20277777777778	12.9202777777778	0
AGO-QUI-111111	-11.3216666666667	13.8402777777778	0
ARG-CHI-111111	-49.664893	-68.890126	0.228248184503207
ARG-CHU-111111	-43.451517	-65.946279	0.31431600937423
ARG-COY-111111	-51.11403	-69.466763	0.172865380685109
ARG-DES-111111	-47.854751	-66.446536	0.24124917319655
ARG-GAL-111111	-51.68735	-69.676774	0.27863138777207
ARG-PAR-111111	-31.700946	-60.570144	0.0540405704621922
ARG-PAR-111112	-32.927296	-60.649517	0.0775815278376332
ARG-PAR-111113	-31.742345	-60.63667	0
ARG-RCO-111111	-39.339788	-63.360642	0.435779727348752
ARG-RNE-111111	-40.483978	-63.639623	0.356892704317421
ARG-SNC-111111	-50.052917	-69.053821	0.191497483031993
ARG-URU-111111	-33.117707	-58.375771	0.0183167458351568
AUS-MUD-111111	-34.123808	142.011475	0.0740803718251832
AUS-MUD-111112	-34.00545	141.913099	0.00275593151103996
AUS-MUD-111113	-30.001722	148.103811	0
BEL-SLD-111111	51.1282	4.3156	0.824266840741321
BGD-BMP-111113	25.62888888	89.722383	0.244
BGD-BMP-111115	24.46817	89.725	0
BGD-GGS-111114	30.21334	78.747957	0.24
BGD-GGS-111115	30.21528278	78.561761	0
BGD-GGS-111116	30.063951	78.283008	0.24
BGD-GGS-111117	24.358271	88.51309	1.214
BGD-GGS-111143	24.05497	89.03127	0.37
BGD-MGH-111111	23.783852	89.796156	0.23982626432064
BGD-MGH-111112	22.436474	90.86994	0.57
BGD-MGH-111113	22.21322	90.882424	0.1664610054877
BGD-MGH-111114	23.460315	90.275702	0.364095309308945
BGD-MGH-111115	22.812428	90.663231	0.254153679702191
BRA-AMZ-111111	-3	-55	0.0302382062463582
BRA-AMZ-111117	-3.2045	-60.3312	0.0498919259846843
BRA-AMZ-111118	-8.4412	-63.5513	0.0136531692895404
BRA-AMZ-111119	-3.21	-59.94	0.0548813536239208
BRA-AMZ-111120	-3.21484	-59.94098	0.0515442075040021
BRA-AMZ-111121	-3.21493	-59.941	0.0590846966811489
BRA-AMZ-111122	-3.21477	-59.94104	0.0622637596339843
BRA-AMZ-111123	-3.21477	-59.94103	0.0513091696337633
BRA-AMZ-111124	-3.21732	-59.94028	0.0537702346149267
BRA-AMZ-111125	-3.21793	-59.94019	0.0653088145237182
BRA-AMZ-111126	-3.21772	-59.94016	0.0508567384554743
BRA-AMZ-111127	-3.21793	-59.94022	0.0484889593023788
BRA-AMZ-111128	-3.22027	-59.94049	0.0450655447646812
BRA-AMZ-111129	-3.21993	-59.94054	0.0706731053346243
BRA-AMZ-111130	-3.22993	-59.94075	0.0896880606955728
BRA-AMZ-111131	-3.22041	-59.94051	0.0882743661567984
BRA-AMZ-111132	-3.22016	-59.94066	0.120858836250916
BRA-AMZ-111133	-3.2224	-59.94033	0.00984617847432965
BRA-AMZ-111134	-3.22256	-59.94019	0.087829115052035
BRA-AMZ-111135	-3.22281	-59.94009	0.0630354489074185
BRA-AMZ-111136	-3.22265	-59.94021	0.0287315289556834
BRA-AMZ-111137	-3.22244	-59.94037	0.0689022971724784
BRA-AMZ-111138	-3.2224492	-59.94182	0.0420916997557183
BRA-AMZ-111139	-3.222518	-59.9418	0.103839264631711
BRA-AMZ-111140	-3.06175	-60.16748	0
BRA-AMZ-111141	-3.06602	-60.26579	0
BRA-AMZ-111142	-3.06616	-60.26566	0
BRA-AMZ-111143	-3.06634	-60.26589	0
BRA-AMZ-111144	-3.06926	-60.26609	0
BRA-AMZ-111145	-3.06928	-60.26601	0
BRA-AMZ-111146	-3.06929	-60.26592	0
BRA-AMZ-111147	-3.06932	-60.26589	0
BRA-AMZ-111148	-3.06947	-60.26554	0
BRA-AMZ-111149	-3.07197	-60.26631	0
BRA-AMZ-111150	-3.07206	-60.26603	0
BRA-AMZ-111151	-3.07209	-60.26592	0
BRA-AMZ-111152	-3.07541	-60.26621	0
BRA-AMZ-111153	-3.07547	-60.26598	0
BRA-AMZ-111154	-3.07449	-60.26545	0
BRA-AMZ-111155	-3.23006	-59.01051	0
BRA-AMZ-111156	-3.23	-59.01045	0
BRA-AMZ-111157	-3.22996	-59.01041	0
BRA-AMZ-111158	-3.23018	-59.01051	0.0183116950000984
BRA-AMZ-111159	-3.23009	-59.01054	0
BRA-AMZ-111160	-3.23387	-59.01058	0.0169449885234627
BRA-AMZ-111161	-3.23398	-59.01067	0
BRA-AMZ-111162	-3.23373	-59.01056	0
BRA-AMZ-111163	-3.23378	-59.01061	0
BRA-AMZ-111164	-3.23388	-59.01068	0.028580847517796
BRA-AMZ-111165	-3.23773	-59.01296	0.0157644470500843
BRA-AMZ-111166	-3.23761	-59.01291	0.0262440971224216
BRA-AMZ-111167	-3.23766	-59.01291	0.015509380683332
BRA-AMZ-111168	-3.2377	-59.01292	0.0302744710884612
BRA-AMZ-111169	-3.23736	-59.01305	0.0643514668511328
BRA-AMZ-111170	-3.24184	-59.01249	0
BRA-AMZ-111171	-3.2418	-59.01237	0.0587890559591815
BRA-AMZ-111172	-3.24176	-59.01242	0.0562821895327199
BRA-AMZ-111173	-3.24176	-59.01257	0.0707481093657213
BRA-AMZ-111174	-3.23194	-59.01258	0.0724613644390908
BRA-AMZ-111175	-3.24564	-59.01165	0.0388031627195456
BRA-AMZ-111176	-3.24578	-59.01161	0.00191475861726384
BRA-AMZ-111177	-3.24544	-59.01175	0.0217667291748682
BRA-AMZ-111178	-3.24559	-59.01168	0.063657544044858
BRA-AMZ-111179	-3.24567	-59.01163	0.0283568146901774
BRA-AMZ-111180	-12.789646	-71.390031	1.1988
BRA-AMZ-111181	-12.569173	-70.103	0.99
BRA-AMZ-111182	-3.218	-52.146	0
BRA-AMZ-111183	-3.885	-52.592	0
BRA-AMZ-111184	-3.486	-51.691	0
BRA-AMZ-111185	-2.646	-51.98	0
BRA-AMZ-111186	-3.007	-51.852	0
BRA-AMZ-111187	-1.444	-52.235	0.0436158998106873
BRA-AMZ-111188	-3.221	-52.139	0
BRA-AMZ-111189	-3.401	-51.973	0
BRA-AMZ-111190	-2.625	-51.969	0
BRA-AMZ-111191	-1.793	-52.239	0
BRA-AMZ-111192	-1.498	-52.308	0.0715106979475258
BRA-AMZ-111193	-2.217	-52.16	0
BRA-AMZ-111194	-1.931	-55.511	0.211550620041922
BRA-AMZ-111195	-2.425	-54.917	0
BRA-AMZ-111196	-2.802	-55.077	0
BRA-AMZ-111197	-2.47	-54.997	0
BRA-AMZ-111198	-2.45	-54.528	0.0896633855797535
BRA-AMZ-111199	-2.809	-55.07	0
BRA-AMZ-111200	-3.59	-55.331	0
BRA-AMZ-111201	-2.471	-54.992	0
BRA-AMZ-111202	-2.427	-54.936	0
BRA-AMZ-111203	-2.157	-55.186	0
BRA-AMZ-111204	-2.45	-54.531	0
BRA-AMZ-111234	-3.114209	-59.880223	0.121233532664094
BWA-OKV-111111	-18.065	21.352	0
BWA-OKV-111112	-18.455	22.113	0.12
BWA-OKV-111113	-19.215	22.143	0.24
BWA-OKV-111114	-20.11	22.281	0
BWA-OKV-111115	-19.5145	23.1945	0
BWA-OKV-111116	-20.1545	23.512	0
BWA-OKV-111117	-22.002	21.323	0
BWA-OKV-111118	-22.211	18.14	0
BWA-OKV-111119	-21.07	16.5	0
BWA-OKV-111120	-22.2545	18.57	1.09380949446671
CAN-MKZ-111111	NaN	NaN	1.53
CAN-MKZ-111112	67.430099	-133.774313	1.0001504363091
CAN-MKZ-111113	68.2667	-133.6667	1.53
CAN-NAS-111112	55.753151	-128.846282	0.0061428298080162
CAN-NAS-111113	56.360564	-129.289382	0.00150256543278401
CAN-PEL-111111	67.466155	-134.874348	0.337838589938534
CAN-RDA-111111	67.460977	-133.699161	0.768030305439112
CAN-SKE-111115	55.301206	-127.68318	0.0556079948078438
CAN-SKE-111116	55.087814	-128.167806	0.0665256978961892
CAN-STK-111116	57.936651	-128.998327	0.10531753355304
CAN-STL-111111	45.88365	-73.245317	0.576423125107649
CHN-CHJ-111111	31.983348	120.362635	0.299792983100863
CHN-CHJ-111112	30.92153	117.743808	0.416537598201212
CHN-CHJ-111113	26.34503	101.37551	1.87058654220849
CHN-CHJ-111114	26.34549	101.51109	1.5646121274533
CHN-CHJ-111115	28.42164	104.33385	1.32641355687641
CHN-CHJ-111116	28.46074	104.40316	1.51931571516131
CHN-CHJ-111117	28.5218	105.25921	1.97667624354679
CHN-CHJ-111118	28.54801	105.27897	1.9197384155506
CHN-CHJ-111119	29.32979	106.34173	1.35377843720187
CHN-CHJ-111120	29.36927	106.45238	1.1274233799755
CHN-CHJ-111121	29.4627	107.25265	1.32625988691665
CHN-CHJ-111122	30.845495	110.992593	0.731762158499099
CHN-CHJ-111123	30.3718	114.19233	0.445968741359475
CHN-CHJ-111124	29.54165	116.32493	0.308913917332802
CHN-CHJ-111126	31.58785	120.40696	0.246808792412737
CHN-CHJ-111127	26.40127	101.492	0.938160940433238
CHN-CHJ-111128	28.48779	104.33721	1.01862729785341
CHN-CHJ-111129	28.07364	112.56795	0.0236037196063164
CHN-CHJ-111130	29.38658	116.12224	0.0241455815382097
CHN-CHJ-111131	30.34004	114.1518	0.229904118092969
CHN-CHJ-111132	30.35802	114.04845	0.200967334896696
CHN-CHJ-111133	29.22625	113.04721	0.0466558973877637
CHN-CHJ-111134	28.40206	115.52053	0.039695298885753
CHN-CHJ-111167	32.155577	118.830088	0.467313875662155
CHN-CHJ-111168	32.1	121.0667	1.08
CHN-HUA-111226	37.720451	118.676863	0.768385695909638
CHN-HUA-111227	36.726662	117.014079	0.79353177837303
CHN-HUA-111228	34.924288	113.653354	1.10374080971542
CHN-HUA-111229	34.814204	111.249544	0.853538483111918
CHN-HUA-111230	34.804098	111.244678	1.00204103369198
CHN-HUA-111231	40.122266	111.328213	0.797175299989234
CHN-HUA-111232	39.567633	106.776725	0.656877317077257
CHN-HUA-111233	36.090922	103.870442	0.578348145661069
CHN-HUA-111234	36.085072	103.742647	0.465318107520402
CHN-HUA-111235	36.657444	101.538487	0.785451646091009
CHN-HUA-111236	36.8793	101.748628	1.00539238936311
CHN-HUA-111243	35.669817	111.17031	1.00460263301994
CHN-HUA-111244	35.176858	109.763141	0.778897518820001
CHN-HUA-111246	37.725719	118.679242	0.634353935472696
CHN-HUA-111268	37.483779	118.27182	1.20789884282471
CHN-HUA-111274	36.729253	117.025257	1.21848093593731
CHN-HUA-111281	37.7333	118.6	1.91
CHN-ZHU-111112	23.168276	112.815986	0.101247181377495
CHN-ZHU-111113	23.157937	114.288402	0
CHN-ZHU-111114	24.4815	105.3135	0
CHN-ZHU-111115	25.0336	105.5704	0.35262169501601
CHN-ZHU-111116	22.5438	108.0235	0.577508227939807
CHN-ZHU-111118	24.3445	109.1438	0
CHN-ZHU-111119	24.3224	109.1303	0.31402915451895
CHN-ZHU-111120	23.2813	111.2948	0
CHN-ZHU-111121	22.5629	112.2429	0
CHN-ZHU-111122	23.0607	113.5159	0
CHN-ZHU-111124	22.4712	113.3535	0
CHN-ZHU-111125	23.038368	112.475948	0.0587402596990687
COD-CON-111111	-5.53183	14.42849	0
COD-CON-111112	-5.83035	13.49652	0
COD-CON-111113	-5.53883	13.53891	0
COD-CON-111114	-5.86289	13.0703	0
COD-CON-111115	-5.8574	13.0003	0
COD-CON-111116	-5.767	13.94005	0
COD-CON-111117	-4.311902	15.255718	0
EGY-NIL-111138	-1.301	29.4823	0.0480044047822178
EGY-NIL-111139	-1.3724	29.3754	0.140051156729567
EGY-NIL-111144	-1.4024	30.0532	0
EGY-NIL-111147	-1.5637	30.0202	0
EGY-NIL-111152	-2.4625	29.0959	0
EGY-NIL-111153	-2.4729	29.4008	0
EGY-NIL-111154	-2.5158	29.3856	0
EGY-NIL-111156	-2.1212	29.592	0
EGY-NIL-111161	-3.0031	29.375	0
EGY-NIL-111162	-3.0913	29.37	0
EGY-NIL-111163	-3.0501	29.5441	0
EGY-NIL-111165	-3.1757	29.3545	0
EGY-NIL-111166	-3.3055	29.3447	0
EGY-NIL-111172	-3.2013	29.5105	0
EGY-NIL-111173	-3.2024	29.5853	0
EGY-NIL-111175	-3.2617	30.1838	0
EGY-NIL-111181	-1.0533	30.2704	0
EGY-NIL-111182	-1.1719	30.1933	0.0144114779468803
EGY-NIL-111187	-0.2118	37.364	0
EGY-NIL-111188	-1.0123	37.0407	0
EGY-NIL-111189	-1.0534	35.521	0.248283519654485
EGY-NIL-111190	-0.1016	35.5121	0.13313297445158
EGY-NIL-111191	-0.3704	30.3839	0
EGY-NIL-111192	-0.0205	32.0024	0
EGY-NIL-111197	9.1156	30.4749	0.185280156233987
EGY-NIL-111199	13.1026	32.4158	0.584567354852715
EGY-NIL-111206	10.1731	37.0047	0.851409191175173
EGY-NIL-111210	9.4552	34.4834	0
EGY-NIL-111211	11.0756	35.2812	0.257863489054738
EGY-NIL-111213	11.0711	35.1148	0.723391303146328
EGY-NIL-111215	14.2436	33.3107	0.785417971295661
EGY-NIL-111216	15.3653	32.3442	0.783224298113535
EGY-NIL-111217	16.2013	32.4124	0.718225012977284
EGY-NIL-111218	15.2652	36.2315	0.554963237170056
EGY-NIL-111221	13.441	39	0.689157869856613
EGY-NIL-111222	14.2356	35.5252	0.700145334425571
EGY-NIL-111223	17.3711	34.0836	0.873089130358426
EGY-NIL-111224	18.0138	30.5644	0.408213529102258
EGY-NIL-111226	18.193	31.4405	0.735074015208686
EGY-NIL-111227	18.1055	30.4521	0.772342238777164
EGY-NIL-111304	31.4333	31.8	1
ESP-MNH-111111	42.245172	-8.594317	0.0932160504602196
ESP-MNH-111112	42.220886	-8.597697	0.0495232546706051
ESP-MNH-111113	42.193923	-8.607286	0.113685692425614
ESP-MNH-111114	42.18017	-8.616462	0.0304798133289081
ESP-MNH-111115	42.164289	-8.625608	0.0384427364854989
ESP-MNH-111116	42.152374	-8.623901	0.173239263858061
ESP-MNH-111117	42.136283	-8.629831	0.336403414312948
ESP-MNH-111118	42.085591	-8.636723	0.18121899308976
ESP-MNH-111119	42.06904	NaN	0.18188383193945
ESP-MNH-111120	42.056365	-8.634334	0.12774598101538
ESP-MNH-111121	42.050889	-8.632259	0.246518009313413
FRA-GRN-111111	44.578735	-0.039491	0.368433279965004
FRA-GRN-111112	44.4167	0.2333	0.6
FRA-LOR-111111	47.394282	-0.859577	1.32
FRA-LOR-111112	47.257957	-1.427714	1.74
FRA-LOR-111113	47.319556	0.404296	6.06
FRA-LOR-111114	47.8958	1.8763	3.24
FRA-LOR-111115	47.2667	-2.1833	2
FRA-RHO-111111	43.679	4.62296	2.38144146132144
FRA-RHO111112	43.3032	7.8584	0.182666740136654
FRA-RHO111113	46.3127	6.9332	2.28809854297013
FRA-RHO111114	46.2045	6.1351	2.4022
FRA-RHO111115	46.1443	5.9644	3.14573809523809
FRA-RHO111116	45.6396	5.6429	3.77186217747011
FRA-RHO111117	45.7869	4.8604	4.54601755175518
FRA-RHO111118	45.1841	4.8121	3.55459275237274
FRA-RHO111119	44.854	4.8397	3.80814231209462
FRA-RHO111120	43.676	4.6175	3.72803037807495
FRA-RHO111121	46.9035	5.085	4.31411140819964
FRA-RHO111122	47.0738	5.1657	1.71585714285714
FRA-RHO111123	46.7111	4.9318	3.54371540469974
FRA-RHO111124	45.7482	4.8324	7.89294285714286
FRA-RHO111125	46.2037	7.0163	3.78124074074074
FRA-RHO111126	46.1505	6.2707	3.38240804597701
FRA-RHO111127	44.9981	4.8746	4.32157568238213
FRA-RHO111128	43.8884	4.9221	9.88405208333333
FRA-RHO111129	46.3093	7.9533	0.0691371009942438
FRA-RHO111130	46.1621	7.795	4.20700525394045
FRA-RHO111131	46.2095	7.2702	2.95809944237918
FRA-SEN-111112	48.850587	2.360488	4.995
FRA-SEN-111113	48.858174	2.338735	1.70755288577288
GER-ELB-111126	53.41305	10.396015	0.15702149523686
GER-ELB-111127	53.398224	10.188268	0.286064739169216
GER-ELB-111128	53.543673	9.872216	0.270423987967348
GER-ELB-111129	53.567225	9.660607	0.498947548839052
GER-ELB-111130	53.629252	9.535084	0.536696438123538
GER-ELB-111131	53.719516	9.490826	0.87374821886622
GER-ELB-111132	53.820526	9.375474	0.409056277571341
GER-ELB-111133	53.8835	9.127866	1.17646334975624
GER-ELB-111134	53.874043	8.787265	1.14625820307484
GER-ELB-111135	53.971422	8.651518	1.26601092712546
GRL-AKU-111111	67.156662	-50.086299	0.514880679141347
GRL-ZKB-111111	74.536	-20.679	0.157700492339266
GRL-ZKB-111112	74.546533	-20.68041	0.080104954102228
GRL-ZKB-111113	74.566663	-20.689308	0.113082441298211
GRL-ZKB-111114	74.530092	-20.569394	0.13138365808887
GRL-ZKB-111116	74.527985	NaN	0.0505948123604854
GRL-ZKB-111118	74.52982	-20.574155	0.0728602799070987
GRL-ZKB-111119	74.526675	-20.578589	0.053694393564122
GRL-ZKB-111126	74.50908	-20.612612	0.322216391348064
GRL-ZKB-111127	74.47017	-20.578592	0.19723552850433
ICE-JOK-111111	65.636517	-16.203724	1.07058005654528
ICE-JOK-111112	65.136338	-15.399242	1.02640570991961
ICE-JOK-111113	65.32237	-15.09075	1.03468132668857
ICE-LGF-111111	65.028074	-14.936647	0.736242680594241
ICE-LGF-111112	65.506682	-14.367009	0.541990638284363
ICE-OLF-111111	64.235451	-20.005255	0
ICE-OLF-111113	63.56279	-21.113394	0
IND-DDR-111111	23.641415	85.512657	0.45632824827481
IND-DDR-111112	23.751558	85.991321	0.310859887559423
IND-DDR-111113	23.713114	86.272003	0.368339929300697
IND-DDR-111114	23.653492	86.434365	0.352761168614412
IND-DDR-111115	23.68333	86.823889	0.412029185698828
IND-DDR-111116	23.629775	86.985947	0.282485538590437
IND-DDR-111117	23.510118	87.253163	0.373828810209054
IND-DDR-111118	23.210823	87.861176	0.401191099314272
IND-DDR-111119	22.730983	87.904287	0.321979153804059
IND-DDR-111120	23.800733	85.858209	0.457895950049465
IND-DDR-111121	23.774843	85.862385	0.355293762027928
IND-DDR-111122	23.768112	85.922799	0.253058772004361
IND-DDR-111123	23.886501	86.102023	0.442456677658564
IND-DDR-111124	24.055352	86.386122	0.325599948203371
ITA-POO-111111	44.88848	11.608048	2.1
ITA-POO-111121	44.8833	11.65	2.8
JPN-KJI-111111	36.503822	140.523124	0.121222636805042
MMR-IWD-111128	17.0129	95.3303	0.85
NAM-HOA-111111	-19.155	13.532	0.63477850274603
NAM-HOR-111111	-18.44	12.564	0.595180312777654
NAM-HUA-111111	-20.542	13.274	0.84
NAM-KOI-111111	-20.282	13.192	1.08
NAM-KOI-111112	-20.141	14.023	0.749524702357193
NAM-KUE-111111	-17.243	14.13	0.818744409078978
NAM-OMA-111111	-22.051	14.16	0.137067900699226
NAM-ORA-111111	-24.392	17.561	0.48
NAM-ORA-111112	-28.044	16.535	0.318555846746619
NAM-ORA-111113	-30.481916	27.32822	0.308947824013291
NAM-ORA-111114	-30.680615	26.711859	0.23635133313485
NAM-ORA-111115	-30.263216	26.676975	0.0583429525771122
NAM-SWA-111111	-22.412	14.315	0.24
NAM-UGA-111111	-21.095	13.4	0.96
NAM-UNI-111111	-20.112	13.12	1.44
NGA-NIG-111111	7.7499807	6.7566304	0
NGA-NIG-111112	7.094932	6.705248	0
NLD-RHN-111112	51.849126	6.101906	0.55
NLD-RHN-111113	48.9584	8.1994	3.58
NLD-RHN-111114	51.8667	6.0333	1.3
NZL-BUL-111111	-41.765804	171.595675	0.272615381148859
NZL-CLA-111111	-42.159438	173.906569	0.285437642503285
NZL-CLD-111111	-44.6777666666667	167.963166666667	0.680737105181464
NZL-CLD-111112	-44.7041	167.971016666667	0.670218727009782
NZL-CLD-111113	-44.7047666666667	167.96995	0.813725788342588
NZL-CLD-111114	-44.6721833333333	167.96645	0.76638342740704
NZL-CLD-111115	-44.67437	167.9653	0.955292587323032
NZL-CLD-111116	-44.7582166666667	167.963766666667	0.963263671408031
NZL-CLD-111117	-44.7418	167.953333333333	0.982827010033582
NZL-CLD-111118	-44.7338666666667	167.94275	0.951076315227909
NZL-CLD-111119	-44.7193333333333	167.952816666667	0.8941580948272
NZL-CLD-111120	-44.70455	167.96797	0.831576881723429
NZL-CLD-111121	-44.6926	167.96675	0.0687739726496563
NZL-CLD-111122	-44.723122	167.94285	0.776104180061359
NZL-CLD-111123	-44.72129	167.945624	0.925925282713888
NZL-CLD-111125	-44.8013833333333	168.020666666667	0.723760684877433
NZL-CLD-111126	-44.7793166666667	168.009766666667	0.748416639629162
NZL-CLD-111127	-44.79906	168.020979	0.725887606380934
NZL-CLD-111128	-44.7659	167.989083333333	0.930701952280408
NZL-CLD-111129	-44.77265	168.006833333333	0.872892153063086
NZL-CLD-111130	-44.794091	168.022346	0.613088882050895
NZL-CLD-111131	-44.8123833333333	168.044566666667	0.701754441243966
NZL-CLD-111132	-44.8173666666667	168.078083333333	0.744446136960655
NZL-CLD-111133	-44.8080666666667	168.102683333333	0.703724569077439
NZL-CLD-111134	-44.8050333333333	168.102166666667	0.490660829542418
NZL-CLD-111135	-44.804127	168.112335	0.443629241524955
NZL-CLD-111136	-44.7897666666667	168.131233333333	0.246166217507969
NZL-CLD-111137	-44.7887166666667	168.132933333333	0.479472917718595
NZL-CLD-111138	-44.7740333333333	168.14315	0.628765982291306
NZL-CLD-111139	-44.7216	168.1288	0
NZL-CLD-111140	-44.6930666666667	168.126583333333	0.20674989111643
NZL-CLD-111141	-44.793574	168.1313222	0.505631585901844
NZL-CLD-111142	-44.800977	168.115284	0.69452001079798
NZL-CLD-111143	-44.691837	168.127365	0.213571356926342
NZL-CLD-111144	-44.7008333333333	168.122383333333	0.597547794627568
NZL-CLD-111145	-44.7182	168.126216666667	0.505147971123757
NZL-CLD-111146	-44.7356166666667	168.1319	0.691270311361607
NZL-CLU-111111	-46.243166	169.754758	0.053038407721703
NZL-GRY-111111	-42.449722	171.227737	0.206683010340115
NZL-HAA-111111	-43.846174	169.04096	0.181636187982932
NZL-HOK-111111	-42.739692	170.993131	0.162757103392423
NZL-HUR-111111	-42.910503	173.274487	0.203668981449488
NZL-KAI-111111	-37.750431	176.405599	0.244317774808645
NZL-KAR-111111	-41.252479	172.112419	0.335518408947756
NZL-MAT-111111	-46.56453	168.720153	0.230519395173989
NZL-MOK-111111	-38.700062	174.627469	0.0810744707024137
NZL-MOT-111111	-37.865981	177.616166	0.179525322794607
NZL-MTK-111111	-41.088671	173.013769	0.238083762774332
NZL-MWT-111111	-40.492567	175.244103	0.162702162344974
NZL-NGA-111111	-39.584975	176.835877	0.180690775740776
NZL-PAT-111111	-39.764065	174.486599	0.24262501375487
NZL-POR-111111	-40.30519	176.640254	0.659700047991799
NZL-RAK-111111	-43.894363	172.202637	0.265625936587639
NZL-RAN--111111	-44.171918	171.497588	0.294916060523159
NZL-RUA-111111	-41.363003	175.138917	0.00579812228151023
NZL-TAI--111111	-46.039696	170.173022	0.171579503118845
NZL-TAK-111111	-40.822615	172.796798	0.118518398627736
NZL-WAG-111111	-43.034405	170.456544	0.183474456341847
NZL-WAH-111111	-37.243194	175.577306	0.0667119784600612
NZL-WAK-111111	-38.68118	176.069605	0.406792391352856
NZL-WAN-111111	-42.775823	173.357889	0.233531339307733
NZL-WAP-111111	-37.819747	178.38706	0.227169156977959
NZL-WAR-111111	-39.022394	177.387239	0.265207181988641
NZL-WAS-111111	-46.191186	167.629617	0.491608684487732
NZL-WAT-111111	-44.929014	171.10034	0.254293623204022
NZL-WHA-111111	-37.956221	176.959532	0.236531202968284
NZL-WIR-111111	-41.438062	173.961989	0.203741760912185
NZL-WRA-111111	-36.097962	173.965924	0.199827018621419
NZL-WTA-111111	-38.999663	174.239261	0.25055927579744
ROU-DON-111122	44.795205	20.401175	3.312
RUS-IRT-111111	54.5	74	0.148603468369428
RUS-IRT-111112	54.5	74	0.124686847318452
RUS-IRT-111113	55.3	73.5	0.136458662029907
RUS-IRT-111114	56	73.2	0.131301929213952
RUS-IRT-111115	56.1	74.5	0.122997565242926
RUS-IRT-111116	56.6	75	0.116065337503057
RUS-IRT-111117	56.7	74.5	0.158123123269991
RUS-IRT-111118	57	74.2	0.138982876577377
RUS-IRT-111119	57.5	74	0.492078478466772
RUS-IRT-111120	57.6	73	0.139241978150355
RUS-IRT-111121	57.6	72	0.315028665744991
RUS-IRT-111122	57.8	70	0.145786138498212
RUS-IRT-111123	57.8	68	0.144984751542478
RUS-IRT-111124	57.8	66.5	0.181944483596801
RUS-IRT-111125	58.2	67.7	0.162534076162052
RUS-IRT-111126	59	69	0.336318137792503
RUS-IRT-111127	60.1	69.1	0.170827003777599
RUS-KHT-111300	72	101	0.393069755539917
RUS-KHT-111301	72	101	0.502479702982392
RUS-KHT-111302	72	103	0.358942984148601
RUS-KHT-111303	73	108	0.278332333591605
RUS-KOL-111111	68.32853	33.105805	0.309026507340254
RUS-KOL-111112	68.34131	33.101215	0.337145692332846
RUS-KOL-111113	68.37698	33.16282	0.180164654491135
RUS-KOL-111114	68.371544	33.14142	0.257464359438786
RUS-KOL-111115	68.39315	33.093742	0.279706753063118
RUS-KOL-111117	68.494996	33.05253	0.306347957132104
RUS-KOL-111118	68.505023	33.04199	0.487468325301845
RUS-KOL-111119	68.505567	33.02573	1.37197255500548
RUS-KOL-111120	68.051677	33.012927	0.905941822302067
RUS-KOL-111121	68.514086	33.02559	0.364733978239262
RUS-KOL-111122	68.53191	33.02358	0.297393836746516
RUS-LEN-111111	61.097	127.233	0.485696096788864
RUS-LEN-111112	61.105	126.5	0.442498231132918
RUS-LEN-111113	61.081	126.583	0.298143497756925
RUS-LEN-111114	60.306	122.526	0.330135297267833
RUS-LEN-111116	60.161	120.592	0.312550296799117
RUS-LEN-111117	60.161	121.09	0.153817621814872
RUS-LEN-111118	60.195	120.158	0.196402754758282
RUS-LEN-111120	61.478	129.394	0.250095216657924
RUS-LEN-111121	63.162	129.349	0.299837132210638
RUS-LEN-111122	63.243	129.509	0.194104814502441
RUS-LEN-111123	63.251	129.364	0.229756127887312
RUS-LEN-111124	64.226	126.3	0.25126785747303
RUS-LEN-111125	63.578	123.175	0.259896040868351
RUS-LEN-111126	66.411	123.295	0.259949449571131
RUS-LEN-111127	68.016	123.321	0.264275289904542
RUS-LEN-111128	68.47	124.067	0.242019227140376
RUS-LEN-111130	70.815	127.331	0.247361379363755
RUS-LEN-111131	72.226	126.293	0.246176907357592
RUS-LEN-111132	72.193	126	0.282483191681655
RUS-OB-111111	61	68.1	0.220410383287173
RUS-OB-111112	61.5	68	0.215005157941389
RUS-PUR-111111	56.3148	84.0944	0.128443567596539
RUS-PUR-111112	56.4315	83.55251	0.371010330400152
RUS-PUR-111113	57.36433	83.37021	0.794391081775117
RUS-PUR-111114	58.04208	82.49197	0.385733584825113
RUS-PUR-111115	58.26069	82.05436	0.476791519321272
RUS-PUR-111116	58.40449	81.28059	0.666546499014294
RUS-PUR-111117	60.40288	77.31294	0.120514293332273
RUS-PUR-111118	60.5541	76.53493	0.0757752281704397
RUS-PUR-111119	61.26136	74.47397	0.116341708901414
RUS-PUR-111120	61.29111	74.09429	0.15022768092912
RUS-PUR-111121	61.50286	70.50282	0.120980950570312
RUS-PUR-111122	62.075	73.44056	0.104884168672532
RUS-PUR-111123	62.33398	74.00295	0.0385751870749744
RUS-PUR-111124	62.37084	74.10159	0.0501251387767946
RUS-PUR-111125	NaN	74.31532	0.11250627188375
RUS-PUR-111126	63.36482	74.35286	0.0723489824283635
RUS-PUR-111127	63.47045	75.37068	0.0967610432541486
RUS-PUR-111128	63.59542	75.22471	0.0988856597214267
RUS-PUR-111129	64.09064	75.22181	0.112687239270894
RUS-PUR-111130	64.17319	75.44334	0.135811244759507
RUS-PUR-111131	64.32079	76.54213	0.0284087561224495
RUS-PUR-111132	64.4014	77.05272	0.126959716253455
RUS-PUR-111133	64.55551	77.56082	0.107785526664428
RUS-PUR-111134	65.06488	77.47588	0.0390904636260638
RUS-PUR-111135	65.41511	78.0101	0.0979877038035356
RUS-PUR-111136	65.57055	78.18591	0.123685110967231
RUS-PUR-111137	65.59147	78.32252	0.115186803533634
RUS-SDV-111111	63.34608	40.30033	1.04
RUS-TAZ-111111	66.17108	79.15061	0.123497791354487
RUS-TAZ-111112	67.092481	78.573176	0.0855683451576228
RUS-TAZ-111113	67.10548	78.51045	0.104818124166862
RUS-TAZ-111114	67.221328	79.00259	0.114513662210001
RUS-YAN-111300	71.27	136.16	0.135628939762068
RUS-YAN-111301	66	134	0.385185063735371
RUS-YAN-111302	66	134	0.0319715571587274
RUS-YAN-111303	66.5	136	0.522621051780144
RUS-YAN-111304	66.4	136	0.0491396568349521
RUS-YAN-111305	67.4	135.5	0.0708223713343854
RUS-YAN-111306	67.4	134.5	0.200260581591557
RUS-YAN-111307	68	134.5	0.0597226410201173
RUS-YAN-111308	68.5	133	0.00114500337022979
RUS-YAN-111309	69	133	0.0612210582395062
SEN-SNG-111127	16.21	-16.41	0.4392
SEN-SNG-111128	16.04	-16.5	0.0564
SEN-SNG-111129	16.02	-16.5	0.1188
SUR-MAR-111111	5	-54	0
SWE-FYR-111111	59.7833	17.65	1.03
SWE-KLX-111111	68.069769	19.368935	0.436499774804281
SWE-KLX-111112	66.003844	22.848003	0.261226724160696
TUR-BYM-111111	40.908914	31.240509	1.42293839601447
USA-BRA-111111	28.96626	-95.374868	1.51
USA-BRA-111112	29.5833	-95.75	1.3
USA-CLR-111111	28.776061	-95.995864	1.69
USA-CNC-120000	41.383772	-72.385962	0.063
USA-COL-111111	NaN	NaN	0.38
USA-JMS-111111	37.64751	78.058395	0
USA-MOB-120000	31.20384	-87.951036	0
USA-MSS-111111	28.95	-89.4	0.15
USA-MSS-120000	41.490955	-79.460083	0
USA-MSS-120001	36.6997	-85.572827	0.064
USA-MSS-120002	38.007596	-80.30904	0
USA-MSS-120003	38.475918	-85.483802	0.192
USA-MSS-120004	39.158709	-82.85571	0.31
USA-MSS-120005	38.048507	-88.039905	0.34
USA-MSS-120006	39.110657	-90.601838	0
USA-MSS-120007	38.990687	-90.679026	0.05
USA-MSS-120008	29.28453	-89.351959	0.126
USA-MSS-120009	31.135579	NaN	0.22
USA-MSS-120010	40.204438	-95.48179	0.25
USA-MSS-120011	40.923252	-98.223535	0.45
USA-NUS-111111	35.1	-76.5	0.01
USA-NUS-120000	35.281104	-77.265475	0
USA-RGR-111111	35.930305	-106.111712	0
USA-RGR-111112	32.941408	-104.35309	1.38
USA-RGR-111113	28.940417	-100.646309	3.72
USA-SAB-111111	30.134468	-93.701717	0.032
VEN-ORI-111111	7.5	-64	0
VEN-ORI-111112	8.600873	-61.682889	0.0268747519563834
VNM-HHE-111131	21.031549	105.864645	0.160339415077055
VNM-HHE-111132	20.825078	105.342544	0.0487557351538621
VNM-MKG-111128	17.958841	102.598894	0.385500756471337
VNM-MKG-111129	11.54675	104.998665	0.0129522619011685
ZAF-LIM-111111	-25.132	28.181	0
ZAF-LIM-111112	-24.154	29.482	0
ZAF-LIM-111113	-24.16	29.372	0.6
ZAF-LIM-111114	-23.4105	29.36	0.24
ZAF-LIM-111115	-22.134	29.593	0
ZAF-LIM-111116	-20.565	28.594	0
ZWE-ZAM-111111	-19.422	28.2415	0.36
ZWE-ZAM-111112	-18.365	27.111	0.36
ZWE-ZAM-111113	-18.092	27.012	0
ZWE-ZAM-111114	-18.0435	26.4035	0
ZWE-ZAM-111115	-18.0435	26.4035	0
ZWE-ZAM-111116	-18.0445	26.3445	0.48
ZWE-ZAM-111117	-17.5515	25.505	0
ZWE-ZAM-111118	-17.4927	25.4428	0
ZWE-ZAM-111119	-17.321	25.1105	0
ZWE-ZAM-111120	-17.473	23.204	0.48
ZWE-ZAM-111121	-17.291	24.19	0
ZWE-ZAM-111122	-22.081	29.555	0.256682627050236
ZWE-ZAM-111123	-20.235	28.593	0.0763859055205587
ZWE-ZAM-111124	-17.272	25.002	0.130244404243124
BGD-BMP-111116	24.46033	89.72817	0.125
BGD-BMP-111117	24.46683	89.72517	0
BGD-GGS-111144	24.05553	89.03129	0.675
BGD-GGS-111145	24.05487	89.03131	0.43
GER-ELB-111111	50.492976	15.729441	0
GER-ELB-111112	50.337524	15.91704	0
GER-ELB-111113	50.033114	15.616884	0.12
GER-ELB-111114	50.020691	15.273013	0.24
GER-ELB-111115	50.052422	15.179317	1.08
GER-ELB-111116	50.141819	15.116041	1.08
GER-ELB-111117	50.183348	15.0421	2.16
GER-ELB-111118	50.16949	14.754533	0.36
GER-ELB-111119	50.350428	14.470387	1.2
GER-ELB-111120	50.406068	14.4397	1.08
GER-ELB-111121	50.528334	14.168231	0.36
GER-ELB-111122	50.539283	14.061007	1.2
GER-ELB-111123	50.730479	14.185458	0.24
GER-ELB-111124	50.875075	14.2356	1.68
GER-ELB-111125	50.173328	14.717046	0.24
IND-CUV-111116	10.865525	78.712497	0
IND-GDV-111111	16.983851	81.766704	0
IND-JMN-111111	28.634255	77.258928	0
IND-KRS-111111	16.512307	80.598083	0
IND-MHD-111111	20.496395	85.870321	0
IND-NMD-111111	21.710687	73.038175	0
IND-TPT-111111	21.252985	72.806715	0
IRN-EUT-111167	33.4542	44.3803	3.0375
USA-TNN-111111	64.3355	-149.053	0.333225709274625
USA-YKN-111111	64.4722	-141.4722	1.53850418724638
USA-YKN-111112	65.5232	-149.4304	0.947179449770644
USA-YKN-111113	61.5604	-162.525	1.12014711024795
