# Supplementary material for: Detrital Carbonate Minerals in Earth's Element Cycles
Source: Global Biogeochem Cycles. 2022 May 17;36(5):e2021GB007231. doi: 10.1029/2021GB007231 (PMC9285522; doi:10.1029/2021GB007231)
Supplement: Supplementary file 2 — Data Set S1 [file GBC-36-0-s001.zip › SI_Journal/RegressionDataset.xlsx]

## Sheet: Sheet1
Potential source carbonate	log(Catchment Area)	Elevation	Precipitation	Temperature	Soil organic carbon	Forestation	Bare areas	log(Extent of water bodies)	Human factor	River PIC
Area%	log(hectares)	m above sea level	mm	Kelvin	t/hectar	Area%	Area%	log(milliom m3)	log scaled, mixed units	wt%	*all units are upstream averages, except for catchment area, which is the upstream sum. Temperature and Precipitation are also annual averages
2.88041	13.6932	1254	359	290.8	11	0	46	0	18.507	0.550445
3.21868	8.20284	18	21	292	0	0	100	0.693147	9.33687	1.44
4.84045	9.6745	1007	209	294	17	0	82	0	17.2576	0.968551
5.62375	7.33132	528	70	291	12	0	100	0	6.46159	0.817034
2.52982	9.89815	758	246	293.5	18	0	62	0	14.8298	0.347369
2.53866	8.49315	683	411	295.4	22	13	49	0	17.686	0.113772
2.67907	8.82094	845	651	295.8	26	31	22	0	19.2408	0.215186
2.15487	7.9986	666	603	296	21	2	34	0	18.7076	0.273146
2.98362	9.65975	926	918	294.9	26	42	10	0	19.0756	0.130984
2.75349	9.72392	1308	1183	293.3	24	73	3	0	19.2965	0
2.59727	8.43009	1184	1082	295	26	73	1	0	20.8368	0
2.36062	8.63464	1089	957	296.1	28	83	1	0	21.0867	0.0242732
1.74997	10.0393	1359	1109	294	21	85	2	0	22.3884	0
2.98109	10.0386	883	961	295.2	25	66	9	0	6.95387	0.196804
1.8238	11.919	1200	1191	293.9	21	89	0	0	20.5189	0.0254983
2.31187	9.34524	624	889	297	34	84	0	0	19.3213	0.0134256
2.23386	9.87866	593	994	297	30	73	0	0	16.4734	0.00588436
1.70275	7.82389	7	424	298.6	22	0	0	0	20.9869	0.1188
2.29957	13.0036	220	563	301.2	19	4	30	0	19.2531	0.4392
1.37737	7.69817	8	54	293.5	14	0	58	0	24.8641	1
1.77852	11.0176	472	66	300	0	0	100	0	16.5658	1.08898
2.01568	14.6966	829	804	298.4	19	11	17	1.38629	17.0551	1.43128
1.0568	6.60814	492	304	302	9	0	4	0	6.25678	0.809222
7.20171	8.54013	2143	621	291.7	32	0	0	0	21.336	1.58748
1.02961	7.85547	395	336	301.4	11	0	8	0	19.4354	0.393667
2.22568	12.0837	1860	1336	292.3	30	5	8	1.09861	17.0687	1.09276
2.74852	9.42608	1211	1522	296.1	27	2	0	0	17.0112	0.41426
3.36173	11.47	2225	1174	290.3	32	0	15	1.38629	16.6566	1.41051
1.55423	7.57845	1238	1102	296	29	35	0	0	18.7455	0.207127
0.633138	6.42097	400	813	300.7	18	1	48	2.94444	6.06037	0.0482114
0.421829	14.5429	413	642	300.4	14	9	33	0	20.2203	0.0649139
1.60612	14.5455	412	644	300.4	14	9	33	0	22.3945	0
1.77625	9.89488	1217	1167	294.6	27	14	10	2.94444	21.3754	0
0.944858	8.2955	1761	1371	292.2	31	38	0	1.09861	21.3393	0
1.77306	9.63276	1262	1302	293.8	29	6	30	3.58352	21.8459	0
2.09347	8.35314	1661	1306	292.1	48	49	6	1.38629	20.655	0.0512785
1.14219	7.61609	1599	1270	291.8	35	46	32	0.693147	21.1497	0
0.690096	7.55449	1730	1184	291	29	53	34	0.693147	21.6469	0
3.42282	8.21919	1634	964	292	29	7	0	0	21.5561	0
0.709811	7.4385	2027	920	289.6	32	27	0	0	19.2136	0
2.53971	9.05096	1877	1231	291.1	36	11	0	1.09861	22.805	0
1.27705	8.50815	1810	1406	291.1	49	26	8	3.46574	21.9819	0
3.51902	9.31265	1670	1168	291.7	29	25	0	0	20.5299	0
2.32228	7.70066	1726	1236	292.1	31	27	0	0	20.7038	0
2.8553	9.45531	1698	1429	291.9	37	42	6	2.99573	20.5671	0
1.60204	6.53684	1221	1169	296	30	38	0	0	19.1706	0
1.86756	6.2873	1350	1219	294.7	34	15	1	2.19722	20.2175	0
0.530292	15.1061	736	1533	296.8	23	71	0	1.94591	22.687	0
2.28806	7.68105	389	1223	297.6	23	59	0	0	18.2124	0.135425
2.28806	15.1204	734	1530	296.8	24	71	0	1.94591	19.965	0
2.28862	8.84402	398	1063	298	27	46	0	0	20.8559	0
4.13846	15.1238	732	1528	296.8	24	71	0	1.94591	20.7987	0
2.55172	9.26626	1407	691	293.1	16	4	0	0	19.8138	0.215697
0.887495	9.37833	1240	718	294.7	12	32	0	0	17.3905	0.0550457
3.63451	11.4278	1357	821	293.7	14	35	2	0	20.1504	0.817508
0.792912	9.18338	1061	799	294.4	12	39	0	0	16.6449	0.0861127
1.68736	7.99766	1077	787	294.5	12	16	0	0	14.7293	0
0.816999	12.7303	1165	1099	294	16	67	0	0	20.0524	0
0.919851	11.5997	1148	801	294.4	11	33	0	0	15.9795	0.48
2.02464	12.8004	1158	1077	294.1	16	64	0	0	19.6299	0
0.970589	7.89626	901	674	295.5	12	36	0	0	14.611	0
1.32919	13.1824	1140	968	294.2	14	53	0	0	16.0614	0
0.667308	8.26529	953	621	295.3	14	18	0	0	18.6858	0.48
0.877088	12.3528	1319	737	294.1	12	30	4	0	19.3775	0
1.52627	10.6162	1163	621	293.1	10	45	0	0	16.9545	0.36
0.76525	8.87761	973	497	295.2	9	7	0	0	16.475	0.12
1.49838	9.30209	1181	582	293	11	55	0	0	18.247	0.36
0.595218	8.32627	1034	486	295.1	7	2	0	0	10.7016	0.24
2.27228	8.01919	1228	587	292.6	11	39	0	0	20.7578	0.281003
0.65397	12.4135	1303	724	294.1	13	28	3	0	18.542	0
1.58076	12.8552	1243	621	294.3	12	18	5	0	18.6209	0
0.743721	6.35385	947	427	295.5	6	0	0	0	11.6077	0
1.73008	7.91092	1489	407	292.4	11	0	57	0	16.2619	0
2.36921	8.97555	1046	496	292.8	12	39	0	0	19.4263	0
1.73346	12.1398	1033	485	293	12	18	5	0	18.4706	0.255178
4.36083	7.98156	1680	390	291.6	16	0	46	0	16.8435	0
1.38481	9.4754	1326	387	293	9	0	23	0	14.8171	0
5.04114	6.58396	1543	376	292	13	0	1	0	13.6487	1.27466
1.35088	7.8144	1110	573	291.5	13	7	7	0	21.3242	0.24
0.504926	10.3587	1289	657	290.5	13	7	0	0	22.4607	0
1.31482	7.42411	1301	203	291.9	10	0	91	0	14.7409	0.48
0.751095	8.93906	1162	631	291.8	12	9	0	0	24.4866	0
1.04134	9.93008	1657	693	287.6	16	2	0	0	19.9929	0.131969
1.0264	10.6653	2045	689	284.9	24	2	0	0	20.484	0.579713
5.70768	7.78916	654	751	284	39	56	0	0	23.2688	1.56029
4.62848	11.471	786	1016	281.7	52	46	5	0.693147	22.9857	2.89336
2.16552	9.72025	729	1067	284.4	58	89	0	0.693147	22.3226	0.00169768
2.17638	7.70823	72	1334	287.4	65	98	0	0	23.7455	0
4.33325	10.9321	476	825	284.3	37	33	0	0	24.3021	0.51196
6.2753	11.6676	284	751	283.6	41	16	0	0	24.5262	1.53
2.79719	9.85227	56	749	283.1	40	5	0	0	23.0993	0.688439
3.73429	12.0016	479	875	281.3	55	43	1	0.693147	25.9194	0.925
2.48013	11.8378	278	619	281.1	50	30	0	0.693147	25.4533	0.0962409
1.21405	9.74654	396	496	271.8	150	65	6	1.09861	18.5321	0.468071
0.0673202	8.18197	671	1375	273.1	192	0	86	0.693147	16.2216	0
0	8.66032	481	1205	275.1	163	0	58	1.60944	18.4593	0
3.30333	8.37586	211	535	272.2	135	41	0	1.60944	21.4836	0.367387
2.96484	7.58543	271	566	271.7	129	30	3	2.19722	20.6522	0.888008
1.7153	9.35141	582	508	271.1	136	43	21	2.07944	20.7826	0.579817
7.54904	9.4094	85	597	274.1	156	81	0	0.693147	20.3509	1.04
2.2622	11.8053	286	617	281.1	50	30	0	0.693147	22.7217	0
1.31992	10.8126	472	668	280.3	53	41	0	0	23.1167	0.72
2.29257	10.6572	472	672	280.4	53	41	0	0	21.2587	1.08
7.81635	9.52517	383	607	280.6	44	36	0	0	22.7463	0.24
2.78199	7.66552	506	689	279.5	57	62	0	0	22.6221	0
7.8157	9.29034	380	612	280.6	43	34	0	0	22.6001	1.08
3.76509	8.96265	425	632	280.3	48	42	0	0	22.5628	0.24
8.93344	11.0013	397	741	283.2	44	24	0	0	22.6804	6.06
7.03321	8.96592	540	1072	281.9	66	49	0	0	24.015	4.31411
2.86878	6.89497	2269	1857	272.9	91	39	49	0	21.2247	0.0691371
5.89872	8.9836	1645	1493	276.6	79	48	26	2.07944	24.8635	2.9581
6.21354	7.58564	1368	1340	278.4	84	67	12	0	23.9404	3.38241
5.87844	9.33233	1487	1421	277.5	77	52	20	1.79176	23.7333	2.77397
6.5458	9.69679	1224	1297	279	69	55	14	1.60944	23.793	3.77186
3.94214	8.2326	9	443	264.8	171	8	100	0	20.3002	0.167985
1.91765	7.45049	14	243	259.7	157	0	100	0	6.71052	0.68595
3.96729	12.3605	642	274	256.2	182	46	9	0	15.9065	0.0824109
1.40076	7.62506	133	287	257.9	157	0	59	0.693147	6.69839	0.337781
1.7237	11.5006	438	369	259.3	136	6	51	0.693147	6.71518	1.18511
3.59506	8.97088	194	317	258.4	138	12	6	0	6.69879	0.272635
5.08085	8.02663	257	216	257	143	50	0	0	6.69863	0.0618531
5.43757	10.378	841	325	255.5	185	28	10	0	16.8553	0.00976144
2.00782	8.57722	219	322	259.6	150	52	1	0.693147	6.69848	0.388732
1.66293	9.70242	577	351	257.6	157	28	23	1.09861	6.6991	0.337915
5.15217	8.50573	339	208	256.9	186	58	0	0	6.69885	0.106726
5.16347	10.7955	669	278	256.6	186	59	2	0	16.3752	0.0575394
5.11061	11.1379	802	283	255.9	183	58	4	0	6.70659	0.0646418
4.91535	9.62354	822	279	256	177	59	0	0	6.70008	0.448046
1.57671	14.6255	609	395	263.7	144	75	2	0	7.56237	0.339908
4.76986	7.66242	39	482	265.6	91	2	35	0.693147	7.05075	0.192724
5.29248	8.65255	951	305	255.7	162	49	0	0	6.69898	0.0143971
2.32788	11.1569	66	518	267.6	201	31	2	1.38629	7.78519	0.0888946
1.21599	8.72111	45	494	266.5	135	25	1	1.09861	18.6373	0.0334263
1.29545	10.3434	73	519	267.6	194	24	3	1.09861	22.2224	0.10021
1.60878	9.60148	81	524	267.8	195	28	5	1.38629	23.5104	0.0341272
1.51113	13.0285	312	316	262.7	135	80	0	0.693147	16.4729	0.179553
1.40289	9.37652	89	527	267.9	191	30	5	1.09861	20.8462	0.197815
1.44631	7.30088	124	277	263.5	129	86	0	1.79176	18.3476	0.339348
2.80214	9.01182	98	532	268	194	38	5	1.09861	16.8688	0.105536
2.56437	8.49476	102	531	267.9	229	38	5	1.38629	17.5214	0.0895238
4.96402	13.729	730	402	265.5	142	80	1	0	14.5816	0.287641
0.793874	14.5967	315	458	273.1	110	46	4	0.693147	20.6785	0.308816
3.09947	8.7423	83	548	268.9	333	27	1	1.60944	21.3327	0.0541743
2.3705	9.01356	89	548	269	301	38	0	1.94591	20.2019	0.0980121
5.01166	7.7698	268	298	263	161	91	0	0	13.839	0.239283
0.919395	6.58369	22	545	271.9	76	18	0	0	15.8761	0.30917
5.55604	13.6778	755	408	265.7	143	80	2	0	18.5693	0.729671
0.457509	13.7363	347	502	272.1	125	61	2	0.693147	24.7174	0.130811
0.797485	13.8156	326	506	272	133	60	2	0.693147	18.8954	0.140087
5.6635	13.6352	776	413	265.8	141	79	2	0	12.3975	0.526146
0.918716	13.5546	399	494	272.6	107	63	3	0	20.5931	0.150274
9.00832	8.26483	469	369	265.2	175	97	0	0	6.69908	0.421114
0.532759	6.83033	29	528	272.1	319	45	0	2.94444	6.86092	0.309888
7.01542	13.2304	815	418	266.1	135	78	2	0	19.6374	0.192948
9.00724	12.2471	807	420	265.1	147	76	1	0	6.74291	0.233266
9.03337	11.7016	810	440	265.7	152	78	0	0	6.72232	0.139915
1.27468	10.1427	113	480	272	157	87	3	0	19.9494	0.647261
3.74468	9.28083	89	491	272.5	276	78	0	0	21.3669	0.411768
1.79563	13.8051	352	398	274.4	61	28	4	0.693147	23.606	0.299016
1.80594	8.15093	94	486	271.8	186	80	0	0	17.2962	0.4818
0.515747	12.8628	174	449	274.6	69	44	2	0.693147	20.03	0.30181
1.76086	6.80084	99	482	272	117	97	0	0	6.71049	0.422376
0.530594	6.64756	58	461	273.1	167	67	0	2.07944	19.0451	0.308318
0.647655	11.3752	152	525	273	124	85	0	0.693147	21.4722	0.30031
2.19311	12.9679	560	371	274.1	55	17	8	1.09861	18.2025	0.463713
1.38709	7.4008	112	480	272.5	89	87	0	0	17.9366	0.771596
0.670371	9.00876	112	487	272.3	113	96	6	0	15.6808	0.294417
0.699796	9.42743	127	463	273.3	96	80	1	0	19.5902	0.351612
1.33738	8.54169	124	480	272.3	111	93	2	0	16.8412	0.560211
2.21112	12.8193	632	360	274.3	50	12	8	1.09861	20.1511	0.299026
2.02293	12.4801	786	474	273.4	59	39	5	0	20.7676	0.198695
3.18523	9.83233	123	455	272.6	143	64	2	0	19.6279	0.260965
4.76691	12.7619	663	354	274.4	45	9	8	1.09861	20.18	0.253208
4.84591	7.2758	107	421	273.7	38	4	0	1.38629	16.5663	0.257955
3.75969	11.0565	120	410	273.2	73	23	9	1.09861	22.2661	0.278578
5.02155	12.4233	881	335	274.7	39	7	10	1.09861	21.353	0.267628
2.45749	13.5427	1943	469	279.1	36	10	29	0	25.2824	1.21259
2.61176	6.84023	5	1056	288.2	18	1	0	0	24.0511	1.08
1.6681	8.39627	0	1070	288.4	0	0	0	0	26.2573	0.246809
1.67787	10.4136	254	1878	293.8	23	57	0	0.693147	22.8714	0
2.17712	9.0026	3	1734	295.5	13	0	0	0	26.4291	0
4.81746	11.8412	1122	1436	292.4	28	15	0	0	24.0337	0.198968
2.86122	12.8383	740	1693	294.9	30	39	1	0	22.4547	0.85
1.49211	8.31282	3	2124	299	24	0	0	0	22.8725	0.396873
4.68485	11.8169	344	1343	299.3	15	33	0	0.693147	23.119	0
3.95355	12.6456	432	1130	299.4	19	31	2	0	23.4687	0
4.0006	12.4637	525	834	299.2	13	16	14	0.693147	22.9031	0
2.13587	11.0719	376	842	299.5	18	28	3	0	24.2871	0
2.27687	11.4726	414	1107	298.6	22	34	0	0	23.256	0
1.19734	7.30054	319	1482	285	77	80	0	0	22.4397	0.323359
1.58208	12.8684	2732	407	275.8	43	6	49	0	20.2081	1.02474
1.80661	12.6584	3066	438	275.2	48	7	52	0.693147	22.471	0.842242
1.04361	8.79723	2042	43	281.3	54	1	99	0	19.6548	0
3.24597	8.56998	3234	422	274	60	6	1	0	22.7491	0.760466
4.58079	10.5984	1119	501	281.7	34	16	2	0	23.3855	1.21185
0.835108	14.3374	1684	1046	284.5	37	39	17	0.693147	23.6456	0.361661
6.3962	13.7933	2597	850	281.1	46	33	29	0	21.9294	0.911104
0.553948	7.69821	26	1203	289.9	18	1	0	1.38629	22.9803	0.200967
0.539798	14.0711	2072	980	283.1	40	38	22	0	21.8474	0.378756
4.30335	8.94204	3498	1174	278.9	59	29	42	0	21.3893	0
1.25213	11.998	252	1575	290.8	27	54	0	1.09861	21.9643	0.308914
5.50697	6.8285	634	1155	289.6	19	64	0	0	21.893	1.32626
2.03996	13.4299	3235	762	278.6	54	29	42	0	24.6645	1.2406
3.38744	10.0979	2887	1304	282.3	54	34	34	0	22.6566	2
0.639598	12.4706	425	1414	289.6	22	56	0	0.693147	24.151	0.0466559
0.6026	11.032	194	1669	290.7	26	58	0	1.60944	22.156	0
4.24961	13.336	3482	733	277.6	58	30	46	0	24.5866	1.94821
5.50268	8.46964	735	1036	289.4	17	18	0	0	23.8243	1.32641
3.43482	10.5344	819	924	294.7	20	17	39	0	25.8331	0
1.09694	8.96906	164	1347	290.5	24	39	0	0	23.6539	0.0396953
1.12131	6.65105	89	1451	290.8	16	87	0	0	21.8286	0.0236037
1.40899	13.1216	3228	1147	281.1	64	20	50	0	20.6819	0.244
5.21113	10.1058	1514	1192	288.5	26	61	0	0	21.3601	2.93851
8.47431	10.7493	572	1445	291.1	24	52	0	0	23.541	1.30845
4.24989	8.66361	985	1192	292.1	20	6	0	0	21.5378	0
0.699659	13.1653	3142	1182	281.6	63	20	49	0	22.7568	0
2.80227	13.7585	847	1057	294.9	25	17	10	0	23.1026	0.5525
2.28806	7.59307	491	1185	297.6	19	26	0	0.693147	21.6434	0
2.02486	8.44178	480	1210	297.7	19	27	0	0.693147	22.2686	0
2.2544	8.86278	325	1115	298.4	17	7	0	0.693147	23.2639	0
1.71796	9.33666	385	1200	298.3	17	17	0	0.693147	23.3173	0.00109947
0.529899	12.5951	773	1367	292.1	23	35	0	0	22.6918	0
2.71113	14.2134	1639	1112	290.3	38	18	24	0	23.4512	0.469262
1.39442	12.7335	715	1394	292.2	23	38	0	0	23.8327	0.00872818
1.71939	10.7744	360	1654	292.5	25	69	0	0	23.2245	0.081586
2.24661	10.2816	264	1869	293.8	24	56	0	0.693147	25.1909	0
3.24509	10.0306	307	1180	298.6	16	11	0	0.693147	24.0543	0.063909
6.34579	10.8439	1128	1525	292.5	30	17	0	0	21.7986	0.0197531
5.96371	12.6194	2020	1189	288.1	40	16	24	0	21.7552	0.405431
0.413737	13.5335	984	1537	294.4	29	22	10	0.693147	20.277	0.15063
1.95023	11.2365	634	927	298.2	17	47	0	0	23.1543	0
1.30037	6.71441	4	1134	283.1	313	21	0	3.52636	21.3698	0.280157
4.49075	9.05209	28	1301	282.9	76	44	0	0	15.7496	1.90453
1.82179	7.20303	951	3909	280.5	203	47	0	0	15.0207	0.24291
2.08528	8.60429	8	4831	285	160	13	0	0	18.173	0.310547
0.948656	6.97298	666	3401	282	153	47	0	0.693147	18.8532	0.280749
2.76629	8.27678	496	3109	282.9	144	61	0	1.09861	19.8779	0.123272
4.10267	8.76554	749	2296	281.9	143	72	0	0.693147	18.812	0.0859444
2.95525	7.61342	585	1778	282.9	98	65	0	0	18.7014	0.693338
4.34011	8.1939	821	1358	281.7	78	36	0	0	18.6122	0.236427
3.20672	8.09404	1085	1296	280.2	53	4	0	0.693147	15.3688	0.224761
3.01906	8.12752	740	1411	281.8	73	22	0	1.38629	18.5032	0.20532
1.71774	8.5762	99	900	284.9	59	66	0	0	20.2959	0.109526
1.6272	7.99112	996	2088	280.2	72	6	2	1.09861	18.2731	0.261689
4.09295	7.61065	982	1805	280.3	60	1	0	2.07944	17.4862	0.294608
3.43661	9.38666	945	1427	280.4	63	1	7	1.94591	18.1795	0.220136
3.06034	8.64745	549	714	281.5	66	6	0	0.693147	20.2586	0.137234
2.52343	9.93452	792	1387	280.6	85	8	3	1.60944	19.0628	0.110424
3.23094	8.73689	67	1163	285.9	59	41	0	0	23.6328	0.100676
2.09432	8.67392	296	1355	285.2	49	10	0	0	22.2795	0.117188
0.70333	7.81899	35	1043	286.6	70	46	0	0	21.8109	0.309029
1.80852	7.02287	248	2248	285.7	92	21	0	0	19.8231	0.121367
4.3093	7.28077	243	1887	285.9	68	13	0	0	18.1429	0.11008
0.530263	7.58599	217	1849	286.5	104	25	0	0.693147	20.7438	0.164533
0.00129501	7.1725	341	1900	285.7	95	37	0	2.3979	21.7359	0
1.48107	7.46296	429	1860	285.3	125	84	0	0	20.2537	0.0917401
3.96851	7.25573	630	2243	284.4	122	73	0	0	16.6424	0.116684
2.3548	7.43278	491	2264	285.2	95	59	0	0	17.9119	0.187399
4.23787	8.19982	493	1834	284.8	96	40	0	0.693147	18.7522	0.213832
3.01135	8.11076	497	1387	284.6	68	23	0	0	21.8508	0.0995814
2.6351	8.93045	2	791	287.3	49	66	0	0	20.67	0.489654
1.05035	11.7867	397	665	290.9	17	26	13	0	14.949	0.208008
4.13986	13.1133	318	552	291.8	13	17	14	0	18.1242	0.259735
2.31777	12.4286	324	623	288.1	20	20	5	0	21.5912	0.269645
2.13274	11.6346	945	420	283.5	32	10	7	1.09861	21.2397	0.510085
2.4544	11.464	655	253	282.3	32	4	2	1.09861	22.5026	0.482693
1.64019	10.0832	502	197	282.5	34	1	6	0	20.0636	0.565741
2.26343	9.80468	494	199	280.4	49	2	6	0.693147	14.8922	0.374109
2.37084	10.2021	656	533	278.7	68	6	22	2.30259	19.7311	0.274973
2.2788	9.69948	381	194	279	57	6	0	0	14.9419	0.402375
1.93695	9.2573	258	306	278.8	60	27	0	0.693147	14.2181	0.466987
2.7283	13.7429	371	2309	298.8	28	48	0	2.3979	17.9317	0
1.46426	8.18869	212	1406	299.7	23	21	0	0	19.1285	0
1.36915	6.92609	134	2532	298.9	34	100	0	2.19722	15.7014	0
0.887573	15.4895	453	2167	297.7	31	80	2	2.07944	15.152	0.0895549
0.910306	13.1486	294	1996	298.2	30	82	0	1.79176	19.151	0.00810071
1.3565	13.1023	303	2001	298.1	29	82	0	1.60944	19.3722	0
0.65245	15.3624	476	2180	297.6	31	80	2	2.07944	20.3907	0.152199
0.422936	13.0789	312	2117	298.2	29	76	0	0.693147	18.9852	0
0.705553	10.2543	278	1997	298.9	32	90	0	2.19722	19.6899	0.0885495
0.794623	8.85199	141	1954	298.6	28	83	0	0	19.745	0.050695
0.959165	13.4797	168	2539	299.3	35	84	2	1.09861	23.6846	0
0.543046	14.6115	619	2302	296.9	32	82	3	2.48491	20.0316	0.137785
0.895733	14.8931	508	2360	297.5	33	82	2	2.30259	22.0263	0.103121
1.68341	13.0255	313	2002	298.1	29	81	0	1.60944	20.648	0
1.14079	12.6234	333	1935	298	25	74	0	1.79176	12.6535	0
0.529644	13.7956	638	1606	296.6	25	69	3	1.60944	22.0522	0
4.47224	10.4683	737	2669	296.5	40	93	2	1.09861	19.5369	1.0944
0.741545	12.3276	592	712	292.2	20	38	2	0	19.3062	0.110793
0.965306	14.6262	518	1223	295.2	20	32	2	0.693147	21.5056	0.0297041
1.76628	14.7432	518	1170	294.8	20	32	2	0.693147	21.8961	0.0847905
2.39461	10.275	357	1138	279.3	83	96	0	0.693147	24.7764	0.063
2.92814	14.9722	663	781	283.2	25	27	6	0.693147	24.4697	0.126
0.736028	8.35684	0	1438	293.9	462	0	0	1.09861	22.4865	0.15
3.27742	11.6036	462	734	290.8	11	10	0	0	24.0662	1.405
4.95159	11.5781	670	593	290.7	12	11	1	0	22.1585	1.69
2.52108	9.58014	1473	487	270.1	108	28	25	0.693147	10.933	0.393062
1.91918	8.57846	1225	827	273.2	100	18	59	0.693147	12.2046	0.435869
4.74072	9.59864	1125	766	273.5	99	36	35	0.693147	11.8177	0.390291
3.88843	10.164	1163	528	272.9	96	59	12	1.38629	17.6359	0.278041
2.20489	10.6555	1117	589	273.6	104	63	9	1.09861	18.5398	0.300085
8.44726	13.7531	268	866	278.4	68	47	0	3.4012	21.7425	0.809897
1.44354	9.40948	532	1124	280.2	54	97	0	1.09861	22.1615	0
3.08347	11.9227	1764	407	280	23	19	22	0	21.4903	0.45
4.36252	13.862	1115	442	279.5	20	13	16	0	20.9986	0.25
2.4707	11.1999	205	938	283.4	25	11	0	0.693147	19.92	0
3.92263	12.8144	325	803	280.2	36	28	0	1.09861	21.184	0.05
2.01939	9.74348	284	986	283.7	28	26	0	0	21.6708	0.31
2.9184	12.3737	403	1093	283.5	40	74	0	0	24.3485	0.192
2.47458	11.2475	219	1031	284.1	24	20	0	0	22.2476	0.34
1.96801	8.29135	816	1149	282.6	55	96	0	0	21.2706	0
8.81976	9.94789	388	1330	285.9	42	78	0	1.38629	22.8062	0.064
1.03715	10.5481	2611	456	277.6	38	63	17	0	22.665	0
9.1991	9.26256	72	1197	288.6	27	31	0	0.693147	19.6598	0
3.28318	10.6098	1575	363	286	18	20	47	0	20.4514	1.38
0.530158	10.8596	115	1449	289.8	31	78	0	0	19.9495	0
0.911176	10.1679	97	1248	291.2	22	68	0	1.60944	22.251	0.032
8.94983	12.7522	1508	373	287.8	17	19	45	0	22.6027	3.72
3.33685	14.401	622	395	268.8	82	36	11	2.19722	19.2913	1.53
4.90741	11.2206	851	326	265.2	74	7	41	0.693147	17.7147	0.507079
4.7613	14.3397	615	400	269	83	38	10	2.30259	15.2641	0.933267
4.83897	10.0134	687	318	264.7	68	7	36	1.09861	15.5808	1.31568
1.60806	7.10587	560	339	268.6	85	13	0	0	15.8092	0.333226
2.86187	6.79649	824	242	265.9	141	38	0	0	12.7343	1.5385
3.16952	13.6109	706	317	266.7	108	24	13	0.693147	17.8482	1.12015
3.66627	8.94839	512	283	260.3	318	0	0	0	6.69084	0.367566
4.60026	8.23536	301	368	268.2	299	0	0	0	6.69084	0.887055
