# Supplementary material for: Detrital Carbonate Minerals in Earth's Element Cycles
Source: Global Biogeochem Cycles. 2022 May 17;36(5):e2021GB007231. doi: 10.1029/2021GB007231 (PMC9285522; doi:10.1029/2021GB007231)
Supplement: Supplementary file 2 — Data Set S1 [file GBC-36-0-s001.zip › SI_Journal/ResultsGlobalRiversPICFlux794MC.csv]

Lat	Lon	fTSS_Mty_pris	fTSS_Mty_dis	cPIC_wtp	fPIC_Mty_pris	fPIC_Mty_dis	fPIC_Tmoly_pris	fPIC_Tmoly_dis	% of total	cummulative %		total
78.602917	100.553417	0.029688213	0.029688213	0.490159328	0.00014552	0.00014552	1.21E-05	1.21E-05	1.21E-05	2.84E-04		4.271881879	(including endorheic)
77.35097233	103.3820923	0.048065599	0.048065599	0.398471715	0.000191528	0.000191528	1.59E-05	1.59E-05	2.80E-05	6.55E-04		*dis = human disturbed present day; pris = pristine natural
76.691153	109.336528	0.178131581	0.178131577	0.463436032	0.000825526	0.000825526	6.87E-05	6.87E-05	9.69E-05	2.27E-03
76.456278	101.046611	0.220445805	0.220445789	0.510452317	0.001125271	0.001125271	9.37E-05	9.37E-05	1.91E-04	4.46E-03
76.162083	99.749944	6.029239373	6.029239496	0.475251721	0.028654064	0.028654064	0.002385652	0.002385652	2.58E-03	6.05E-02
76.093306	99.454917	0.020540665	0.020540664	0.476011489	9.78E-05	9.78E-05	8.14E-06	8.14E-06	2.59E-03	6.07E-02
75.767889	92.546611	0.104436353	0.104436351	0.48366837	0.000505126	0.000505126	4.21E-05	4.21E-05	2.63E-03	6.17E-02
75.572681	90.4640695	0.289485569	0.289485562	0.478124323	0.001384101	0.001384101	0.000115236	0.000115236	2.75E-03	6.43E-02
75.03875	87.746583	0.045940695	0.045940695	0.357329725	0.00016416	0.00016416	1.37E-05	1.37E-05	2.76E-03	6.47E-02
74.9914585	112.35375	0.073637778	0.07363778	0.494914874	0.000364444	0.000364444	3.03E-05	3.03E-05	2.79E-03	6.54E-02
74.044556	87.449917	0.106021085	0.106021087	0.379675311	0.000402536	0.000402536	3.35E-05	3.35E-05	2.83E-03	6.61E-02
73.461667	109.948833	0.004744563	0.004744563	0.422188425	2.00E-05	2.00E-05	1.67E-06	1.67E-06	2.83E-03	6.62E-02
73.343722	118.457361	0.00860331	0.00860331	0.426030637	3.67E-05	3.67E-05	3.05E-06	3.05E-06	2.83E-03	6.63E-02
73.154194	80.36375	0.031408977	0.031408976	0.418292151	0.000131381	0.000131381	1.09E-05	1.09E-05	2.84E-03	6.65E-02
73.058736	105.829903	0.01459616	0.01459616	0.43554425	6.36E-05	6.36E-05	5.29E-06	5.29E-06	2.85E-03	6.66E-02
72.979583	120.442389	18.94276729	18.94276497	0.459861752	0.087110542	0.087110531	0.007252564	0.007252563	1.01E-02	2.36E-01
72.961222	106.239667	0.72780255	0.727802481	0.451358956	0.003285002	0.003285002	0.000273499	0.000273499	1.04E-02	2.43E-01
72.9575	119.847722	0.064181655	0.064181646	0.301647907	0.000193603	0.000193603	1.61E-05	1.61E-05	1.04E-02	2.43E-01
72.8147915	105.610486	11.36030224	11.36030114	0.466194277	0.052961079	0.052961074	0.004409381	0.004409381	1.48E-02	3.46E-01
72.586639	141.308722	0.004205985	0.004205984	0.529547438	2.23E-05	2.23E-05	1.85E-06	1.85E-06	1.48E-02	3.46E-01
72.481222	72.752417	0.007015321	0.007015321	0.698937306	4.90E-05	4.90E-05	4.08E-06	4.08E-06	1.48E-02	3.46E-01
72.405847	68.851236	0.010135197	0.010135197	0.683164917	6.92E-05	6.92E-05	5.76E-06	5.76E-06	1.48E-02	3.46E-01
71.843778	139.847556	0.100220178	0.100220184	0.518065512	0.000519206	0.000519206	4.32E-05	4.32E-05	1.48E-02	3.47E-01
71.756639	83.521111	0.017319069	0.017319067	0.439803147	7.62E-05	7.62E-05	6.34E-06	6.34E-06	1.48E-02	3.47E-01
71.550389	71.942472	0.02077927	0.020779272	0.436065246	9.06E-05	9.06E-05	7.54E-06	7.54E-06	1.49E-02	3.48E-01
71.533667	136.549917	29.32790664	29.32790664	0.082895156	0.024311414	0.024311414	0.002024096	0.002024096	1.69E-02	3.95E-01
71.466222	140.062444	0.017691336	0.017691336	0.552296805	9.77E-05	9.77E-05	8.13E-06	8.13E-06	1.69E-02	3.95E-01
71.262056	129.552417	0.055147625	0.055147625	0.357285853	0.000197035	0.000197035	1.64E-05	1.64E-05	1.69E-02	3.96E-01
71.2425	138.251333	1.26579359	1.265793599	0.463903993	0.005872067	0.005872067	0.000488891	0.000488891	1.74E-02	4.07E-01
71.223722	137.945139	0.002473203	0.002473203	0	0	0	0	0	1.74E-02	4.07E-01
71.068333	131.81875	0.009917664	0.009917664	0	0	0	0	0	1.74E-02	4.07E-01
71.050861	130.051306	0.541714853	0.541714864	0.439647643	0.002381637	0.002381637	0.000198288	0.000198288	1.76E-02	4.12E-01
71.050389	155.56	0.00794129	0.00794129	0.583486588	4.63E-05	4.63E-05	3.86E-06	3.86E-06	1.76E-02	4.12E-01
71.031639	156.628667	0.00412641	0.00412641	0.467377962	1.93E-05	1.93E-05	1.61E-06	1.61E-06	1.76E-02	4.12E-01
70.975417	151.642417	0.3300321	0.330032078	0.450983387	0.00148839	0.00148839	0.000123919	0.000123919	1.77E-02	4.15E-01
70.952472	78.446139	0.039166504	0.039166505	0.464498828	0.000181928	0.000181928	1.51E-05	1.51E-05	1.77E-02	4.15E-01
70.937056	158.554944	0.005561824	0.005561823	0.551763253	3.07E-05	3.07E-05	2.55E-06	2.55E-06	1.77E-02	4.15E-01
70.849972	153.651278	3.348129088	3.348129263	0.570606256	0.019104634	0.019104635	0.001590595	0.001590595	1.93E-02	4.53E-01
70.842361	-155.657722	0.319975606	0.319975577	0.504584922	0.001614549	0.001614549	0.000134423	0.000134422	1.95E-02	4.56E-01
70.749167	131.351111	0.161441138	0.161441137	0.485889117	0.000784425	0.000784425	6.53E-05	6.53E-05	1.95E-02	4.57E-01
70.555417	82.049944	0.002602021	0.002602021	0.421989041	1.10E-05	1.10E-05	9.14E-07	9.14E-07	1.95E-02	4.57E-01
70.5493885	67.385639	0.042328909	0.042328909	0.505632119	0.000214029	0.000214029	1.78E-05	1.78E-05	1.96E-02	4.58E-01
70.446236	-149.7100835	5.379757711	5.379757783	0.663985759	0.035720825	0.035720826	0.002974009	0.002974009	2.25E-02	5.28E-01
70.4425	28.261222	0.177749043	0.177704361	0.529820706	0.000941751	0.000941514	7.84E-05	7.84E-05	2.26E-02	5.29E-01
70.2695835	73.91975	0.014975123	0.014975123	0.43152207	6.46E-05	6.46E-05	5.38E-06	5.38E-06	2.26E-02	5.30E-01
70.24139833	-147.621324	2.032876368	2.03287631	0.574481764	0.011678504	0.011678504	0.000972317	0.000972317	2.36E-02	5.52E-01
70.235417	-161.75	0.006662933	0.006662933	0.521900926	3.48E-05	3.48E-05	2.90E-06	2.90E-06	2.36E-02	5.52E-01
70.063333	159.941306	0.049673362	0.049673364	0.526198269	0.00026138	0.00026138	2.18E-05	2.18E-05	2.36E-02	5.53E-01
70.05	82.25	108.0073626	64.51427001	0.470485304	0.508158768	0.303530159	0.042307782	0.025271015	6.58E-02	1.54E+00
70.047889	-144.050139	0.229307577	0.229307595	0.464371801	0.00106484	0.00106484	8.87E-05	8.87E-05	6.59E-02	1.54E+00
70.02375	-144.450111	0.244749288	0.244749277	0.530533708	0.001298477	0.001298477	0.000108107	0.000108107	6.60E-02	1.55E+00
69.850806	173.225806	0.196709149	0.196709151	0.432195356	0.000850168	0.000850168	7.08E-05	7.08E-05	6.61E-02	1.55E+00
69.849556	-142.150056	0.142657251	0.142657255	0.534046044	0.000761855	0.000761855	6.34E-05	6.34E-05	6.61E-02	1.55E+00
69.752472	159.815833	0.013164663	0.013164663	0.49071609	6.46E-05	6.46E-05	5.38E-06	5.38E-06	6.62E-02	1.55E+00
69.70075	29.472278	0.107274174	0.107274173	0.394166526	0.000422839	0.000422839	3.52E-05	3.52E-05	6.62E-02	1.55E+00
69.632111	-140.847667	0.07796115	0.07796115	0.531592417	0.000414436	0.000414436	3.45E-05	3.45E-05	6.62E-02	1.55E+00
69.5928335	160.9183195	82.10419395	72.26576628	0.619827617	0.508904469	0.447923177	0.042369867	0.037292746	1.09E-01	2.55E+00
69.574972	162.247472	0.09263947	0.092639471	0.449303324	0.000416232	0.000416232	3.47E-05	3.47E-05	1.09E-01	2.55E+00
69.566222	167.246639	0.012075703	0.012075703	0.464550447	5.61E-05	5.61E-05	4.67E-06	4.67E-06	1.09E-01	2.55E+00
69.529139	68.102389	0.016484475	0.016484475	0.421200739	6.94E-05	6.94E-05	5.78E-06	5.78E-06	1.09E-01	2.55E+00
69.45	-134.15	136.2133435	135.8854377	0.378777536	0.515945546	0.514703512	0.042956086	0.042852678	1.52E-01	3.55E+00
69.442083	72.449889	0.023994243	0.023994243	0.479534148	0.000115061	0.000115061	9.58E-06	9.58E-06	1.52E-01	3.55E+00
69.393889	-123.962472	0.549146513	0.549146516	0.588625353	0.003232416	0.003232416	0.000269121	0.000269121	1.52E-01	3.56E+00
69.265417	179.256667	0.182588969	0.182588957	0.453051736	0.000827222	0.000827222	6.89E-05	6.89E-05	1.52E-01	3.56E+00
69.162972	-138.170069	0.137584821	0.137667146	0.481965602	0.000663112	0.000663508	5.52E-05	5.52E-05	1.52E-01	3.56E+00
69.147472	72.474083	0.006037627	0.006037626	0.436436499	2.64E-05	2.64E-05	2.19E-06	2.19E-06	1.52E-01	3.56E+00
69.039972	171.029111	0.085717347	0.085717349	0	0	0	0	0	1.52E-01	3.56E+00
68.935417	69.154972	0.073059066	0.073059061	0.474091787	0.000346367	0.000346367	2.88E-05	2.88E-05	1.52E-01	3.56E+00
68.6750695	-165.496264	0.384070412	0.384070415	0.531316979	0.002040631	0.002040631	0.000169897	0.000169897	1.52E-01	3.57E+00
68.582083	56.568194	0.090475029	0.090475029	0	0	0	0	0	1.52E-01	3.57E+00
68.49977075	74.99827075	0.032072184	0.032072183	0.585388937	0.000187747	0.000187747	1.56E-05	1.56E-05	1.52E-01	3.57E+00
68.3620555	-177.954222	0.260493797	0.260493811	0.422858248	0.00110152	0.00110152	9.17E-05	9.17E-05	1.52E-01	3.57E+00
68.322917	52.348333	0.022914416	0.022914416	0	0	0	0	0	1.52E-01	3.57E+00
68.287083	68.643306	0.026602154	0.026602154	0.414271595	0.000110205	0.000110205	9.18E-06	9.18E-06	1.52E-01	3.57E+00
68.254583	77.149972	0.022730303	0.022730303	0.384377381	8.74E-05	8.74E-05	7.27E-06	7.27E-06	1.52E-01	3.57E+00
68.200403	53.7986665	19.01627496	19.01627496	0	0	0	0	0	1.52E-01	3.57E+00
67.953361	73.152472	0.00251278	0.00251278	0.400852996	1.01E-05	1.01E-05	8.39E-07	8.39E-07	1.52E-01	3.57E+00
67.923306	77.609194	0.19246517	0.192465171	0.428819594	0.000825328	0.000825328	6.87E-05	6.87E-05	1.53E-01	3.57E+00
67.721583	-164.4715	0.109231685	0.109231686	0.331294091	0.000361878	0.000361878	3.01E-05	3.01E-05	1.53E-01	3.57E+00
67.695639	-101.700778	0.034494274	0.034494274	0.554458501	0.000191256	0.000191256	1.59E-05	1.59E-05	1.53E-01	3.57E+00
67.358333	72.430694	0.006827284	0.006827284	0.376550954	2.57E-05	2.57E-05	2.14E-06	2.14E-06	1.53E-01	3.57E+00
67.23301375	-175.1715208	1.244747985	1.244748012	0.368363732	0.0045852	0.0045852	0.00038175	0.00038175	1.53E-01	3.58E+00
67.153556	-95.345694	0.133908536	0.133908535	0.524294939	0.000702076	0.000702076	5.85E-05	5.85E-05	1.53E-01	3.58E+00
67.062056	-173.248361	0.055185596	0.055185596	0.402805481	0.000222291	0.000222291	1.85E-05	1.85E-05	1.53E-01	3.58E+00
66.841139	-108.033944	0.080614456	0.080614456	0.303135275	0.000244371	0.000244371	2.03E-05	2.03E-05	1.53E-01	3.58E+00
66.691694	32.853278	0.18430738	0.013789902	0.338431735	0.000623755	4.67E-05	5.19E-05	3.89E-06	1.53E-01	3.58E+00
66.639111	73.001639	0.044168347	0.044168349	0.365741456	0.000161542	0.000161542	1.34E-05	1.34E-05	1.53E-01	3.58E+00
66.4046525	-164.703361	0.120088188	0.120088188	0.4385107	0.0005266	0.0005266	4.38E-05	4.38E-05	1.53E-01	3.59E+00
66.388722	69.946528	0.00988008	0.00988008	0.339721683	3.36E-05	3.36E-05	2.79E-06	2.79E-06	1.53E-01	3.59E+00
66.249167	-173.947639	0.500205322	0.500205315	0.34203351	0.00171087	0.00171087	0.000142442	0.000142442	1.53E-01	3.59E+00
66.16325	44.086361	2.219885568	2.219885723	0.312473152	0.006936546	0.006936547	0.000577516	0.000577516	1.54E-01	3.60E+00
66.048194	-162.653611	0.07805029	0.07805029	0.557729783	0.00043531	0.00043531	3.62E-05	3.62E-05	1.54E-01	3.60E+00
65.853306	24.153972	1.129571598	1.122478256	0.389842515	0.00440355	0.004375897	0.000366626	0.000364324	1.54E-01	3.61E+00
65.69905575	-177.8560623	0.432113772	0.43211377	0.356411498	0.001540103	0.001540103	0.000128224	0.000128224	1.54E-01	3.62E+00
65.677417	24.64575	0.417395183	0.178289315	0.413171287	0.001724557	0.00073664	0.000143581	6.13E-05	1.55E-01	3.62E+00
65.085583	40.082667	0.029611102	0.029611102	0.360707182	0.000106809	0.000106809	8.89E-06	8.89E-06	1.55E-01	3.62E+00
64.99625	179.866611	0.0253656	0.025365599	0	0	0	0	0	1.55E-01	3.62E+00
64.869139	175.935778	0.013367447	0.013367447	0	0	0	0	0	1.55E-01	3.62E+00
64.778417	-161.367722	0.341093149	0.34109315	0.43967407	0.001499698	0.001499698	0.00012486	0.00012486	1.55E-01	3.62E+00
64.727083	175.148333	10.81369876	10.81369881	0	0	0	0	0	1.55E-01	3.62E+00
64.55	176.154056	2.11159558	2.111595599	0.366734065	0.00774394	0.00774394	0.000644737	0.000644737	1.55E-01	3.64E+00
64.549833	39.649722	0.030837169	0.030837169	0.581656518	0.000179366	0.000179366	1.49E-05	1.49E-05	1.55E-01	3.64E+00
64.547	40.248972	0.015909935	0.015909935	0.325974244	5.19E-05	5.19E-05	4.32E-06	4.32E-06	1.55E-01	3.64E+00
64.533056	34.780917	0.121152375	0.113447101	0.448504233	0.000543374	0.000508815	4.52E-05	4.24E-05	1.55E-01	3.64E+00
64.13708333	-88.82778733	0.042486541	0.042486541	0.466090142	0.000198026	0.000198026	1.65E-05	1.65E-05	1.55E-01	3.64E+00
64.029556	178.641639	0.624243899	0.624243911	0	0	0	0	0	1.55E-01	3.64E+00
63.977056	-90.088389	0.057841822	0.057841823	0.505029451	0.000292118	0.000292118	2.43E-05	2.43E-05	1.55E-01	3.64E+00
63.9665	38.039056	0.834768518	0.835219765	0	0	0	0	0	1.55E-01	3.64E+00
63.875028	-90.128083	0.005322496	0.005322496	0.51224556	2.73E-05	2.73E-05	2.27E-06	2.27E-06	1.55E-01	3.64E+00
63.661667	20.3225	0.709262845	0.378849571	0.433431407	0.003074168	0.001642053	0.000255946	0.000136712	1.56E-01	3.65E+00
63.544944	178.744167	0.048134906	0.048134907	0.36572595	0.000176042	0.000176042	1.47E-05	1.47E-05	1.56E-01	3.65E+00
63.461028	-91.2077085	0.011663302	0.011663302	0.580421453	6.77E-05	6.77E-05	5.64E-06	5.64E-06	1.56E-01	3.65E+00
63.446	-162.6072085	103.5394891	103.5051303	0.365986754	0.378940815	0.378815067	0.031549481	0.031539011	1.87E-01	4.38E+00
62.961694	-164.761389	0.001116924	0.001116924	0.376644192	4.21E-06	4.21E-06	3.50E-07	3.50E-07	1.87E-01	4.38E+00
62.681889	-92.5109585	0.009007746	0.009007746	0.500808073	4.51E-05	4.51E-05	3.76E-06	3.76E-06	1.87E-01	4.38E+00
62.547056	177.153222	0.064355281	0.06435528	0.510568333	0.000328578	0.000328578	2.74E-05	2.74E-05	1.87E-01	4.39E+00
62.537833	-164.980278	0.005056581	0.005056581	0.384678489	1.95E-05	1.95E-05	1.62E-06	1.62E-06	1.87E-01	4.39E+00
62.48720367	178.0491573	0.071188392	0.071188392	0.361970045	0.000257681	0.000257681	2.15E-05	2.15E-05	1.87E-01	4.39E+00
62.4851945	163.312042	0.841128611	0.841128583	0.371133064	0.003121706	0.003121706	0.000259904	0.000259904	1.88E-01	4.39E+00
62.458722	165.253194	5.181508762	5.181508485	0.374835938	0.019422157	0.019422156	0.001617031	0.001617031	1.89E-01	4.43E+00
62.346722	-165.347083	0.000370065	0.000370065	0.393659594	1.46E-06	1.46E-06	1.21E-07	1.21E-07	1.89E-01	4.43E+00
62.25624067	175.981685	0.650840434	0.65084043	0.354863089	0.002309592	0.002309592	0.00019229	0.00019229	1.89E-01	4.43E+00
61.935417	160.348333	0.959224176	0.959224173	0	0	0	0	0	1.89E-01	4.43E+00
61.929972	159.230778	0.188264277	0.188264272	0.455668855	0.000857862	0.000857862	7.14E-05	7.14E-05	1.90E-01	4.44E+00
61.9265	-93.458778	0.03767737	0.03767737	0.442060892	0.000166557	0.000166557	1.39E-05	1.39E-05	1.90E-01	4.44E+00
61.84999067	174.1797037	0.63629479	0.636294789	0.4378206	0.00278583	0.00278583	0.00023194	0.00023194	1.90E-01	4.44E+00
61.74512967	157.882241	1.317531794	1.317531783	0.354961009	0.004676724	0.004676724	0.00038937	0.00038937	1.90E-01	4.45E+00
61.552389	-166.167667	0.114111711	0.114111712	0.458760362	0.000523499	0.000523499	4.36E-05	4.36E-05	1.90E-01	4.45E+00
61.537056	173.358361	0.087046284	0.087046283	0.417416118	0.000363345	0.000363345	3.03E-05	3.03E-05	1.90E-01	4.45E+00
61.444556	-77.750472	0.069730511	0.069730506	0.391212807	0.000272795	0.000272795	2.27E-05	2.27E-05	1.90E-01	4.45E+00
61.444139	-71.846111	0.003945354	0.003945354	0.454989903	1.80E-05	1.80E-05	1.49E-06	1.49E-06	1.90E-01	4.45E+00
61.396389	-94.017778	0.115153906	0.115153906	0.391374501	0.000450683	0.000450683	3.75E-05	3.75E-05	1.90E-01	4.45E+00
61.273417	-71.797833	0.012263738	0.012263739	0.484328567	5.94E-05	5.94E-05	4.95E-06	4.95E-06	1.90E-01	4.45E+00
61.263722	17.158278	0.464753652	0.413964264	0	0	0	0	0	1.90E-01	4.45E+00
61.21625	172.359972	0.109922987	0.109922987	0.399785219	0.000439456	0.000439456	3.66E-05	3.66E-05	1.90E-01	4.46E+00
61.172875	160.6583195	0.144981628	0.144981629	0	0	0	0	0	1.90E-01	4.46E+00
60.856278	-163.949306	0.007627951	0.007627951	0.330485151	2.52E-05	2.52E-05	2.10E-06	2.10E-06	1.90E-01	4.46E+00
60.81220367	155.7869167	0.498317471	0.498317485	0	0	0	0	0	1.90E-01	4.46E+00
60.742389	28.657361	0.048751179	0.048700884	0	0	0	0	0	1.90E-01	4.46E+00
60.65	-162.15	18.2443797	18.24442285	0.423687005	0.077299066	0.077299249	0.006435689	0.006435705	1.97E-01	4.61E+00
60.556667	169.232472	0.047634518	0.047634517	0	0	0	0	0	1.97E-01	4.61E+00
60.474333	-94.729194	0.115744377	0.115744386	0.40763822	0.000471818	0.000471818	3.93E-05	3.93E-05	1.97E-01	4.61E+00
60.452083	169.645028	1.390638947	1.390638935	0.381803353	0.005309506	0.005309506	0.000442054	0.000442054	1.97E-01	4.62E+00
60.371667	26.165722	0.10364126	0.103525273	0.413194188	0.00042824	0.00042776	3.57E-05	3.56E-05	1.97E-01	4.62E+00
60.3083055	-77.5214165	0.222834374	0.222834375	0	0	0	0	0	1.97E-01	4.62E+00
60.235417	154.746611	0.579818848	0.579818847	0.42949168	0.002490274	0.002490274	0.000207333	0.000207333	1.98E-01	4.62E+00
60.185	29.532472	0.00699319	0.00699319	0	0	0	0	0	1.98E-01	4.62E+00
60.155389	-162.25825	0.111081344	0.111081345	0.334128333	0.000371154	0.000371154	3.09E-05	3.09E-05	1.98E-01	4.62E+00
60.063333	154.404139	0.062378066	0.062378066	0	0	0	0	0	1.98E-01	4.62E+00
60.019056	-70.148472	0.005576544	0.005576544	0.450196915	2.51E-05	2.51E-05	2.09E-06	2.09E-06	1.98E-01	4.62E+00
59.990083	-70.650556	0.021214838	0.021214838	0.426528263	9.05E-05	9.05E-05	7.53E-06	7.53E-06	1.98E-01	4.62E+00
59.976222	29.353361	0.019128263	0.019020421	0.616508092	0.000117927	0.000117262	9.82E-06	9.76E-06	1.98E-01	4.62E+00
59.926639	30.274167	1.915185609	0.564618693	0.496329958	0.00950564	0.002802372	0.000791411	0.000233317	1.98E-01	4.64E+00
59.90123633	-64.52415267	0.106678664	0.106706	0	0	0	0	0	1.98E-01	4.64E+00
59.88333333	-65.17395833	0.02359258	0.023608083	0.453949332	0.000107098	0.000107169	8.92E-06	8.92E-06	1.98E-01	4.64E+00
59.87530558	161.2752084	0.225026104	0.225026104	0.329504808	0.000741472	0.000741472	6.17E-05	6.17E-05	1.98E-01	4.64E+00
59.700361	149.291667	1.198778145	1.198855844	0.328603246	0.003939224	0.003939479	0.000327968	0.000327989	1.99E-01	4.65E+00
59.65833333	28.275	0.456515296	0.455401436	0.536839084	0.002450753	0.002444773	0.000204042	0.000203544	1.99E-01	4.66E+00
59.653306	149.054111	2.315465484	2.31566501	0	0	0	0	0	1.99E-01	4.66E+00
59.49275	-94.76738327	0.764296914	0.764296912	0	0	0	0	0	1.99E-01	4.66E+00
59.48721911	163.2634259	0.167015661	0.167015659	0.322684069	0.000538933	0.000538933	4.49E-05	4.49E-05	1.99E-01	4.66E+00
59.48333333	160.4916667	0.083246879	0.083246876	0.369501595	0.000307599	0.000307599	2.56E-05	2.56E-05	1.99E-01	4.66E+00
59.47916667	25.15416667	0.010865053	0.010867244	0	0	0	0	0	1.99E-01	4.66E+00
59.468514	28.04950017	3.571955444	3.573297317	0.451038595	0.016110898	0.01611695	0.001341345	0.001341849	2.00E-01	4.69E+00
59.45712517	-77.7289585	0.089088815	0.089088817	0.427575078	0.000380922	0.000380922	3.17E-05	3.17E-05	2.00E-01	4.69E+00
59.450806	154.852472	0.0242967	0.0242967	0.326581801	7.93E-05	7.93E-05	6.61E-06	6.61E-06	2.00E-01	4.69E+00
59.44166667	-69.70416667	0.010763075	0.010763074	0.368324377	3.96E-05	3.96E-05	3.30E-06	3.30E-06	2.00E-01	4.69E+00
59.4375	27	0.003664111	0.003664111	0	0	0	0	0	2.00E-01	4.69E+00
59.41375	145.649972	0.163332429	0.163332432	0	0	0	0	0	2.00E-01	4.69E+00
59.39637517	-65.35545817	0.034960232	0.034960234	0.438256495	0.000153215	0.000153215	1.28E-05	1.28E-05	2.00E-01	4.69E+00
59.375	-64.95416667	0.017656014	0.017656014	0.457029837	8.07E-05	8.07E-05	6.72E-06	6.72E-06	2.00E-01	4.69E+00
59.368694	144.463278	3.171311922	3.171311748	0	0	0	0	0	2.00E-01	4.69E+00
59.327917	143.059972	4.494586755	4.494586755	0.325779351	0.014642436	0.014642436	0.001219085	0.001219085	2.02E-01	4.72E+00
59.30789833	151.9032777	0.9838568	0.983856792	0.392398211	0.003860636	0.003860636	0.000321425	0.000321425	2.02E-01	4.73E+00
59.22916667	-135.5375	0.344165911	0.344164766	0.208002427	0.000715873	0.000715871	5.96E-05	5.96E-05	2.02E-01	4.73E+00
59.22155567	142.5693889	1.456255832	1.456255857	0	0	0	0	0	2.02E-01	4.73E+00
59.2125	-135.2791667	0.220737658	0.220737659	0.430581447	0.000950455	0.000950455	7.91E-05	7.91E-05	2.02E-01	4.73E+00
59.1943335	-161.7946525	0.246933913	0.246933913	0.359436627	0.000887571	0.000887571	7.39E-05	7.39E-05	2.02E-01	4.73E+00
59.13958333	-94.80416667	0.365855008	0.362548624	0	0	0	0	0	2.02E-01	4.73E+00
59.134111	9.624139	0.401912281	0.309803555	0.049902846	0.000200566	0.000154601	1.67E-05	1.29E-05	2.02E-01	4.73E+00
59.10416667	-69.78472222	0.01186759	0.01186759	0.344895671	4.09E-05	4.09E-05	3.41E-06	3.41E-06	2.02E-01	4.73E+00
59.09995367	159.9572222	0.422687514	0.422687514	0	0	0	0	0	2.02E-01	4.73E+00
59.0875	142.1833333	0.02585228	0.025852281	0	0	0	0	0	2.02E-01	4.73E+00
59.0625	-137.0375	0.146871118	0.146871119	0	0	0	0	0	2.02E-01	4.73E+00
59.052667	-94.951361	0.36025188	0.360251883	0	0	0	0	0	2.02E-01	4.73E+00
59.03208333	-63.76708333	0.182155278	0.182155276	0.414562451	0.000755147	0.000755147	6.29E-05	6.29E-05	2.02E-01	4.73E+00
59.01666667	-94.78333333	0.009893173	0.009893161	0.354021302	3.50E-05	3.50E-05	2.92E-06	2.92E-06	2.02E-01	4.73E+00
58.9984515	-78.117382	0.037465634	0.037465636	0.384325225	0.00014399	0.00014399	1.20E-05	1.20E-05	2.02E-01	4.73E+00
58.983389	11.094167	0.74542642	0.452315816	0.545520486	0.004066454	0.002467475	0.000338561	0.000205435	2.03E-01	4.74E+00
58.975	142.0166667	0.147469503	0.14746949	0	0	0	0	0	2.03E-01	4.74E+00
58.95833333	-136.5291667	0.060773561	0.060773561	0.32759236	0.00019909	0.00019909	1.66E-05	1.66E-05	2.03E-01	4.74E+00
58.95	-65.48611111	0.0127274	0.0127274	0.355460102	4.52E-05	4.52E-05	3.77E-06	3.77E-06	2.03E-01	4.74E+00
58.933472	-159.751167	0.024804026	0.024804025	0.317714968	7.88E-05	7.88E-05	6.56E-06	6.56E-06	2.03E-01	4.74E+00
58.9	-94.60416667	0.115994102	0.088847606	0.366808141	0.000425476	0.0003259	3.54E-05	2.71E-05	2.03E-01	4.74E+00
58.88244043	162.7450991	0.189250827	0.189250823	0	0	0	0	0	2.03E-01	4.74E+00
58.85833333	141.8833333	0.76436493	0.764364973	0	0	0	0	0	2.03E-01	4.74E+00
58.8375	-65.775	0.066045741	0.06604574	0.439577334	0.000290322	0.000290322	2.42E-05	2.42E-05	2.03E-01	4.74E+00
58.77916667	23.74583333	0.036415712	0.036389003	0	0	0	0	0	2.03E-01	4.74E+00
58.77291667	-68.53541667	0.015237628	0.012257792	0.405777155	6.18E-05	4.97E-05	5.15E-06	4.14E-06	2.03E-01	4.74E+00
58.69583333	-69.925	0.011747678	0.011747678	0.333564376	3.92E-05	3.92E-05	3.26E-06	3.26E-06	2.03E-01	4.75E+00
58.675	-94.17083333	0.095920118	0.015199459	0.687471679	0.000659424	0.000104492	5.49E-05	8.70E-06	2.03E-01	4.75E+00
58.67222222	-134.6611111	0.260583677	0.260714381	0.050642856	0.000131967	0.000132033	1.10E-05	1.10E-05	2.03E-01	4.75E+00
58.67083333	-94.1875	1.816345337	0.997078878	0.339730236	0.006170674	0.003387378	0.000513752	0.000282023	2.03E-01	4.76E+00
58.5875	-69.80833333	0.004148052	0.003942716	0.331249197	1.37E-05	1.31E-05	1.14E-06	1.09E-06	2.03E-01	4.76E+00
58.525	-65.8875	0.006592162	0.006592163	0.3970438	2.62E-05	2.62E-05	2.18E-06	2.18E-06	2.03E-01	4.76E+00
58.52083333	-66.66666667	0.152921446	0.152921442	0.385986626	0.000590256	0.000590256	4.91E-05	4.91E-05	2.03E-01	4.76E+00
58.51666667	159.1833333	0.435629975	0.435629987	0	0	0	0	0	2.03E-01	4.76E+00
58.50416667	-133.9208333	1.870078899	1.870862589	0.430049028	0.008042256	0.008045626	0.000669574	0.000669855	2.04E-01	4.78E+00
58.49166667	-66.00833333	0.330249728	0.330249725	0.350381174	0.001157133	0.001157133	9.63E-05	9.63E-05	2.04E-01	4.78E+00
58.45833333	-78.09166667	0.040009125	0.040009125	0.389938217	0.000156011	0.000156011	1.30E-05	1.30E-05	2.04E-01	4.78E+00
58.39833333	162.1783333	0.211235511	0.211235505	0.312502207	0.000660116	0.000660116	5.50E-05	5.50E-05	2.04E-01	4.78E+00
58.3875	-66.97083333	0.035264558	0.035264559	0.349174039	0.000123135	0.000123135	1.03E-05	1.03E-05	2.04E-01	4.78E+00
58.38333333	24.48333333	0.108376189	0.108334436	0.305869608	0.00033149	0.000331362	2.76E-05	2.76E-05	2.04E-01	4.78E+00
58.32916667	140.99875	0.10890998	0.108909981	0	0	0	0	0	2.04E-01	4.78E+00
58.31875	-77.77708333	0.011973183	0.011973183	0.413992974	4.96E-05	4.96E-05	4.13E-06	4.13E-06	2.04E-01	4.78E+00
58.25833333	158.7125	0.393665061	0.393664943	0	0	0	0	0	2.04E-01	4.78E+00
58.16041667	-67.975	0.038258091	0.038258091	0.326829859	0.000125039	0.000125039	1.04E-05	1.04E-05	2.04E-01	4.78E+00
58.14166667	-133.7083333	0.145581163	0.14564606	0	0	0	0	0	2.04E-01	4.78E+00
58.13385417	-3.771875	0.210818022	0.206165978	0.053146572	0.000112043	0.00010957	9.33E-06	9.12E-06	2.04E-01	4.78E+00
58.0875	-67.67083333	0.138262835	0.138262835	0.330686448	0.000457216	0.000457216	3.81E-05	3.81E-05	2.04E-01	4.78E+00
58.02916667	-68.47916667	1.045286352	0.619775054	0.373759153	0.003906853	0.002316466	0.000325273	0.000192862	2.05E-01	4.79E+00
58.02916667	158.2958333	1.327308401	1.327308221	0	0	0	0	0	2.05E-01	4.79E+00
58.025	-133.6333333	0.358989315	0.359047449	0.407475695	0.001462794	0.001463031	0.000121788	0.000121808	2.05E-01	4.79E+00
58.0125	-77.15	0.010232885	0.010232884	0.356058406	3.64E-05	3.64E-05	3.03E-06	3.03E-06	2.05E-01	4.79E+00
58.00208333	162.0020833	0.076982122	0.076982123	0	0	0	0	0	2.05E-01	4.79E+00
57.97916667	-63.3625	0.039310684	0.039310684	0.393768569	0.000154793	0.000154793	1.29E-05	1.29E-05	2.05E-01	4.79E+00
57.89166667	-4.345833333	0.146389056	0.142997726	0.345396741	0.000505623	0.000493909	4.21E-05	4.11E-05	2.05E-01	4.79E+00
57.8625	-92.75208333	0.034518117	0.034518116	0.390089856	0.000134652	0.000134652	1.12E-05	1.12E-05	2.05E-01	4.79E+00
57.83333333	-62.57083333	0.01636115	0.016361151	0.353946587	5.79E-05	5.79E-05	4.82E-06	4.82E-06	2.05E-01	4.79E+00
57.828125	16.60104167	0.042268401	0.019915007	0	0	0	0	0	2.05E-01	4.79E+00
57.6875	11.87083333	0.063924803	0	0.454197138	0.000290345	0	2.42E-05	0	2.05E-01	4.79E+00
57.68020833	-4.339583333	0.121476144	0.116528498	0.369451978	0.000448796	0.000430517	3.74E-05	3.58E-05	2.05E-01	4.80E+00
57.67916667	-3.095833333	0.148972419	0.148557169	0.050795831	7.57E-05	7.55E-05	6.30E-06	6.28E-06	2.05E-01	4.80E+00
57.66145833	162.6739583	0.235529871	0.235529868	0	0	0	0	0	2.05E-01	4.80E+00
57.61666667	-3.75	0.045432369	0.044647817	0.402167205	0.000182714	0.000179559	1.52E-05	1.49E-05	2.05E-01	4.80E+00
57.61666667	18.76666667	0.002338949	0.002333792	0.083130221	1.94E-06	1.94E-06	1.62E-07	1.62E-07	2.05E-01	4.80E+00
57.55520833	24.37708333	0.115800006	0.116034108	0.542844698	0.000628614	0.000629885	5.23E-05	5.24E-05	2.05E-01	4.80E+00
57.53125	156.959375	0.085689489	0.08568948	0	0	0	0	0	2.05E-01	4.80E+00
57.51666667	-62.55416667	0.04536685	0.045366851	0.363161148	0.000164755	0.000164755	1.37E-05	1.37E-05	2.05E-01	4.80E+00
57.51666667	-134.5583333	0.013282625	0.013282625	0.074864006	9.94E-06	9.94E-06	8.28E-07	8.28E-07	2.05E-01	4.80E+00
57.49583333	-4.229166667	0.108805849	0.106868652	0.197790115	0.000215207	0.000211376	1.79E-05	1.76E-05	2.05E-01	4.80E+00
57.49166667	-92.59583333	0.037125194	0.011137528	0.382516181	0.00014201	4.26E-05	1.18E-05	3.55E-06	2.05E-01	4.80E+00
57.45833333	12.075	0.011574067	0.002910448	0.535843057	6.20E-05	1.56E-05	5.16E-06	1.30E-06	2.05E-01	4.80E+00
57.39333333	22.5175	0.680587871	0.677035795	0.634562808	0.004318758	0.004296217	0.000359567	0.00035769	2.05E-01	4.81E+00
57.36	-76.6975	0.030594633	0.030594632	0.344206655	0.000105309	0.000105309	8.77E-06	8.77E-06	2.05E-01	4.81E+00
57.34166667	162.7625	0.590558145	0.59055816	0	0	0	0	0	2.05E-01	4.81E+00
57.3375	-62.23125	0.093796935	0.093796935	0	0	0	0	0	2.05E-01	4.81E+00
57.32291667	-132.7833333	0.413682494	0.413682493	0.049297034	0.000203933	0.000203933	1.70E-05	1.70E-05	2.05E-01	4.81E+00
57.225	12.21666667	0.033298194	0.009897004	0	0	0	0	0	2.05E-01	4.81E+00
57.15833333	24.27083333	0.436920111	0.333555098	0.501229915	0.002189974	0.001671878	0.000182331	0.000139196	2.06E-01	4.81E+00
57.12777778	138.9777778	0.251428875	0.251428875	0	0	0	0	0	2.06E-01	4.81E+00
57.10833333	9.783333333	0.004880538	0.001330491	0	0	0	0	0	2.06E-01	4.81E+00
57.08333333	156.7333333	1.116370824	1.1163708	0	0	0	0	0	2.06E-01	4.81E+00
57.04583333	-92.10833333	0.004884828	0.004884828	0.341498082	1.67E-05	1.67E-05	1.39E-06	1.39E-06	2.06E-01	4.81E+00
57.04166667	21.31527778	0.02387173	0.023925795	0.751500463	0.000179396	0.000179802	1.49E-05	1.50E-05	2.06E-01	4.81E+00
57.02083333	-92.24583333	0.229062238	0.36451272	0.322504674	0.000738736	0.001175571	6.15E-05	9.79E-05	2.06E-01	4.81E+00
56.98958333	-89.71458333	0.015877448	0.015877448	0.390190404	6.20E-05	6.20E-05	5.16E-06	5.16E-06	2.06E-01	4.81E+00
56.97685185	-2.405092593	0.409690891	0.224032224	0.40110243	0.00164328	0.000898599	0.000136815	7.48E-05	2.06E-01	4.82E+00
56.91666667	16.43333333	0.014769273	0.015364166	0	0	0	0	0	2.06E-01	4.82E+00
56.9125	-76.54166667	0.058027816	0.058027817	0.377480217	0.000219044	0.000219044	1.82E-05	1.82E-05	2.06E-01	4.82E+00
56.89166667	12.49583333	0.039532082	0.038723459	0	0	0	0	0	2.06E-01	4.82E+00
56.85833333	-89.02916667	0.004982217	0.004982218	0.384698213	1.92E-05	1.92E-05	1.60E-06	1.60E-06	2.06E-01	4.82E+00
56.83333333	-5.1	0.093096687	0.088903808	0.15008971	0.000139729	0.000133435	1.16E-05	1.11E-05	2.06E-01	4.82E+00
56.82916667	138.4375	0.197154809	0.197154809	0.305267578	0.00060185	0.00060185	5.01E-05	5.01E-05	2.06E-01	4.82E+00
56.7625	-62.5	0.03507233	0.035072331	0.333002358	0.000116792	0.000116792	9.72E-06	9.72E-06	2.06E-01	4.82E+00
56.75833333	-62.51666667	0.027313159	0.02731316	0.137584032	3.76E-05	3.76E-05	3.13E-06	3.13E-06	2.06E-01	4.82E+00
56.75416667	156.0916667	0.032564428	0.032564442	0.24241096	7.89E-05	7.89E-05	6.57E-06	6.57E-06	2.06E-01	4.82E+00
56.7	156.0416667	0.364663403	0.364663419	0	0	0	0	0	2.06E-01	4.82E+00
56.6875	-132.25	6.664651841	6.664653597	0.460864511	0.030715015	0.030715023	0.00255724	0.002557241	2.08E-01	4.88E+00
56.65833333	12.85416667	0.056814548	0.055908992	0.2773428	0.000157571	0.00015506	1.31E-05	1.29E-05	2.08E-01	4.88E+00
56.6375	-76.52916667	0.0028947	0.0028947	0.35304012	1.02E-05	1.02E-05	8.51E-07	8.51E-07	2.08E-01	4.88E+00
56.625	-62.275	0.022822602	0.022822602	0.339337001	7.74E-05	7.74E-05	6.45E-06	6.45E-06	2.08E-01	4.88E+00
56.61121795	162.7317308	8.984886692	8.985166362	0.329348934	0.029591629	0.02959255	0.002463711	0.002463787	2.11E-01	4.94E+00
56.54583333	12.95	0.07683948	0.074666816	0.334955889	0.000257378	0.000250101	2.14E-05	2.08E-05	2.11E-01	4.94E+00
56.5375	9.370833333	0.006413584	0.00165439	0	0	0	0	0	2.11E-01	4.94E+00
56.525	20.99583333	0.061717326	0.061734155	0.462808218	0.000285633	0.000285711	2.38E-05	2.38E-05	2.11E-01	4.94E+00
56.4875	-62.10416667	0.007108204	0.007108204	0.301661618	2.14E-05	2.14E-05	1.79E-06	1.79E-06	2.11E-01	4.94E+00
56.48333333	10.225	0.025571153	0.007507503	0.322370079	8.24E-05	2.42E-05	6.86E-06	2.01E-06	2.11E-01	4.94E+00
56.45833333	-5.391666667	0.118607024	0.113367718	0.084071026	9.97E-05	9.53E-05	8.30E-06	7.94E-06	2.11E-01	4.94E+00
56.375	8.120833333	0.017177103	0.00460733	0	0	0	0	0	2.11E-01	4.94E+00
56.37083333	-3.329166667	0.238206579	0.122605292	0.050722386	0.000120824	6.22E-05	1.01E-05	5.18E-06	2.11E-01	4.94E+00
56.33416667	15.77916667	0.036421381	0.032474934	0.336859279	0.000122689	0.000109395	1.02E-05	9.11E-06	2.11E-01	4.94E+00
56.24166667	155.7916667	0.01614366	0.016143661	0	0	0	0	0	2.11E-01	4.94E+00
56.22777778	-61.90972222	0.088264367	0.088264371	0.084531475	7.46E-05	7.46E-05	6.21E-06	6.21E-06	2.11E-01	4.94E+00
56.225	-131.5208333	0.192747983	0.192748017	0	0	0	0	0	2.11E-01	4.94E+00
56.16666667	-76.65	0.121161176	0.121161174	0.363891127	0.000440895	0.000440895	3.67E-05	3.67E-05	2.11E-01	4.94E+00
56.15833333	14.75	0.028790841	0.023001683	0	0	0	0	0	2.11E-01	4.94E+00
56.10833333	-87.64583333	0.007990209	0.007990105	0.469896081	3.75E-05	3.75E-05	3.13E-06	3.13E-06	2.11E-01	4.94E+00
56.09583333	155.775	0.33748435	0.337484376	0	0	0	0	0	2.11E-01	4.94E+00
56.08333333	-131.0791667	0.525467487	0.525467521	0.392508729	0.002062506	0.002062506	0.000171718	0.000171718	2.11E-01	4.94E+00
56.05046296	-3.118518519	0.283667343	0.185448076	0.465743513	0.001321162	0.000863712	0.000109996	7.19E-05	2.11E-01	4.95E+00
56.0375	14.475	0.017558394	0	0.407673435	7.16E-05	0	5.96E-06	0	2.11E-01	4.95E+00
56.03333333	137.3625	0.226645715	0.226645705	0	0	0	0	0	2.11E-01	4.95E+00
56.025	-61.5125	0.046266199	0.046266196	0	0	0	0	0	2.11E-01	4.95E+00
56	12.92083333	0.029682002	0.008193646	0.827328831	0.000245568	6.78E-05	2.04E-05	5.64E-06	2.11E-01	4.95E+00
56	8.120833333	0.043166254	0.033447929	0	0	0	0	0	2.11E-01	4.95E+00
55.98333333	-87.64166667	0.345511645	0.345512376	0.582547709	0.00201277	0.002012774	0.000167577	0.000167578	2.11E-01	4.95E+00
55.9625	-87.35833333	0.023461351	0.023461597	0.400912223	9.41E-05	9.41E-05	7.83E-06	7.83E-06	2.12E-01	4.95E+00
55.92916667	-129.9833333	0.197433708	0.195885167	0	0	0	0	0	2.12E-01	4.95E+00
55.925	-4.466666667	0.078467703	0.037835921	0.409616008	0.000321416	0.000154982	2.68E-05	1.29E-05	2.12E-01	4.95E+00
55.92083333	-79.64166667	0.001802168	0.001802168	0.493119151	8.89E-06	8.89E-06	7.40E-07	7.40E-07	2.12E-01	4.95E+00
55.91666667	155.675	0.158237136	0.158237139	0.15061552	0.00023833	0.00023833	1.98E-05	1.98E-05	2.12E-01	4.95E+00
55.90833333	-130.025	0.033652494	0.033652494	0.049660878	1.67E-05	1.67E-05	1.39E-06	1.39E-06	2.12E-01	4.95E+00
55.88541667	-5.169444444	0.068997582	0.032443419	0.050624599	3.49E-05	1.64E-05	2.91E-06	1.37E-06	2.12E-01	4.95E+00
55.87916667	-86.78333333	0.006361643	0.006361643	0.329778952	2.10E-05	2.10E-05	1.75E-06	1.75E-06	2.12E-01	4.95E+00
55.85833333	14.2375	0.046750854	0.018175669	0	0	0	0	0	2.12E-01	4.95E+00
55.85	-86.70416667	0.004667827	0.004667827	0.361693423	1.69E-05	1.69E-05	1.41E-06	1.41E-06	2.12E-01	4.95E+00
55.825	-130.9125	0.418785407	0.418785401	0.265916341	0.001113619	0.001113619	9.27E-05	9.27E-05	2.12E-01	4.95E+00
55.80138889	21.11805556	0.01724229	0.017248182	0.468826567	8.08E-05	8.09E-05	6.73E-06	6.73E-06	2.12E-01	4.95E+00
55.725	-60.93888889	0.054654472	0.054654468	0.293469834	0.000160394	0.000160394	1.34E-05	1.34E-05	2.12E-01	4.96E+00
55.6875	155.6291667	0.567144564	0.567144562	0.32308977	0.001832386	0.001832386	0.000152559	0.000152559	2.12E-01	4.96E+00
55.68194444	-77.14166667	0.007331569	0.007331568	0.346281228	2.54E-05	2.54E-05	2.11E-06	2.11E-06	2.12E-01	4.96E+00
55.68	161.845	0.107186696	0.107186695	0.119031173	0.000127586	0.000127586	1.06E-05	1.06E-05	2.12E-01	4.96E+00
55.625	136.5583333	0.125849173	0.125849173	0.304681637	0.000383439	0.000383439	3.19E-05	3.19E-05	2.12E-01	4.96E+00
55.5875	8.316666667	0.013626292	0.003580612	0.312124886	4.25E-05	1.12E-05	3.54E-06	9.30E-07	2.12E-01	4.96E+00
55.44166667	10.43333333	0.01749349	0.004426782	0	0	0	0	0	2.12E-01	4.96E+00
55.39791667	155.5645833	0.059545279	0.059545282	0	0	0	0	0	2.12E-01	4.96E+00
55.37291667	11.44791667	0.014608826	0.009207297	0	0	0	0	0	2.12E-01	4.96E+00
55.3625	21.26666667	0.089618898	0.093663195	0.676684115	0.000606437	0.000633804	5.05E-05	5.28E-05	2.12E-01	4.96E+00
55.34583333	21.25416667	3.688383488	3.325407182	0.787876195	0.029059896	0.026200092	0.00241944	0.002181341	2.14E-01	5.02E+00
55.321875	8.652083333	0.041970752	0.011616383	0	0	0	0	0	2.14E-01	5.02E+00
55.275	-77.7375	0.166310408	0.166155273	0.35584052	0.0005918	0.000591248	4.93E-05	4.92E-05	2.14E-01	5.02E+00
55.275	161.7666667	0.011652397	0.011652397	0.093787945	1.09E-05	1.09E-05	9.10E-07	9.10E-07	2.14E-01	5.02E+00
55.26666667	-85.1625	0.608955657	0.608955614	0.307775115	0.001874214	0.001874214	0.000156041	0.000156041	2.15E-01	5.02E+00
55.25833333	-84.125	0.003111701	0.003111702	0.328593674	1.02E-05	1.02E-05	8.51E-07	8.51E-07	2.15E-01	5.02E+00
55.2375	155.5583333	0.230136137	0.230136128	0.143678609	0.000330656	0.000330656	2.75E-05	2.75E-05	2.15E-01	5.02E+00
55.20277778	-4.734027778	0.102396858	0.062034333	0.379173322	0.000388262	0.000235218	3.23E-05	1.96E-05	2.15E-01	5.02E+00
55.2	-83.71666667	0.016365869	0.016365869	0.334828732	5.48E-05	5.48E-05	4.56E-06	4.56E-06	2.15E-01	5.02E+00
55.18125	-83.23125	0.017313924	0.017313925	0.32873579	5.69E-05	5.69E-05	4.74E-06	4.74E-06	2.15E-01	5.02E+00
55.17604167	-1.51875	0.316214407	0.105695788	0.464280982	0.001468123	0.000490725	0.000122232	4.09E-05	2.15E-01	5.03E+00
55.17083333	-6.7375	0.133458063	0.041596478	0.197429481	0.000263486	8.21E-05	2.19E-05	6.84E-06	2.15E-01	5.03E+00
55.15	155.5708333	0.02601623	0.026016217	0	0	0	0	0	2.15E-01	5.03E+00
55.145	135.7141667	0.317321875	0.317321879	0	0	0	0	0	2.15E-01	5.03E+00
55.13333333	161.8333333	0.052703522	0.052703521	0.075587257	3.98E-05	3.98E-05	3.32E-06	3.32E-06	2.15E-01	5.03E+00
55.04583333	155.5875	0.209875219	0.209875206	0.283515505	0.000595029	0.000595029	4.95E-05	4.95E-05	2.15E-01	5.03E+00
55.04166667	-60.68333333	0.10269253	0.102692518	0.091799528	9.43E-05	9.43E-05	7.85E-06	7.85E-06	2.15E-01	5.03E+00
55.0125	-129.6	3.00490933	3.002923462	0.488561371	0.014680826	0.014671124	0.001222282	0.001221474	2.16E-01	5.06E+00
54.99583333	21.23333333	0.045565165	0.045671119	0.18237968	8.31E-05	8.33E-05	6.92E-06	6.93E-06	2.16E-01	5.06E+00
54.99583333	-129.625	0.116689665	0.116689665	0.05041828	5.88E-05	5.88E-05	4.90E-06	4.90E-06	2.16E-01	5.06E+00
54.99375	-3.50625	0.040117673	0.039749081	0.346193377	0.000138885	0.000137609	1.16E-05	1.15E-05	2.16E-01	5.06E+00
54.9875	-3.054166667	0.076366787	0.009422817	0.080315418	6.13E-05	7.57E-06	5.11E-06	6.30E-07	2.16E-01	5.06E+00
54.97916667	-78.55416667	0.004761789	0.004761789	0	0	0	0	0	2.16E-01	5.06E+00
54.975	-3.172916667	0.059422748	0.044670347	0.451808481	0.000268477	0.000201824	2.24E-05	1.68E-05	2.16E-01	5.06E+00
54.96666667	-60.3625	0.080686084	0.080686086	0.202776315	0.000163612	0.000163612	1.36E-05	1.36E-05	2.16E-01	5.06E+00
54.9625	8.6625	0.017067138	0.006883264	0	0	0	0	0	2.16E-01	5.06E+00
54.95	-3.041666667	0.067719706	0.023670316	0.227178348	0.000153845	5.38E-05	1.28E-05	4.48E-06	2.16E-01	5.06E+00
54.92916667	-78.72083333	0.010347593	0.010347593	0	0	0	0	0	2.16E-01	5.06E+00
54.925	-1.3625	0.069792514	0.022108206	0.31710773	0.000221317	7.01E-05	1.84E-05	5.84E-06	2.16E-01	5.06E+00
54.90208333	135.240625	0.10717082	0.107170803	0.110482213	0.000118405	0.000118405	9.86E-06	9.86E-06	2.16E-01	5.06E+00
54.87916667	-3.8125	0.018895978	0.018646552	0.170757998	3.23E-05	3.18E-05	2.69E-06	2.65E-06	2.16E-01	5.06E+00
54.875	137.4916667	0.003757919	0.003757919	0.322542042	1.21E-05	1.21E-05	1.01E-06	1.01E-06	2.16E-01	5.06E+00
54.8375	-4.0625	0.055733476	0.055297299	0.392663651	0.000218845	0.000217132	1.82E-05	1.81E-05	2.16E-01	5.06E+00
54.82916667	-59.0125	0.006662713	0.006662713	0.060002605	4.00E-06	4.00E-06	3.33E-07	3.33E-07	2.16E-01	5.06E+00
54.80416667	-7.835	0.190688707	0.099020662	0.138003533	0.000263157	0.000136652	2.19E-05	1.14E-05	2.16E-01	5.06E+00
54.79166667	-3.397916667	0.061784558	0.017494851	0.065266187	4.03E-05	1.14E-05	3.36E-06	9.51E-07	2.16E-01	5.06E+00
54.775	155.6541667	0.029784095	0.029784099	0.256679823	7.64E-05	7.64E-05	6.36E-06	6.36E-06	2.16E-01	5.06E+00
54.77083333	17.55416667	0.089395137	0.089172773	0	0	0	0	0	2.16E-01	5.06E+00
54.69166667	20.375	0.556205106	0.555422565	0.444678634	0.002473325	0.002469845	0.000205922	0.000205632	2.16E-01	5.07E+00
54.6875	135.4395833	4.140894329	4.140894683	0.359259919	0.014876574	0.014876575	0.001238579	0.001238579	2.18E-01	5.09E+00
54.67916667	9.9625	0.00609828	0.00115051	0.347513825	2.12E-05	4.00E-06	1.76E-06	3.33E-07	2.18E-01	5.09E+00
54.6625	8.804166667	0.004779687	0.003826223	0	0	0	0	0	2.18E-01	5.09E+00
54.65	155.6791667	0.287021269	0.287021272	0.257738923	0.000739766	0.000739766	6.16E-05	6.16E-05	2.18E-01	5.10E+00
54.63287037	161.762963	0.135030652	0.135030651	0	0	0	0	0	2.18E-01	5.10E+00
54.63125	16.95833333	0.073109074	0.073101658	0	0	0	0	0	2.18E-01	5.10E+00
54.5725	160.9658333	0.256739886	0.256739891	0	0	0	0	0	2.18E-01	5.10E+00
54.55208333	20.06458333	0.053516097	0.053347927	0.354036874	0.000189467	0.000188871	1.58E-05	1.57E-05	2.18E-01	5.10E+00
54.54166667	-79.5125	0.01143339	0.01143339	0.311996933	3.57E-05	3.57E-05	2.97E-06	2.97E-06	2.18E-01	5.10E+00
54.50416667	-8.204166667	0.157383916	0.149794339	0.698284098	0.001098987	0.00104599	9.15E-05	8.71E-05	2.18E-01	5.10E+00
54.50208333	155.7208333	0.099013612	0.099013614	0.097756766	9.68E-05	9.68E-05	8.06E-06	8.06E-06	2.18E-01	5.10E+00
54.49583333	160.65	0.306350126	0.306350124	0	0	0	0	0	2.18E-01	5.10E+00
54.45833333	136.2805556	0.347474184	0.347474215	0.130094441	0.000452045	0.000452045	3.76E-05	3.76E-05	2.18E-01	5.10E+00
54.44166667	16.38333333	0.064605479	0.064119088	0	0	0	0	0	2.18E-01	5.10E+00
54.425	19.75	0.060212938	0.059986875	0	0	0	0	0	2.18E-01	5.10E+00
54.4125	-79.45833333	0.046282158	0.046282169	0.273072778	0.000126384	0.000126384	1.05E-05	1.05E-05	2.18E-01	5.10E+00
54.37083333	10.15	0.002353443	0.000642479	0.591773905	1.39E-05	3.80E-06	1.16E-06	3.17E-07	2.18E-01	5.10E+00
54.36527778	-8.4375	0.055819649	0.05581965	0.051158764	2.86E-05	2.86E-05	2.38E-06	2.38E-06	2.18E-01	5.10E+00
54.35833333	-82.4375	0.010046199	0.010046199	0.320088258	3.22E-05	3.22E-05	2.68E-06	2.68E-06	2.18E-01	5.10E+00
54.34351852	-6.105092593	0.09637167	0.030143344	0.223833991	0.000215713	6.75E-05	1.80E-05	5.62E-06	2.18E-01	5.10E+00
54.33333333	10.175	0.004046204	0.001096182	0.622523918	2.52E-05	6.82E-06	2.10E-06	5.68E-07	2.18E-01	5.10E+00
54.31666667	8.95	0.027542487	0.008195673	0.319002706	8.79E-05	2.61E-05	7.32E-06	2.18E-06	2.18E-01	5.10E+00
54.3125	18.9375	22.99567153	1.276579872	0.338874906	0.07792656	0.004326009	0.006487933	0.000360171	2.24E-01	5.25E+00
54.29583333	-8.954166667	0.004065916	0.004065917	0.498610688	2.03E-05	2.03E-05	1.69E-06	1.69E-06	2.24E-01	5.25E+00
54.28888889	-3.12962963	0.060231317	0.016041151	0.408065793	0.000245783	6.55E-05	2.05E-05	5.45E-06	2.24E-01	5.25E+00
54.26041667	15.97291667	0.036062381	0.038036006	0	0	0	0	0	2.24E-01	5.25E+00
54.25833333	155.8	0.284989085	0.284989091	0.292843235	0.000834571	0.000834571	6.95E-05	6.95E-05	2.24E-01	5.25E+00
54.22916667	-0.571875	0.174780197	0.065680811	1.943796367	0.003397371	0.001276701	0.000282855	0.000106294	2.25E-01	5.26E+00
54.22083333	-8.516666667	0.010516508	0.010516508	0.050782323	5.34E-06	5.34E-06	4.45E-07	4.45E-07	2.25E-01	5.26E+00
54.22083333	19.37083333	0.227215623	0.205021096	0	0	0	0	0	2.25E-01	5.26E+00
54.2125	-129.5791667	6.736503095	6.706916271	0.330116587	0.022238314	0.022140643	0.001851496	0.001843364	2.27E-01	5.30E+00
54.20138889	-79.19861111	0.007357574	0.007357575	0	0	0	0	0	2.27E-01	5.30E+00
54.19583333	139.1416667	0.026266163	0.026266163	0.308752946	8.11E-05	8.11E-05	6.75E-06	6.75E-06	2.27E-01	5.30E+00
54.19375	-58.85625	0.018428795	0.018428795	0.069308842	1.28E-05	1.28E-05	1.06E-06	1.06E-06	2.27E-01	5.30E+00
54.18194444	-82.40277778	0.027650257	0.027650258	0.331121976	9.16E-05	9.16E-05	7.62E-06	7.62E-06	2.27E-01	5.30E+00
54.15705128	160.1621795	0.349403615	0.349403605	0	0	0	0	0	2.27E-01	5.30E+00
54.14583333	15.28333333	0.035213771	0.035280281	0	0	0	0	0	2.27E-01	5.30E+00
54.11666667	-129.9	0.293128904	0.293128905	0.221836687	0.000650267	0.000650267	5.41E-05	5.41E-05	2.27E-01	5.31E+00
54.1	12.12083333	0.03026032	0.00783727	0.353017833	0.000106824	2.77E-05	8.89E-06	2.30E-06	2.27E-01	5.31E+00
54.03333333	-79.02916667	0.017559451	0.005045499	0.283688269	4.98E-05	1.43E-05	4.15E-06	1.19E-06	2.27E-01	5.31E+00
54.02916667	-59.57916667	0.014275639	0.014275639	0.107721629	1.54E-05	1.54E-05	1.28E-06	1.28E-06	2.27E-01	5.31E+00
54.0125	-2.829166667	0.043288296	0.01127639	0.053212232	2.30E-05	6.00E-06	1.92E-06	5.00E-07	2.27E-01	5.31E+00
54.00833333	-128.6583333	0.383121718	0.383461303	0.070050033	0.000268377	0.000268615	2.23E-05	2.24E-05	2.27E-01	5.31E+00
53.9875	-58.36666667	0.022494934	0.022494934	0.117576357	2.64E-05	2.64E-05	2.20E-06	2.20E-06	2.27E-01	5.31E+00
53.9625	10.88333333	0.04305423	0.010677371	0.444217802	0.000191255	4.74E-05	1.59E-05	3.95E-06	2.27E-01	5.31E+00
53.94305556	137.1597222	0.083969381	0.0839693	0.302206307	0.000253761	0.000253761	2.11E-05	2.11E-05	2.27E-01	5.31E+00
53.93333333	-9.692708333	0.15244057	0.152440128	0.193603304	0.00029513	0.000295129	2.46E-05	2.46E-05	2.27E-01	5.31E+00
53.89916667	142.5925	0.014090211	0.014090211	0.313243949	4.41E-05	4.41E-05	3.67E-06	3.67E-06	2.27E-01	5.31E+00
53.89166667	9.15	0.005140173	0.001431217	0.343332284	1.76E-05	4.91E-06	1.47E-06	4.09E-07	2.27E-01	5.31E+00
53.86666667	-2.966666667	0.029995099	0.008368067	0.313435958	9.40E-05	2.62E-05	7.83E-06	2.18E-06	2.27E-01	5.31E+00
53.86666667	-78.94305556	0.726516671	0.107626825	0	0	0	0	0	2.27E-01	5.31E+00
53.85833333	13.8125	0.084468825	0.020770209	0.497201866	0.000419981	0.00010327	3.50E-05	8.60E-06	2.27E-01	5.31E+00
53.825	9.4	0.020833318	0.005661676	0.4661495	9.71E-05	2.64E-05	8.09E-06	2.20E-06	2.27E-01	5.31E+00
53.825	-59.8875	0.012944683	0.012944683	0.084830525	1.10E-05	1.10E-05	9.14E-07	9.14E-07	2.27E-01	5.31E+00
53.75833333	136.7791667	1.550669263	1.550669445	0.317941971	0.004930228	0.004930229	0.000410476	0.000410476	2.27E-01	5.32E+00
53.73333333	-6.25	0.023463335	0.007799788	0.709014293	0.000166358	5.53E-05	1.39E-05	4.60E-06	2.27E-01	5.32E+00
53.72916667	-2.933333333	0.110141608	0.027786645	0.04985289	5.49E-05	1.39E-05	4.57E-06	1.15E-06	2.27E-01	5.32E+00
53.725	-0.666666667	0.029671013	0.007610668	0.68492806	0.000203225	5.21E-05	1.69E-05	4.34E-06	2.27E-01	5.32E+00
53.70833333	-0.720833333	0.528831183	0.142296133	0.59277406	0.003134774	0.000843495	0.000260992	7.02E-05	2.28E-01	5.33E+00
53.70208333	-57.36875	0.072059876	0.072059876	0	0	0	0	0	2.28E-01	5.33E+00
53.69375	9.539583333	0.202140189	0.053773141	0.704101645	0.001423272	0.000378618	0.000118497	3.15E-05	2.28E-01	5.33E+00
53.675	-0.6875	0.486686152	0.130662733	0.511229262	0.002488082	0.000667986	0.00020715	5.56E-05	2.28E-01	5.33E+00
53.64861111	9.479166667	0.032263436	0.008733968	0.55810111	0.000180063	4.87E-05	1.50E-05	4.06E-06	2.28E-01	5.33E+00
53.64583333	-60.12291667	0.176854286	0.129600598	0.289102934	0.000511291	0.000374679	4.26E-05	3.12E-05	2.28E-01	5.34E+00
53.61	155.9905556	0.358228347	0.358228345	0.286221354	0.001025326	0.001025326	8.54E-05	8.54E-05	2.28E-01	5.34E+00
53.59583333	138.4479167	0.081112741	0.08111274	0.315279122	0.000255732	0.000255732	2.13E-05	2.13E-05	2.28E-01	5.34E+00
53.59166667	-82.20833333	0.016984875	0.016984875	0.32398531	5.50E-05	5.50E-05	4.58E-06	4.58E-06	2.28E-01	5.34E+00
53.5875	137.2125	0.032427525	0.032427525	0	0	0	0	0	2.28E-01	5.34E+00
53.57083333	-57.45416667	0.097882615	0.097882614	0	0	0	0	0	2.28E-01	5.34E+00
53.5625	137.2375	0.017522703	0.017522703	0	0	0	0	0	2.28E-01	5.34E+00
53.55833333	14.60416667	12.54217462	11.71901544	0	0	0	0	0	2.28E-01	5.34E+00
53.55	137.6458333	0.008427009	0.008427009	0.321521546	2.71E-05	2.71E-05	2.26E-06	2.26E-06	2.28E-01	5.34E+00
53.54583333	9.866666667	15.37029924	7.787874571	0.09658256	0.014845029	0.007521729	0.001235953	0.000626237	2.29E-01	5.37E+00
53.53055556	8.633333333	7.57532894	1.841046137	0.494882502	0.037488977	0.009111015	0.00312122	0.000758556	2.32E-01	5.44E+00
53.48333333	-128.125	0.386152198	0.38650989	0.328408691	0.001268157	0.001269332	0.000105583	0.000105681	2.33E-01	5.44E+00
53.48333333	-78.91875	0.012426038	0.012426038	0	0	0	0	0	2.33E-01	5.44E+00
53.47916667	-59.89583333	0.013508951	0.013508951	0.050222896	6.78E-06	6.78E-06	5.65E-07	5.65E-07	2.33E-01	5.44E+00
53.44027778	-6.166666667	0.068144181	0.019214435	0.814055026	0.000554731	0.000156416	4.62E-05	1.30E-05	2.33E-01	5.44E+00
53.4375	-57.27083333	0.031526325	0.031526326	0	0	0	0	0	2.33E-01	5.44E+00
53.37083333	142.3375	0.003404078	0.003404078	0.302464168	1.03E-05	1.03E-05	8.57E-07	8.57E-07	2.33E-01	5.44E+00
53.3625	-60.35833333	0.116348463	0.052686132	0.242959911	0.00028268	0.000128006	2.35E-05	1.07E-05	2.33E-01	5.44E+00
53.33333333	-2.7625	0.176988126	0.048960126	0.200767564	0.000355335	9.83E-05	2.96E-05	8.18E-06	2.33E-01	5.44E+00
53.325	7.295833333	0.796883554	0.213019396	0.558634	0.004451662	0.001189999	0.000370632	9.91E-05	2.33E-01	5.45E+00
53.32083333	-60.18333333	0.780723498	0.332600113	0.335187424	0.002616887	0.001114834	0.000217874	9.28E-05	2.33E-01	5.46E+00
53.31666667	-2.745833333	0.096163932	0.02628011	0.514883143	0.000495132	0.000135312	4.12E-05	1.13E-05	2.33E-01	5.46E+00
53.30833333	-56.10555556	0.046848777	0.046848777	0.168358909	7.89E-05	7.89E-05	6.57E-06	6.57E-06	2.33E-01	5.46E+00
53.303125	-0.026041667	0.124381637	0.03192325	1.426588043	0.001774414	0.000455413	0.000147732	3.79E-05	2.33E-01	5.46E+00
53.26875	-2.96875	0.146079599	0.067085379	0.636278554	0.000929473	0.00042685	7.74E-05	3.55E-05	2.33E-01	5.47E+00
53.26666667	-9.05	0.129953249	0.129953252	0.68626031	0.000891818	0.000891818	7.43E-05	7.43E-05	2.34E-01	5.47E+00
53.24583333	7.2125	0.022463176	0.005840441	0	0	0	0	0	2.34E-01	5.47E+00
53.2375	-127.875	0.5659154	0.566218125	0.330614566	0.001870999	0.001872	0.000155774	0.000155857	2.34E-01	5.47E+00
53.20833333	-82.21666667	0.048281834	0.048281836	0.307594287	0.000148512	0.000148512	1.24E-05	1.24E-05	2.34E-01	5.47E+00
53.18333333	141.8333333	0.001680648	0.001680648	0.308402262	5.18E-06	5.18E-06	4.32E-07	4.32E-07	2.34E-01	5.47E+00
53.18125	141.03125	0.683534873	0.573644711	0.300455578	0.002053719	0.001723548	0.000170986	0.000143497	2.34E-01	5.47E+00
53.16435185	159.1009259	0.523009757	0.525087376	0	0	0	0	0	2.34E-01	5.47E+00
53.13611111	-78.85694444	0.005273697	0.005273697	0	0	0	0	0	2.34E-01	5.47E+00
53.11666667	140.7083333	139.0299885	129.0450603	0.331636491	0.461074175	0.42796051	0.038387659	0.035630714	2.72E-01	6.37E+00
53.08630952	-9.128571429	0.043619791	0.04477554	0.419480283	0.000182976	0.000187825	1.52E-05	1.56E-05	2.72E-01	6.38E+00
53.07291667	-6.164583333	0.095354947	0.027963649	0	0	0	0	0	2.72E-01	6.38E+00
53.0375	141.9208333	0.005031927	0.005031927	0.203994109	1.03E-05	1.03E-05	8.55E-07	8.55E-07	2.72E-01	6.38E+00
52.94583333	-82.33333333	0.327619015	0.327619042	0.301275164	0.000987035	0.000987035	8.22E-05	8.22E-05	2.72E-01	6.38E+00
52.8875	-82.17083333	0.024960572	0.024960576	0.336422942	8.40E-05	8.40E-05	6.99E-06	6.99E-06	2.72E-01	6.38E+00
52.87916667	-127.0791667	0.091940294	0.091968299	0.351359195	0.000323041	0.000323139	2.69E-05	2.69E-05	2.72E-01	6.38E+00
52.82916667	0.220833333	0.034344088	0.009203636	0.983065581	0.000337625	9.05E-05	2.81E-05	7.53E-06	2.72E-01	6.38E+00
52.80416667	-126.9625	1.209088888	1.209211403	0	0	0	0	0	2.72E-01	6.38E+00
52.7875	0.375	0.131024454	0.033296942	1.127660825	0.001477511	0.000375477	0.000123013	3.13E-05	2.73E-01	6.38E+00
52.77916667	-8.945833333	0.025142784	0.015764509	0.182197568	4.58E-05	2.87E-05	3.81E-06	2.39E-06	2.73E-01	6.38E+00
52.76666667	-82	0.167052215	0.157944789	0.325210816	0.000543272	0.000513654	4.52E-05	4.28E-05	2.73E-01	6.38E+00
52.73888889	141.1888889	1.018598936	0.845287759	0	0	0	0	0	2.73E-01	6.38E+00
52.70109649	-4.179166667	0.466215046	0.246156492	0.583955377	0.002722488	0.001437444	0.000226666	0.000119677	2.73E-01	6.39E+00
52.69583333	156.225	0.476752018	0.476752003	0	0	0	0	0	2.73E-01	6.39E+00
52.69166667	-8.8125	0.038290535	0.001978038	0.227130746	8.70E-05	4.49E-06	7.24E-06	3.74E-07	2.73E-01	6.39E+00
52.675	-8.729166667	0.418527983	0.324251746	0.87107387	0.003645688	0.002824472	0.000303529	0.000235157	2.73E-01	6.40E+00
52.64583333	-8.895833333	0.045047559	0.019762985	0.140519165	6.33E-05	2.78E-05	5.27E-06	2.31E-06	2.73E-01	6.40E+00
52.61666667	5.65	2.319551988	0.661462403	0.298666836	0.006927733	0.001975569	0.000576782	0.00016448	2.74E-01	6.41E+00
52.60416667	156.275	0.013792145	0.013792145	0	0	0	0	0	2.74E-01	6.41E+00
52.59791667	-56.14583333	0.053970284	0.053970284	0	0	0	0	0	2.74E-01	6.41E+00
52.59583333	-78.70416667	0.008330841	0.008330841	0.252497376	2.10E-05	2.10E-05	1.75E-06	1.75E-06	2.74E-01	6.41E+00
52.575	1.7375	0.013441654	0.003904535	1.140820276	0.000153345	4.45E-05	1.28E-05	3.71E-06	2.74E-01	6.41E+00
52.52083333	156.325	0.074395585	0.074395585	0	0	0	0	0	2.74E-01	6.41E+00
52.51458333	-6.341666667	0.026074811	0.00601945	0.272940715	7.12E-05	1.64E-05	5.93E-06	1.37E-06	2.74E-01	6.41E+00
52.4875	-9.683333333	0.065133979	0.063982672	0.141949153	9.25E-05	9.08E-05	7.70E-06	7.56E-06	2.74E-01	6.41E+00
52.46388889	-81.67361111	1.383510895	1.224227114	0.098929975	0.001368707	0.001211128	0.000113954	0.000100835	2.74E-01	6.41E+00
52.45416667	-56.2375	0.011078106	0.011078106	0	0	0	0	0	2.74E-01	6.41E+00
52.425	141.1208333	0.014004449	0.014004449	0	0	0	0	0	2.74E-01	6.41E+00
52.38333333	-126.775	0.96257558	0.962994259	0.164257055	0.001581098	0.001581786	0.000131638	0.000131695	2.74E-01	6.42E+00
52.35416667	-6.5	0.089555741	0.028381657	0.267112158	0.000239214	7.58E-05	1.99E-05	6.31E-06	2.74E-01	6.42E+00
52.35416667	-78.49166667	0.014343225	0.014297005	0.300604813	4.31E-05	4.30E-05	3.59E-06	3.58E-06	2.74E-01	6.42E+00
52.34166667	143.1125	0.014204098	0.014204098	0.307267543	4.36E-05	4.36E-05	3.63E-06	3.63E-06	2.74E-01	6.42E+00
52.29583333	-7.0125	0.316863607	0.08750998	0.371710471	0.001177815	0.000325284	9.81E-05	2.71E-05	2.74E-01	6.42E+00
52.27291667	4.772916667	3.746053003	1.044837811	0	0	0	0	0	2.74E-01	6.42E+00
52.27083333	156.4333333	0.015838876	0.015838872	0	0	0	0	0	2.74E-01	6.42E+00
52.25833333	-6.758333333	0.03658299	0.011051004	0.246120163	9.00E-05	2.72E-05	7.50E-06	2.26E-06	2.74E-01	6.42E+00
52.25416667	-78.4375	0.032623062	0.032504066	0.15292983	4.99E-05	4.97E-05	4.15E-06	4.14E-06	2.74E-01	6.42E+00
52.2375	-78.42916667	0.442789387	0.441010307	0.307996286	0.001363775	0.001358295	0.000113544	0.000113088	2.74E-01	6.42E+00
52.15520833	-7.366666667	0.210905837	0.093038879	0	0	0	0	0	2.74E-01	6.42E+00
52.10555556	143.1138889	0.024557771	0.024557772	0.329793441	8.10E-05	8.10E-05	6.74E-06	6.74E-06	2.74E-01	6.42E+00
52.09791667	-81.26666667	0.008633254	0.008633255	0.591343916	5.11E-05	5.11E-05	4.25E-06	4.25E-06	2.74E-01	6.42E+00
52.09583333	141.35	0.012347613	0.012347614	0	0	0	0	0	2.74E-01	6.42E+00
52.01666667	156.4875	0.140941924	0.140941917	0	0	0	0	0	2.74E-01	6.42E+00
52.00416667	-78.6875	0.009382567	0.009382567	0.233191696	2.19E-05	2.19E-05	1.82E-06	1.82E-06	2.74E-01	6.42E+00
51.99166667	1.395833333	0.00423284	0.00144656	0.691530923	2.93E-05	1.00E-05	2.44E-06	8.33E-07	2.74E-01	6.42E+00
51.98333333	-7.854166667	0.144049708	0.142292413	0.060434719	8.71E-05	8.60E-05	7.25E-06	7.16E-06	2.74E-01	6.42E+00
51.9625	4.154166667	62.40848108	17.26079803	0.908323897	0.566871148	0.156783953	0.047195999	0.013053364	3.22E-01	7.53E+00
51.93333333	156.4916667	0.011115031	0.011115032	0	0	0	0	0	3.22E-01	7.53E+00
51.9125	156.4958333	0.060538451	0.060538451	0	0	0	0	0	3.22E-01	7.53E+00
51.90416667	-8.395833333	0.099410462	0.044179513	0.111647105	0.000110989	4.93E-05	9.24E-06	4.11E-06	3.22E-01	7.53E+00
51.9	1.022916667	0.022296392	0.005861566	0.375910956	8.38E-05	2.20E-05	6.98E-06	1.83E-06	3.22E-01	7.53E+00
51.88333333	-8.05625	0.008280342	0.00398064	0.178602847	1.48E-05	7.11E-06	1.23E-06	5.92E-07	3.22E-01	7.53E+00
51.84313725	-9.617401961	0.337779931	0.338210973	0.222979771	0.000753181	0.000754142	6.27E-05	6.28E-05	3.22E-01	7.53E+00
51.83472222	-126.8888889	1.065726605	1.065803675	0.050628478	0.000539561	0.0005396	4.49E-05	4.49E-05	3.22E-01	7.53E+00
51.80606061	157.8829545	0.191274788	0.191274787	0.226862063	0.00043393	0.00043393	3.61E-05	3.61E-05	3.22E-01	7.53E+00
51.8	-4.345833333	0.155333884	0.040193224	0	0	0	0	0	3.22E-01	7.53E+00
51.74166667	-126.6291667	0.409812793	0.409863988	0.366064264	0.001500178	0.001500366	0.0001249	0.000124916	3.22E-01	7.53E+00
51.72916667	0.704166667	0.009154708	0.002442428	0.352481784	3.23E-05	8.61E-06	2.69E-06	7.17E-07	3.22E-01	7.53E+00
51.725	4.670833333	2.75268314	0.754167089	0.472223682	0.012998822	0.003561356	0.001082243	0.000296508	3.23E-01	7.56E+00
51.72083333	-2.4875	0.56956295	0.166002297	0.733900543	0.004180026	0.001218292	0.000348016	0.000101431	3.23E-01	7.57E+00
51.70416667	-2.4875	0.004786496	0.001323348	0.418499237	2.00E-05	5.54E-06	1.67E-06	4.61E-07	3.23E-01	7.57E+00
51.69583333	156.5013889	0.057890795	0.057890794	0	0	0	0	0	3.23E-01	7.57E+00
51.67291667	143.2083333	0.258740519	0.258740522	0.302225709	0.00078198	0.00078198	6.51E-05	6.51E-05	3.23E-01	7.57E+00
51.65416667	-56.7	0.036570386	0.036570386	0	0	0	0	0	3.23E-01	7.57E+00
51.63333333	-78.8625	0.012186981	0.012186985	0.131439937	1.60E-05	1.60E-05	1.33E-06	1.33E-06	3.23E-01	7.57E+00
51.61666667	-2.658333333	0.257455484	0.092884267	0.056930805	0.000146571	5.29E-05	1.22E-05	4.40E-06	3.23E-01	7.57E+00
51.6	-78.80833333	0.072835016	0.072835019	0.35520075	0.000258711	0.000258711	2.15E-05	2.15E-05	3.23E-01	7.57E+00
51.57638889	-3.655555556	0.189539451	0.053940272	0.290119902	0.000549892	0.000156491	4.58E-05	1.30E-05	3.23E-01	7.57E+00
51.56666667	-2.970833333	0.156908212	0.044679355	0.049362773	7.75E-05	2.21E-05	6.45E-06	1.84E-06	3.23E-01	7.57E+00
51.50416667	156.4958333	0.033947486	0.033947486	0	0	0	0	0	3.23E-01	7.57E+00
51.5	-2.708333333	0.053430694	0.014960192	0.756914852	0.000404425	0.000113236	3.37E-05	9.43E-06	3.23E-01	7.57E+00
51.49583333	-78.69166667	0.212469833	0.212469819	0.285595807	0.000606805	0.000606805	5.05E-05	5.05E-05	3.23E-01	7.57E+00
51.48958333	-57.19791667	0.009023452	0.009023452	0.225932209	2.04E-05	2.04E-05	1.70E-06	1.70E-06	3.23E-01	7.57E+00
51.475	-57.69583333	0.050907605	0.050907598	0.091893466	4.68E-05	4.68E-05	3.89E-06	3.89E-06	3.23E-01	7.57E+00
51.46666667	0.320833333	0.281980319	0.075978422	1.295610497	0.003653367	0.000984384	0.000304168	8.20E-05	3.24E-01	7.58E+00
51.44583333	4.3875	0.635841211	0.167939257	0.335497232	0.00213323	0.000563432	0.000177606	4.69E-05	3.24E-01	7.58E+00
51.35416667	-78.83333333	0.438643863	0.438643877	0.07542354	0.000330841	0.000330841	2.75E-05	2.75E-05	3.24E-01	7.58E+00
51.35	140.6833333	0.054195203	0.054195203	0	0	0	0	0	3.24E-01	7.58E+00
51.346875	-2.944791667	0.039590431	0.011192941	0.560653883	0.000221965	6.28E-05	1.85E-05	5.22E-06	3.24E-01	7.58E+00
51.32916667	-80.45833333	1.183150144	0.993436003	0.224057329	0.002650935	0.002225866	0.000220709	0.000185319	3.24E-01	7.59E+00
51.30416667	-58.65833333	0.038607991	0.038607991	0.055967982	2.16E-05	2.16E-05	1.80E-06	1.80E-06	3.24E-01	7.59E+00
51.29895833	-58.253125	0.055881517	0.055881525	0.278650863	0.000155714	0.000155714	1.30E-05	1.30E-05	3.24E-01	7.59E+00
51.25416667	-79.66666667	0.014477208	0.0144772	0.187503105	2.71E-05	2.71E-05	2.26E-06	2.26E-06	3.24E-01	7.59E+00
51.2375	-79.71666667	0.013285483	0.013285483	0.32031902	4.26E-05	4.26E-05	3.54E-06	3.54E-06	3.24E-01	7.59E+00
51.21666667	-78.91666667	0.422963896	0.423033163	0.105346929	0.000445579	0.000445652	3.71E-05	3.71E-05	3.24E-01	7.59E+00
51.19444444	156.7083333	0.016279293	0.016279293	0	0	0	0	0	3.24E-01	7.59E+00
51.17083333	-3.670833333	0.101490756	0.032845819	0.188505102	0.000191315	6.19E-05	1.59E-05	5.15E-06	3.24E-01	7.59E+00
51.15416667	2.729166667	0.087534676	0.0230601	0	0	0	0	0	3.24E-01	7.59E+00
51.15	-79.76666667	0.112089934	0.047992504	0.068704752	7.70E-05	3.30E-05	6.41E-06	2.75E-06	3.24E-01	7.59E+00
51.14583333	141.9902083	0.16344615	0.163446153	0.370245936	0.000605153	0.000605153	5.04E-05	5.04E-05	3.24E-01	7.59E+00
51.14583333	-79.775	0.022742027	0.022742027	0.147140151	3.35E-05	3.35E-05	2.79E-06	2.79E-06	3.24E-01	7.59E+00
51.09166667	-125.625	0.606572763	0.606096122	0.229760051	0.001393662	0.001392567	0.000116032	0.000115941	3.24E-01	7.60E+00
51.08333333	-4.070833333	0.114175381	0.027734352	0.061437414	7.01E-05	1.70E-05	5.84E-06	1.42E-06	3.24E-01	7.60E+00
51.075	-125.5708333	0.510942698	0.510575705	0.055468981	0.000283415	0.000283211	2.36E-05	2.36E-05	3.25E-01	7.60E+00
51.075	143.5333333	0.033391106	0.033391107	0.299086396	9.99E-05	9.99E-05	8.31E-06	8.31E-06	3.25E-01	7.60E+00
51.03333333	-126.5166667	0.32632651	0.326397623	0	0	0	0	0	3.25E-01	7.60E+00
50.97738095	0.422619048	0.085873831	0.033395879	1.437652286	0.001234567	0.000480117	0.000102786	4.00E-05	3.25E-01	7.60E+00
50.95238095	-56.82559524	0.075383184	0.074068886	0.497941867	0.000375364	0.00036882	3.13E-05	3.07E-05	3.25E-01	7.60E+00
50.9375	-126.1916667	0.680577873	0.680723039	0	0	0	0	0	3.25E-01	7.60E+00
50.92916667	-124.8541667	1.492409906	1.491873283	0	0	0	0	0	3.25E-01	7.60E+00
50.91388889	-59.05486111	0.164217638	0.164217646	0.243863302	0.000400467	0.000400467	3.33E-05	3.33E-05	3.25E-01	7.60E+00
50.89583333	-124.7875	0.5608815	0.560949067	0.458081416	0.002569294	0.002569603	0.000213912	0.000213938	3.25E-01	7.61E+00
50.8375	-1.284166667	0.154441423	0.042030672	2.981008073	0.004603911	0.001252938	0.000383308	0.000104316	3.25E-01	7.61E+00
50.72583333	1.754166667	0.185399472	0.049655709	1.984494856	0.003679243	0.000985415	0.000306323	8.20E-05	3.26E-01	7.62E+00
50.67395833	-3.320833333	0.190105831	0.054874357	1.087107918	0.002066656	0.000596543	0.000172064	4.97E-05	3.26E-01	7.63E+00
50.57083333	-126.9708333	0.474486813	0.474486814	0	0	0	0	0	3.26E-01	7.63E+00
50.54166667	-127.5166667	0.033969411	0.033969412	0	0	0	0	0	3.26E-01	7.63E+00
50.49583333	-124.3625	0.402705281	0.402787144	0.418514602	0.00168538	0.001685723	0.00014032	0.000140348	3.26E-01	7.63E+00
50.47083333	-59.60416667	0.123417674	0.123417673	0.049541413	6.11E-05	6.11E-05	5.09E-06	5.09E-06	3.26E-01	7.63E+00
50.45576923	-4.425641026	0.299090777	0.206462693	0.307532245	0.000919801	0.000634939	7.66E-05	5.29E-05	3.26E-01	7.63E+00
50.3925	155.7066667	0.024491768	0.024491768	0	0	0	0	0	3.26E-01	7.63E+00
50.3875	-125.9458333	0.107483265	0.107483266	0	0	0	0	0	3.26E-01	7.63E+00
50.32083333	-64.45416667	0.110581013	0.110581013	0.318334546	0.000352018	0.000352018	2.93E-05	2.93E-05	3.26E-01	7.63E+00
50.31666667	-64.30416667	0.097495513	0.097495511	0.176235826	0.000171822	0.000171822	1.43E-05	1.43E-05	3.26E-01	7.63E+00
50.29166667	-64.02083333	0.064628801	0.064628795	0	0	0	0	0	3.26E-01	7.63E+00
50.28636364	-65.29734848	0.169167391	0.169167404	0.217961047	0.000368719	0.000368719	3.07E-05	3.07E-05	3.26E-01	7.63E+00
50.27916667	-60.29166667	0.006662445	0.006662443	0.279431248	1.86E-05	1.86E-05	1.55E-06	1.55E-06	3.26E-01	7.63E+00
50.27916667	-62.66614583	0.079059312	0.079059311	0.33688803	0.000266341	0.000266341	2.22E-05	2.22E-05	3.26E-01	7.63E+00
50.27083333	-59.97083333	0.050962492	0.050962492	0.252029224	0.00012844	0.00012844	1.07E-05	1.07E-05	3.26E-01	7.63E+00
50.27083333	-66.44583333	0.038980138	0.038980138	0.198335362	7.73E-05	7.73E-05	6.44E-06	6.44E-06	3.26E-01	7.63E+00
50.25416667	-66.03333333	0.200249898	0.200249894	0.333906718	0.000668648	0.000668648	5.57E-05	5.57E-05	3.26E-01	7.64E+00
50.24583333	-60.82916667	0.01732315	0.01732315	0.110077026	1.91E-05	1.91E-05	1.59E-06	1.59E-06	3.26E-01	7.64E+00
50.24166667	-60.62916667	0.052718928	0.052718925	0.060887134	3.21E-05	3.21E-05	2.67E-06	2.67E-06	3.26E-01	7.64E+00
50.23541667	-61.01458333	0.030377242	0.030377242	0.262243236	7.97E-05	7.97E-05	6.63E-06	6.63E-06	3.26E-01	7.64E+00
50.21388889	-61.95138889	0.09225298	0.092252983	0.420706351	0.000388114	0.000388114	3.23E-05	3.23E-05	3.26E-01	7.64E+00
50.19166667	1.633333333	0.238089519	0.063195288	2.188197624	0.005209869	0.001382838	0.000433758	0.000115131	3.27E-01	7.65E+00
50.17916667	-57.60416667	0.023351386	0.023351386	0.325164895	7.59E-05	7.59E-05	6.32E-06	6.32E-06	3.27E-01	7.65E+00
50.17916667	-61.375	0.005348489	0.005348489	0.38877866	2.08E-05	2.08E-05	1.73E-06	1.73E-06	3.27E-01	7.65E+00
50.17083333	-66.625	0.095037529	0.095037538	0.331076414	0.000314647	0.000314647	2.62E-05	2.62E-05	3.27E-01	7.65E+00
50.14166667	-61.69583333	0.090771527	0.090771525	0.341748816	0.000310211	0.000310211	2.58E-05	2.58E-05	3.27E-01	7.65E+00
50.13333333	-56.7375	0.018213777	0.017874582	0.29854309	5.44E-05	5.34E-05	4.53E-06	4.44E-06	3.27E-01	7.65E+00
50.10833333	-66.7	0.008881199	0.008881199	0.196937599	1.75E-05	1.75E-05	1.46E-06	1.46E-06	3.27E-01	7.65E+00
50.04583333	-125.2583333	0.445593784	0.428277091	0	0	0	0	0	3.27E-01	7.65E+00
50.02083333	-66.86666667	0.067401092	0.067401096	0.349613178	0.000235643	0.000235643	1.96E-05	1.96E-05	3.27E-01	7.65E+00
49.934375	140.4572917	0.287932506	0.287932659	0	0	0	0	0	3.27E-01	7.65E+00
49.87083333	-124.5583333	0.405988517	0.393027329	0	0	0	0	0	3.27E-01	7.65E+00
49.86111111	0.864583333	0.295188154	0.07770928	2.278755858	0.006726617	0.001770805	0.000560038	0.000147432	3.27E-01	7.66E+00
49.84	143.8375	0.019308393	0.019308393	0.303140827	5.85E-05	5.85E-05	4.87E-06	4.87E-06	3.27E-01	7.66E+00
49.78333333	-67.1625	0.002856784	0.002856784	0.160025288	4.57E-06	4.57E-06	3.81E-07	3.81E-07	3.27E-01	7.66E+00
49.76666667	-56.9	0.025887248	0.025887248	0.32585992	8.44E-05	8.44E-05	7.02E-06	7.02E-06	3.27E-01	7.66E+00
49.75833333	-67.175	0.023343642	0.023343642	0.292314129	6.82E-05	6.82E-05	5.68E-06	5.68E-06	3.27E-01	7.66E+00
49.70416667	-123.1791667	1.194159172	1.17582523	0.049580448	0.000592069	0.000582979	4.93E-05	4.85E-05	3.27E-01	7.66E+00
49.68333333	-126.1166667	0.272769661	0.272769675	0	0	0	0	0	3.27E-01	7.66E+00
49.68333333	-124.9708333	0.089117538	0.068415548	0	0	0	0	0	3.27E-01	7.66E+00
49.51785714	-63.10238095	0.024505221	0.024505221	0.558652329	0.000136899	0.000136899	1.14E-05	1.14E-05	3.27E-01	7.66E+00
49.49166667	-56.0875	0.03908053	0.039080531	0.081313363	3.18E-05	3.18E-05	2.65E-06	2.65E-06	3.27E-01	7.66E+00
49.4875	0.5125	6.186433332	1.883658028	1.113818151	0.068905617	0.020980525	0.005736876	0.001746776	3.33E-01	7.80E+00
49.475	-67.26458333	0.012391085	0.012391085	0.123150556	1.53E-05	1.53E-05	1.27E-06	1.27E-06	3.33E-01	7.80E+00
49.44166667	0.379166667	0.045817494	0.008906511	0.585354839	0.000268195	5.21E-05	2.23E-05	4.34E-06	3.33E-01	7.80E+00
49.4125	143.3208333	0.032712237	0.032712227	0.088089154	2.88E-05	2.88E-05	2.40E-06	2.40E-06	3.33E-01	7.80E+00
49.4125	143.3708333	0.004168142	0.004168141	0.074983035	3.13E-06	3.13E-06	2.60E-07	2.60E-07	3.33E-01	7.80E+00
49.37083333	0.079166667	0.018146095	0.005477859	1.585907685	0.00028778	8.69E-05	2.40E-05	7.23E-06	3.33E-01	7.80E+00
49.3625	-1.166666667	0.040560209	0.022436043	0.362278279	0.000146941	8.13E-05	1.22E-05	6.77E-06	3.33E-01	7.80E+00
49.35833333	143.525	0.024674	0.024674011	0.101567292	2.51E-05	2.51E-05	2.09E-06	2.09E-06	3.33E-01	7.80E+00
49.35	-1.1125	0.062171877	0.004305062	0.873729121	0.000543214	3.76E-05	4.52E-05	3.13E-06	3.33E-01	7.80E+00
49.31666667	-67.6375	0.056463056	0.055879686	0.319998138	0.000180681	0.000178814	1.50E-05	1.49E-05	3.33E-01	7.80E+00
49.275	143.15	0.208203088	0.208203089	0.338977619	0.000705762	0.000705762	5.88E-05	5.88E-05	3.33E-01	7.80E+00
49.27083333	140.3125	1.172897306	1.172897319	0.322792969	0.00378603	0.00378603	0.000315214	0.000315214	3.34E-01	7.81E+00
49.27083333	-0.241666667	0.065089264	0.013464512	0.630303823	0.00041026	8.49E-05	3.42E-05	7.07E-06	3.34E-01	7.81E+00
49.24722222	-68.08472222	0.079114112	0.0287658	0.346010992	0.000273744	9.95E-05	2.28E-05	8.29E-06	3.34E-01	7.81E+00
49.24583333	-124.8166667	0.355704959	0.340980617	0.051924279	0.000184697	0.000177052	1.54E-05	1.47E-05	3.34E-01	7.81E+00
49.19166667	-68.32083333	0.608168371	0.243022767	0.313432793	0.001906199	0.000761713	0.000158704	6.34E-05	3.34E-01	7.81E+00
49.15833333	-122.9666667	40.84206923	39.38151688	0.337912791	0.138010576	0.133075183	0.011490349	0.011079442	3.45E-01	8.08E+00
49.14791667	-54.18125	0.096435157	0.096304222	0.223956234	0.000215973	0.000215679	1.80E-05	1.80E-05	3.45E-01	8.08E+00
49.14166667	-123.8958333	0.109816885	0.108472279	0.307079187	0.000337225	0.000333096	2.81E-05	2.77E-05	3.45E-01	8.08E+00
49.14166667	-125.6708333	0.076347781	0.076347781	0	0	0	0	0	3.45E-01	8.08E+00
49.1375	-68.375	0.149765995	0.033335948	0.282325644	0.000422828	9.41E-05	3.52E-05	7.84E-06	3.45E-01	8.09E+00
49.09583333	142.0416667	0.038127768	0.038127768	0.607872109	0.000231768	0.000231768	1.93E-05	1.93E-05	3.45E-01	8.09E+00
49.0725	140.2766667	0.35530746	0.355307465	0	0	0	0	0	3.45E-01	8.09E+00
49.07083333	-64.94791667	0.056907801	0.056913973	0.539365937	0.000306941	0.000306975	2.56E-05	2.56E-05	3.45E-01	8.09E+00
49.06011905	-66.77678571	0.035726312	0.035745116	0.47395198	0.000169326	0.000169415	1.41E-05	1.41E-05	3.45E-01	8.09E+00
49.0375	-55.39583333	0.319177112	0.191284463	0.198477908	0.000633496	0.000379657	5.27E-05	3.16E-05	3.46E-01	8.09E+00
49.00416667	-68.63333333	0.001425996	0.00162129	0.260286961	3.71E-06	4.22E-06	3.09E-07	3.51E-07	3.46E-01	8.09E+00
48.96666667	-57.9	0.201066244	0.194947464	0.459304937	0.000923507	0.000895403	7.69E-05	7.45E-05	3.46E-01	8.09E+00
48.95416667	140.2541667	0.01134227	0.011342271	0	0	0	0	0	3.46E-01	8.09E+00
48.94642857	-1.468452381	0.108693376	0.032833943	0.407327964	0.000442739	0.000133742	3.69E-05	1.11E-05	3.46E-01	8.09E+00
48.94583333	-68.69583333	0.189146473	0.051944433	0.319705802	0.000604712	0.000166069	5.03E-05	1.38E-05	3.46E-01	8.09E+00
48.83333333	-64.575	0.010865836	0.01086776	0.610396	6.63E-05	6.63E-05	5.52E-06	5.52E-06	3.46E-01	8.09E+00
48.775	-64.42916667	0.019805062	0.019805461	0.563012308	0.000111505	0.000111507	9.28E-06	9.28E-06	3.46E-01	8.09E+00
48.77083333	-122.5916667	1.011406617	1.107344832	0.341502704	0.003453981	0.003781613	0.000287568	0.000314846	3.46E-01	8.10E+00
48.76666667	-54.21666667	0.034055071	0.034063408	0.063797782	2.17E-05	2.17E-05	1.81E-06	1.81E-06	3.46E-01	8.10E+00
48.75833333	-123.6333333	0.285077817	0.281561133	0.050462448	0.000143857	0.000142083	1.20E-05	1.18E-05	3.46E-01	8.10E+00
48.584375	-3.800208333	0.138374135	0.059688175	0.222597147	0.000308017	0.000132864	2.56E-05	1.11E-05	3.46E-01	8.10E+00
48.57916667	-124.4125	0.28058452	0.278619503	0	0	0	0	0	3.46E-01	8.10E+00
48.56309524	-69.20833333	0.135987014	0.136028304	0.33547624	0.000456204	0.000456343	3.80E-05	3.80E-05	3.46E-01	8.10E+00
48.55265152	142.8174242	0.068807898	0.068807896	0.358108084	0.000246407	0.000246407	2.05E-05	2.05E-05	3.46E-01	8.10E+00
48.39583333	-54.19166667	0.00600861	0.00600861	0.167228616	1.00E-05	1.00E-05	8.37E-07	8.37E-07	3.46E-01	8.10E+00
48.37083333	-64.60625	0.048334028	0.048336234	0.453619991	0.000219253	0.000219263	1.83E-05	1.83E-05	3.46E-01	8.10E+00
48.35833333	-122.4708333	2.919220621	2.350977331	0.049618796	0.001448482	0.001166527	0.000120596	9.71E-05	3.46E-01	8.10E+00
48.3025	-58.67583333	0.113987171	0.114140904	0.143745839	0.000163852	0.000164073	1.36E-05	1.37E-05	3.46E-01	8.10E+00
48.2125	-65.9	0.092572523	0.092646627	0.406316096	0.000376137	0.000376438	3.13E-05	3.13E-05	3.46E-01	8.11E+00
48.19166667	-122.3625	0.462485072	0.371101599	0.289211541	0.00133756	0.001073269	0.000111361	8.94E-05	3.46E-01	8.11E+00
48.16666667	-65.8375	0.046157365	0.046176006	0.720095365	0.000332377	0.000332511	2.77E-05	2.77E-05	3.46E-01	8.11E+00
48.14166667	-69.7625	0.901321287	0.516393326	0.049512609	0.000446268	0.00025568	3.72E-05	2.13E-05	3.46E-01	8.11E+00
48.125	139.6916667	0.021330172	0.021330171	0	0	0	0	0	3.46E-01	8.11E+00
48.05729167	-66.57083333	0.203445631	0.20354788	0.497542002	0.001012227	0.001012736	8.43E-05	8.43E-05	3.47E-01	8.11E+00
48.04166667	-65.47083333	0.036448343	0.036459484	0.603806466	0.000220077	0.000220145	1.83E-05	1.83E-05	3.47E-01	8.11E+00
48.02083333	-122.2083333	0.579269138	0.315801701	0.050166857	0.000290601	0.000158428	2.42E-05	1.32E-05	3.47E-01	8.11E+00
47.98333333	139.5375	0.219916196	0.219916214	0	0	0	0	0	3.47E-01	8.11E+00
47.97916667	-66.2125	0.010330018	0.010331113	0.224637917	2.32E-05	2.32E-05	1.93E-06	1.93E-06	3.47E-01	8.11E+00
47.92083333	-124.6375	0.811340085	0.812663446	0	0	0	0	0	3.47E-01	8.11E+00
47.88333333	-54.2125	0.02557667	0.02557667	0.182733025	4.67E-05	4.67E-05	3.89E-06	3.89E-06	3.47E-01	8.11E+00
47.88194444	-123.2722222	0.325022198	0.324941557	0	0	0	0	0	3.47E-01	8.11E+00
47.87083333	-55.7625	0.005402793	0.005402793	0.055974474	3.02E-06	3.02E-06	2.52E-07	2.52E-07	3.47E-01	8.11E+00
47.80416667	-56.01666667	0.061667998	0.057098563	0.069123757	4.26E-05	3.95E-05	3.55E-06	3.29E-06	3.47E-01	8.11E+00
47.8025	-3.69	0.099577759	0.042105251	0	0	0	0	0	3.47E-01	8.11E+00
47.8	-58.31666667	0.031724521	0.031749877	0.052836628	1.68E-05	1.68E-05	1.40E-06	1.40E-06	3.47E-01	8.11E+00
47.77083333	-57.27916667	0.092622675	0.062013905	0.266942752	0.00024725	0.000165542	2.06E-05	1.38E-05	3.47E-01	8.11E+00
47.76666667	-3.3	0.075368739	0.022274504	0	0	0	0	0	3.47E-01	8.11E+00
47.74583333	-124.425	0.323102661	0.32423915	0	0	0	0	0	3.47E-01	8.11E+00
47.71666667	-56.5625	0.024898769	0.024898769	0.202606639	5.04E-05	5.04E-05	4.20E-06	4.20E-06	3.47E-01	8.11E+00
47.71309524	-69.65059524	0.049846453	0.049525397	0.482839415	0.000240678	0.000239128	2.00E-05	1.99E-05	3.47E-01	8.11E+00
47.7125	-55.41666667	0.035591773	0.035591773	0.213651365	7.60E-05	7.60E-05	6.33E-06	6.33E-06	3.47E-01	8.11E+00
47.65416667	139.1833333	0.084308704	0.084308711	0	0	0	0	0	3.47E-01	8.11E+00
47.6375	-57.7	0.071120775	0.054936899	0.189020058	0.000134433	0.000103842	1.12E-05	8.65E-06	3.47E-01	8.11E+00
47.6375	-55.07083333	0.054338894	0.054338894	0.066022249	3.59E-05	3.59E-05	2.99E-06	2.99E-06	3.47E-01	8.11E+00
47.62916667	-2.876388889	0.017130719	0.004885078	0	0	0	0	0	3.47E-01	8.11E+00
47.62083333	-65.64166667	0.050564432	0.050596181	0.228893416	0.000115739	0.000115811	9.64E-06	9.64E-06	3.47E-01	8.11E+00
47.60963542	141.9963542	0.132182296	0.132182254	0.543435356	0.000718325	0.000718325	5.98E-05	5.98E-05	3.47E-01	8.12E+00
47.575	-57.10833333	0.087868705	0.08773158	0.282604824	0.000248321	0.000247934	2.07E-05	2.06E-05	3.47E-01	8.12E+00
47.54166667	-124.35	0.74481286	0.746427001	0	0	0	0	0	3.47E-01	8.12E+00
47.50833333	-122.3958333	1.429366494	0.47520496	0	0	0	0	0	3.47E-01	8.12E+00
47.5	-2.445833333	0.507699147	0.131845705	0	0	0	0	0	3.47E-01	8.12E+00
47.4625	-70.40833333	0.945521155	0.061431725	0.284920906	0.002693987	0.000175032	0.000224293	1.46E-05	3.47E-01	8.12E+00
47.34583333	-65.01666667	0.020257847	0.020262563	0.075247187	1.52E-05	1.52E-05	1.27E-06	1.27E-06	3.47E-01	8.12E+00
47.34583333	-124.2958333	0.200883883	0.200753847	0	0	0	0	0	3.47E-01	8.12E+00
47.34305556	138.9263889	0.643307837	0.643307846	0	0	0	0	0	3.47E-01	8.12E+00
47.3	-2.0125	0.052659123	0.01341515	0.357151357	0.000188073	4.79E-05	1.57E-05	3.99E-06	3.47E-01	8.12E+00
47.29166667	-1.970833333	11.25167558	3.91747108	1.527335298	0.171850813	0.059832919	0.014307786	0.00498151	3.61E-01	8.46E+00
47.20694444	39.18194444	34.44396766	32.12669416	0.445444421	0.153428732	0.143106567	0.012774018	0.011914625	3.74E-01	8.76E+00
47.1875	38.5125	0.497351492	0.519645517	0.789862409	0.003928392	0.004104485	0.000327066	0.000341727	3.74E-01	8.77E+00
47.14583333	138.7083333	0.109836408	0.109836415	0	0	0	0	0	3.74E-01	8.77E+00
47.11527778	37.99305556	0.30640425	0.492042627	0.43366665	0.001328773	0.002133825	0.00011063	0.000177656	3.75E-01	8.77E+00
47.1	-65.35	0.015983963	0.016022745	0.073376785	1.17E-05	1.18E-05	9.76E-07	9.79E-07	3.75E-01	8.77E+00
47.075	-65.3875	0.302070005	0.302397675	0.063333157	0.00019131	0.000191518	1.59E-05	1.59E-05	3.75E-01	8.77E+00
47.07083333	50.97916667	0.221185277	0.206764701	0.882715078	0.001952436	0.001825143	0.000162554	0.000151956	3.75E-01	8.77E+00
47.05416667	39.30833333	0.103477182	0.103477179	0.588655633	0.000609124	0.000609124	5.07E-05	5.07E-05	3.75E-01	8.77E+00
47.025	52.45833333	4.734001191	4.244314041	0.744235434	0.035232114	0.031587689	0.002933321	0.002629897	3.78E-01	8.84E+00
47.02083333	138.5541667	0.082014552	0.082014553	0	0	0	0	0	3.78E-01	8.84E+00
47.00416667	-123.9625	0.069902454	0.070324718	0	0	0	0	0	3.78E-01	8.84E+00
46.975	-123.8	1.26641461	0.862123311	0.050655449	0.000641508	0.000436712	5.34E-05	3.64E-05	3.78E-01	8.84E+00
46.96458333	-2.052083333	0.008320751	0.002467725	0.326154926	2.71E-05	8.05E-06	2.26E-06	6.70E-07	3.78E-01	8.84E+00
46.93333333	53.04583333	3.372214051	3.372317497	0.540578868	0.018229477	0.018230036	0.001517732	0.001517778	3.79E-01	8.88E+00
46.91875	38.85416667	0.05472679	0.053963634	0.554939216	0.0003037	0.000299465	2.53E-05	2.49E-05	3.79E-01	8.88E+00
46.9125	51.64583333	22.75604262	19.55074945	0.7766896	0.176743816	0.151848638	0.014715162	0.012642464	3.94E-01	9.23E+00
46.9	32	1.614270417	1.579060593	0.539787882	0.008713636	0.008523578	0.000725471	0.000709648	3.95E-01	9.24E+00
46.86666667	138.4875	0.074281604	0.074281604	0	0	0	0	0	3.95E-01	9.24E+00
46.81666667	-71.19166667	80.0451641	26.25131948	0.302156626	0.241861767	0.079320101	0.020136689	0.006603955	4.15E-01	9.71E+00
46.721875	36.35572917	0.457998716	0.450506132	0.451782156	0.002069156	0.002035306	0.000172272	0.000169454	4.15E-01	9.72E+00
46.69583333	-1.9375	0.003215949	0.000646217	0.363407511	1.17E-05	2.35E-06	9.73E-07	1.96E-07	4.15E-01	9.72E+00
46.68333333	142.8565476	0.173539076	0.173539075	0.273729688	0.000475028	0.000475028	3.95E-05	3.95E-05	4.15E-01	9.72E+00
46.68194444	138.3708333	0.07707384	0.07707384	0	0	0	0	0	4.15E-01	9.72E+00
46.67083333	38.59583333	0.195208988	0.192823747	0.578535032	0.001129352	0.001115553	9.40E-05	9.29E-05	4.15E-01	9.72E+00
46.62986111	-123.8520833	0.778524668	0.493957542	0	0	0	0	0	4.15E-01	9.72E+00
46.62916667	31.17916667	0.183625855	0.186590457	0.683252044	0.001254627	0.001274883	0.000104457	0.000106143	4.15E-01	9.72E+00
46.62083333	32.09583333	0.001855779	0.001889265	0.668844944	1.24E-05	1.26E-05	1.03E-06	1.05E-06	4.15E-01	9.72E+00
46.59583333	53.26666667	1.334840753	1.334841055	1.161361386	0.015502325	0.015502329	0.001290677	0.001290678	4.17E-01	9.75E+00
46.52916667	32.37916667	20.02723498	10.41598351	0.626553572	0.125481356	0.065261717	0.010447203	0.005433496	4.27E-01	1.00E+01
46.35	49.45833333	0.021820293	0.022426286	0.762174139	0.000166309	0.000170927	1.38E-05	1.42E-05	4.27E-01	1.00E+01
46.32083333	-1.295833333	0.03504375	0.010394711	0.581807706	0.000203887	6.05E-05	1.70E-05	5.04E-06	4.27E-01	1.00E+01
46.30833333	-1.129166667	0.087452462	0.023258342	0.751601597	0.000657294	0.00017481	5.47E-05	1.46E-05	4.27E-01	1.00E+01
46.27638889	34.94027778	0.598855409	0.752935107	0.833687374	0.004992582	0.006277125	0.000415667	0.000522615	4.28E-01	1.00E+01
46.27083333	30.60138889	7.443511854	6.626914776	1.006152967	0.074893115	0.0666769	0.006235377	0.00555132	4.34E-01	1.02E+01
46.27083333	-1.120833333	0.021792737	0.006179496	0.366741836	7.99E-05	2.27E-05	6.65E-06	1.89E-06	4.34E-01	1.02E+01
46.26666667	38.2875	1.951817054	1.913575436	0.657797785	0.012839009	0.012587457	0.001068938	0.001047994	4.35E-01	1.02E+01
46.2625	-123.4625	58.32937276	37.24585411	0	0	0	0	0	4.35E-01	1.02E+01
46.2125	33.225	0.017846945	0.017513131	0.783633049	0.000139855	0.000137239	1.16E-05	1.14E-05	4.35E-01	1.02E+01
46.20833333	53.2625	1.191389539	1.191389854	0.666825248	0.007944486	0.007944488	0.000661434	0.000661434	4.36E-01	1.02E+01
46.175	138.0166667	0.311559397	0.311559377	0	0	0	0	0	4.36E-01	1.02E+01
46.15833333	33.07083333	0.003752814	0.003244399	0.990322134	3.72E-05	3.21E-05	3.09E-06	2.68E-06	4.36E-01	1.02E+01
46.04458333	-60.82083333	0.129778306	0.129284385	0.114904764	0.000149121	0.000148554	1.24E-05	1.24E-05	4.36E-01	1.02E+01
46.03333333	149.9875	0.003612597	0.003612597	0	0	0	0	0	4.36E-01	1.02E+01
45.95833333	38.11666667	1.086792821	0.949620861	0.445854025	0.00484551	0.004233923	0.000403423	0.000352504	4.36E-01	1.02E+01
45.95	-0.995833333	0.344258208	0.093474303	0.521695757	0.00179598	0.000487651	0.000149528	4.06E-05	4.36E-01	1.02E+01
45.93333333	33.7625	0.00832873	0.043875947	1.180276018	9.83E-05	0.000517857	8.18E-06	4.31E-05	4.36E-01	1.02E+01
45.92361111	-123.8916667	0.208202374	0.208407743	0	0	0	0	0	4.36E-01	1.02E+01
45.89583333	-64.60416667	0.050624177	0.050673986	0.075977284	3.85E-05	3.85E-05	3.20E-06	3.21E-06	4.36E-01	1.02E+01
45.88958333	30.23125	0.133864426	0.133316771	0.664194979	0.000889121	0.000885483	7.40E-05	7.37E-05	4.36E-01	1.02E+01
45.75416667	13.24583333	0.051128752	0.01441166	0.296219833	0.000151454	4.27E-05	1.26E-05	3.55E-06	4.36E-01	1.02E+01
45.74166667	37.78333333	2.34272594	1.139002358	0.678478425	0.01589489	0.007727885	0.001323361	0.000643401	4.38E-01	1.02E+01
45.715625	13.09791667	0.938969817	0.367042978	0.580917312	0.005454638	0.002132216	0.000454137	0.000177522	4.38E-01	1.03E+01
45.66666667	137.4597222	0.423876942	0.423876938	0	0	0	0	0	4.38E-01	1.03E+01
45.646875	13.64895833	0.838298368	0.493642304	1.038017687	0.008701685	0.005124094	0.000724476	0.000426617	4.39E-01	1.03E+01
45.60625	12.88958333	1.080918516	0.289809285	0	0	0	0	0	4.39E-01	1.03E+01
45.59583333	47.72083333	148.1567455	46.91857042	0.457373041	0.677629012	0.214592892	0.056417368	0.017866364	4.95E-01	1.16E+01
45.5875	-65.00972222	0.015594293	0.01559619	0.139722968	2.18E-05	2.18E-05	1.81E-06	1.81E-06	4.95E-01	1.16E+01
45.58333333	29.71666667	0.221641048	0.22323579	0.688196373	0.001525326	0.001536301	0.000126994	0.000127908	4.95E-01	1.16E+01
45.57083333	32.84583333	0.004165114	0.004286521	1.121058286	4.67E-05	4.81E-05	3.89E-06	4.00E-06	4.95E-01	1.16E+01
45.5625	12.47916667	0.016571371	0.004258808	0.30732533	5.09E-05	1.31E-05	4.24E-06	1.09E-06	4.95E-01	1.16E+01
45.53333333	12.72916667	1.104442866	0.38453743	1.408785626	0.015559232	0.005417308	0.001295415	0.000451029	4.96E-01	1.16E+01
45.53333333	12.40416667	0.185016523	0.044421749	0.260776267	0.000482479	0.000115841	4.02E-05	9.64E-06	4.96E-01	1.16E+01
45.52660256	-64.00032051	0.121903128	0.121152397	0.282672294	0.000344586	0.000342464	2.87E-05	2.85E-05	4.96E-01	1.16E+01
45.52275641	-62.13557692	0.099578827	0.099638204	0.211391046	0.000210501	0.000210626	1.75E-05	1.75E-05	4.96E-01	1.16E+01
45.50416667	29.625	0.009832844	0.012224986	0.580978055	5.71E-05	7.10E-05	4.76E-06	5.91E-06	4.96E-01	1.16E+01
45.5	47.61666667	3.395235827	1.730072832	0.557986859	0.01894497	0.009653579	0.001577302	0.000803728	4.98E-01	1.17E+01
45.48958333	-0.875	0.664002164	0.164485341	0.384439352	0.002552686	0.000632346	0.000212529	5.26E-05	4.98E-01	1.17E+01
45.44583333	33.20416667	0.004732004	0.007251385	0.747330691	3.54E-05	5.42E-05	2.94E-06	4.51E-06	4.98E-01	1.17E+01
45.41666667	12.25833333	0.175221807	0.042987911	0.317433849	0.000556213	0.000136458	4.63E-05	1.14E-05	4.98E-01	1.17E+01
45.33333333	51.47083333	0.005033849	0.005033849	0.565677195	2.85E-05	2.85E-05	2.37E-06	2.37E-06	4.98E-01	1.17E+01
45.32083333	13.6	0.056251221	0.055556685	0.478598215	0.000269217	0.000265893	2.24E-05	2.21E-05	4.98E-01	1.17E+01
45.27916667	-63.47083333	0.045388257	0.025269019	0.136553482	6.20E-05	3.45E-05	5.16E-06	2.87E-06	4.98E-01	1.17E+01
45.26666667	-66.075	1.281063993	1.014132288	0.190930399	0.002445941	0.001936287	0.000203642	0.000161209	4.99E-01	1.17E+01
45.25	136.9361111	0.061622437	0.061622438	0	0	0	0	0	4.99E-01	1.17E+01
45.25	29.7	136.2870177	40.88610531	0.473891731	0.645852908	0.193755872	0.053771785	0.016131535	5.52E-01	1.29E+01
45.23333333	13.6	0.008350046	0.008356381	0.408775689	3.41E-05	3.42E-05	2.84E-06	2.84E-06	5.52E-01	1.29E+01
45.19583333	33.41666667	0.003840976	0.011942181	1.001036982	3.84E-05	0.000119546	3.20E-06	9.95E-06	5.52E-01	1.29E+01
45.18125	-67.05208333	0.02367886	0.021429269	0.09692499	2.30E-05	2.08E-05	1.91E-06	1.73E-06	5.52E-01	1.29E+01
45.17777778	14.39583333	0.217314086	0.217656044	1.436032895	0.003120702	0.003125612	0.00025982	0.000260229	5.53E-01	1.29E+01
45.17083333	-67.20416667	0.049295813	0.045369347	0.095312299	4.70E-05	4.32E-05	3.91E-06	3.60E-06	5.53E-01	1.29E+01
45.15833333	12.33333333	6.200521668	2.043384108	0.897903357	0.055674692	0.018347615	0.004635309	0.001527568	5.57E-01	1.30E+01
45.14895833	-66.46458333	0.026904656	0.026904656	0.097692025	2.63E-05	2.63E-05	2.19E-06	2.19E-06	5.57E-01	1.30E+01
45.1375	13.63333333	0.011879695	0.011888802	0.825131112	9.80E-05	9.81E-05	8.16E-06	8.17E-06	5.57E-01	1.30E+01
45.12083333	-66.87916667	0.035308666	0.034760484	0	0	0	0	0	5.57E-01	1.30E+01
45.10416667	147.8347222	0.02889935	0.028899349	0	0	0	0	0	5.57E-01	1.30E+01
45.09513889	-64.26597222	0.063411308	0.063826495	0.105214081	6.67E-05	6.72E-05	5.55E-06	5.59E-06	5.57E-01	1.30E+01
45.08333333	-61.94166667	0.03746536	0.037487848	0.051055196	1.91E-05	1.91E-05	1.59E-06	1.59E-06	5.57E-01	1.30E+01
45.075	37.00833333	0.006065587	0.006066062	0.764878968	4.64E-05	4.64E-05	3.86E-06	3.86E-06	5.57E-01	1.30E+01
45.0375	136.65	0.190457948	0.190457955	0	0	0	0	0	5.57E-01	1.30E+01	cumulative mass 15-45 degree N
45.025	-0.533333333	4.957435155	2.172026109	0.586769252	0.029088705	0.012744781	0.002421839	0.001061092	5.60E-01	1.31E+01	2.43E-03	5.70E-02	0.002434747
45	-0.554166667	10.6590939	4.913362073	0.50577735	0.053911283	0.024850672	0.004488492	0.002068993	5.64E-01	1.32E+01	6.93E-03	1.62E-01	0.006927231
44.9625	12.51666667	30.30199723	9.500015654	0	0	0	0	0	5.64E-01	1.32E+01	6.93E-03	1.62E-01	0.006927231
44.8	136.3541667	0.217447419	0.21744742	0	0	0	0	0	5.64E-01	1.32E+01	6.93E-03	1.62E-01	0.006927231
44.79166667	29.3	0.141760817	0.119833126	0.621679205	0.000881298	0.000744978	7.34E-05	6.20E-05	5.64E-01	1.32E+01	7.00E-03	1.64E-01	0.007000568
44.76875	34.02083333	0.129670254	0.291295559	1.349725956	0.001750193	0.003931692	0.000145716	0.000327341	5.64E-01	1.32E+01	7.15E-03	1.67E-01	0.007146501
44.75416667	-65.51666667	0.012214475	0.012222366	0	0	0	0	0	5.64E-01	1.32E+01	7.15E-03	1.67E-01	0.007146501
44.72192982	-63.37149123	0.152744674	0.124514872	0.088430766	0.000135073	0.000110109	1.12E-05	9.17E-06	5.64E-01	1.32E+01	7.16E-03	1.68E-01	0.007157729
44.7	-67.39166667	0.027967579	0.026887989	0.121274567	3.39E-05	3.26E-05	2.82E-06	2.71E-06	5.64E-01	1.32E+01	7.16E-03	1.68E-01	0.007160528
44.61909722	-124.0517361	1.084273785	1.079966922	0.050094943	0.000543166	0.000541009	4.52E-05	4.50E-05	5.65E-01	1.32E+01	7.21E-03	1.69E-01	0.007206254
44.59583333	12.28333333	0.568498875	0.194272258	0.424329319	0.002412307	0.000824354	0.000200842	6.86E-05	5.65E-01	1.32E+01	7.41E-03	1.73E-01	0.007407652
44.56666667	-68.8	0.888266736	0.745057182	0.134193636	0.001191997	0.000999819	9.92E-05	8.32E-05	5.65E-01	1.32E+01	7.51E-03	1.76E-01	0.007506407
44.535	-67.9625	0.027116538	0.027038878	0	0	0	0	0	5.65E-01	1.32E+01	7.51E-03	1.76E-01	0.007506407
44.52916667	12.28333333	0.039201157	0.017463122	1.908073517	0.000747987	0.000333209	6.23E-05	2.77E-05	5.65E-01	1.32E+01	7.57E-03	1.77E-01	0.007568624
44.50277778	136.0388889	0.060738241	0.060738241	0	0	0	0	0	5.65E-01	1.32E+01	7.57E-03	1.77E-01	0.007568624
44.5	-68.425	0.025885448	0.024311691	0.077092903	2.00E-05	1.87E-05	1.66E-06	1.56E-06	5.65E-01	1.32E+01	7.57E-03	1.77E-01	0.0075703
44.48888889	-68.66666667	0.068290964	0.062600672	0.172875501	0.000118058	0.000108221	9.83E-06	9.01E-06	5.65E-01	1.32E+01	7.58E-03	1.77E-01	0.007580144
44.39583333	12.32083333	0.101023683	0.054515345	1.567011808	0.001583053	0.000854262	0.0001318	7.11E-05	5.65E-01	1.32E+01	7.71E-03	1.81E-01	0.007712171
44.34583333	-64.4375	0.048781595	0.048793121	0	0	0	0	0	5.65E-01	1.32E+01	7.71E-03	1.81E-01	0.007712171
44.32986111	38.57118056	0.559095425	0.559096769	0.5415332	0.003027687	0.003027695	0.000252076	0.000252077	5.65E-01	1.32E+01	7.96E-03	1.86E-01	0.007960446
44.22916667	-64.43333333	0.004064131	0.004064131	0.052459004	2.13E-06	2.13E-06	1.78E-07	1.78E-07	5.65E-01	1.32E+01	7.96E-03	1.86E-01	0.007960624
44.221875	-1.263020833	0.584309713	0.196699346	0	0	0	0	0	5.65E-01	1.32E+01	7.96E-03	1.86E-01	0.007960624
44.21138889	143.6205556	0.524469381	0.408649331	0.16629997	0.000872192	0.000679584	7.26E-05	5.66E-05	5.65E-01	1.32E+01	8.03E-03	1.88E-01	0.008033217
44.20833333	15.59166667	0.13671672	0.137093175	0.486079853	0.000664552	0.000666382	5.53E-05	5.55E-05	5.65E-01	1.32E+01	8.09E-03	1.89E-01	0.008088769
44.18779762	141.641369	0.779244843	0.511329082	0.220797947	0.001720557	0.001129004	0.000143248	9.40E-05	5.66E-01	1.32E+01	8.23E-03	1.93E-01	0.008232268
44.175	135.65	0.080445364	0.080445364	0	0	0	0	0	5.66E-01	1.32E+01	8.23E-03	1.93E-01	0.008232268
44.14583333	28.75	0.052485803	0.053338627	0.450155574	0.000236268	0.000240107	1.97E-05	2.00E-05	5.66E-01	1.32E+01	8.25E-03	1.93E-01	0.008251938
44.1375	-64.61666667	0.059653126	0.007166967	0	0	0	0	0	5.66E-01	1.32E+01	8.25E-03	1.93E-01	0.008251938
44.05694444	8.798148148	2.087343736	0.989586943	1.443580018	0.030132477	0.014285479	0.00250874	0.001189366	5.68E-01	1.33E+01	1.08E-02	2.52E-01	0.010763306
44.05	-64.70833333	0.063599034	0.004651189	0.050227704	3.19E-05	2.34E-06	2.66E-06	1.95E-07	5.68E-01	1.33E+01	1.08E-02	2.52E-01	0.010765973
44.04444444	-69.45902778	1.318729322	1.094633427	0.162093532	0.002137575	0.00177433	0.000177968	0.000147725	5.68E-01	1.33E+01	1.09E-02	2.56E-01	0.010943155
43.96041667	-65.61875	0.11047964	0.110445247	0	0	0	0	0	5.68E-01	1.33E+01	1.09E-02	2.56E-01	0.010943155
43.83125	15.65208333	0.016267526	0.016267526	0.825259497	0.000134249	0.000134249	1.12E-05	1.12E-05	5.68E-01	1.33E+01	1.10E-02	2.56E-01	0.010954236
43.82916667	13.0625	0.182551232	0.045719724	1.589182738	0.002901073	0.00072657	0.000241535	6.05E-05	5.69E-01	1.33E+01	1.12E-02	2.62E-01	0.011195436
43.80277778	135.3125	0.465589173	0.465589167	0	0	0	0	0	5.69E-01	1.33E+01	1.12E-02	2.62E-01	0.011195436
43.7875	39.46666667	0.287528591	0.427423126	0.537172757	0.001544525	0.002296001	0.000128593	0.000191158	5.69E-01	1.33E+01	1.13E-02	2.65E-01	0.011324067
43.72916667	15.87083333	0.457397666	0.44542367	1.082921048	0.004953256	0.004823587	0.000412393	0.000401597	5.69E-01	1.33E+01	1.17E-02	2.75E-01	0.011736945
43.69583333	7.2875	0.615613692	0.217088739	0.723081755	0.00445139	0.001569729	0.000370609	0.000130691	5.69E-01	1.33E+01	1.21E-02	2.83E-01	0.012109877
43.68333333	10.28333333	2.510417032	0.669054562	0.916017035	0.022995848	0.006128654	0.001914566	0.000510253	5.71E-01	1.34E+01	1.40E-02	3.28E-01	0.014019816
43.67083333	15.9375	0.028523448	0.028531234	0.761104713	0.000217093	0.000217153	1.81E-05	1.81E-05	5.71E-01	1.34E+01	1.40E-02	3.29E-01	0.014037901
43.65833333	7.2	2.182147226	1.375095182	0.773261739	0.01687371	0.010633085	0.001404855	0.000885279	5.73E-01	1.34E+01	1.54E-02	3.61E-01	0.015435858
43.6125	-70.28833333	0.747839133	0.51485504	0.181463813	0.001357057	0.000934276	0.000112985	7.78E-05	5.73E-01	1.34E+01	1.56E-02	3.64E-01	0.015550101
43.6125	47.55833333	22.02236762	21.73202669	0.371105352	0.081726185	0.080648714	0.006804278	0.006714571	5.80E-01	1.36E+01	2.24E-02	5.23E-01	0.022360864
43.56145833	39.78229167	0.224165716	0.423924039	0.165962146	0.00037203	0.000703553	3.10E-05	5.86E-05	5.80E-01	1.36E+01	2.24E-02	5.24E-01	0.022392038
43.55416667	-6.470833333	0.047634195	0.046997332	0.507459352	0.000241724	0.000238492	2.01E-05	1.99E-05	5.80E-01	1.36E+01	2.24E-02	5.25E-01	0.022412226
43.55104167	-5.573958333	0.187871686	0.014327814	1.105554458	0.002077024	0.000158402	0.000172927	1.32E-05	5.80E-01	1.36E+01	2.26E-02	5.29E-01	0.02258474
43.54166667	6.958333333	0.220008347	0.063945497	1.599073343	0.003518095	0.001022535	0.000292906	8.51E-05	5.80E-01	1.36E+01	2.29E-02	5.36E-01	0.022878549
43.52916667	-1.520833333	9.437806651	4.390942373	0.084227396	0.007949219	0.003698376	0.000661828	0.000307916	5.81E-01	1.36E+01	2.35E-02	5.51E-01	0.023537906
43.525	13.45833333	0.230363469	0.097057842	0.357098285	0.000822624	0.000346592	6.85E-05	2.89E-05	5.81E-01	1.36E+01	2.36E-02	5.53E-01	0.023606494
43.51625	-8.008333333	0.131433409	0.053321342	0.337292566	0.000443315	0.000179849	3.69E-05	1.50E-05	5.81E-01	1.36E+01	2.36E-02	5.53E-01	0.023643657
43.49236111	4.059722222	0.645683093	0.138607375	1.422432819	0.009184408	0.001971597	0.000764666	0.000164149	5.82E-01	1.36E+01	2.44E-02	5.71E-01	0.024409105
43.48333333	-7.045833333	0.028299418	0.02819438	0.533667801	0.000151025	0.000150464	1.26E-05	1.25E-05	5.82E-01	1.36E+01	2.44E-02	5.72E-01	0.024421654
43.48125	10.37291667	0.131932976	0	0.527581454	0.000696054	0	5.80E-05	0	5.82E-01	1.36E+01	2.45E-02	5.73E-01	0.024479567
43.45625	-4.964583333	0.213007269	0.160837799	0.895915196	0.001908364	0.00144097	0.000158885	0.000119971	5.82E-01	1.36E+01	2.46E-02	5.77E-01	0.024638024
43.44166667	16.69166667	0.189439376	0.18388729	0.90151269	0.00170782	0.001657767	0.000142188	0.000138021	5.82E-01	1.36E+01	2.48E-02	5.80E-01	0.024779929
43.4375	-4.033333333	0.13718046	0.059111644	1.879169534	0.002577853	0.001110808	0.000214624	9.25E-05	5.82E-01	1.36E+01	2.50E-02	5.85E-01	0.024994216
43.43333333	4.870833333	0.005707424	0.002804421	0.497338028	2.84E-05	1.39E-05	2.36E-06	1.16E-06	5.82E-01	1.36E+01	2.50E-02	5.85E-01	0.024996583
43.42152778	-3.527083333	0.179998235	0.139331158	0.752240871	0.00135402	0.001048106	0.000112732	8.73E-05	5.82E-01	1.36E+01	2.51E-02	5.88E-01	0.025109495
43.42083333	39.925	1.010868145	1.010869522	0.050553114	0.000511025	0.000511026	4.25E-05	4.25E-05	5.82E-01	1.36E+01	2.52E-02	5.89E-01	0.025151616
43.39583333	-4.5125	0.100554028	0.091305166	1.212363406	0.00121908	0.00110695	0.000101497	9.22E-05	5.83E-01	1.36E+01	2.53E-02	5.91E-01	0.025253079
43.39583333	4.9875	0.169021702	0.060759278	0.374400827	0.000632819	0.000227483	5.27E-05	1.89E-05	5.83E-01	1.36E+01	2.53E-02	5.92E-01	0.025305711
43.39375	-4.425	0.072420331	0.072198996	0.863356605	0.000625246	0.000623335	5.21E-05	5.19E-05	5.83E-01	1.36E+01	2.54E-02	5.94E-01	0.025357429
43.3875	40.00416667	0.475206413	0.4752064	0	0	0	0	0	5.83E-01	1.36E+01	2.54E-02	5.94E-01	0.025357429
43.38333333	4.808333333	50.38651651	17.45479083	2.877854396	1.450050581	0.502323465	0.120726882	0.041821952	7.03E-01	1.65E+01	1.46E-01	3.41E+00	0.14564364
43.3625	-124.2763889	0.761488356	0.754327029	0	0	0	0	0	7.03E-01	1.65E+01	1.46E-01	3.41E+00	0.14564364
43.3625	131.7916667	0.959037211	0.952879774	0.342526609	0.003284958	0.003263867	0.000273496	0.00027174	7.03E-01	1.65E+01	1.46E-01	3.42E+00	0.145916326
43.35681818	-2.223106061	0.717658258	0.363814274	0.82802338	0.005942378	0.003012467	0.000494745	0.000250809	7.04E-01	1.65E+01	1.46E-01	3.43E+00	0.146412175
43.35416667	40.15208333	0.306424575	0.30642458	0	0	0	0	0	7.04E-01	1.65E+01	1.46E-01	3.43E+00	0.146412175
43.30416667	10.49166667	0.164851323	0.039022123	0.201592595	0.000332328	7.87E-05	2.77E-05	6.55E-06	7.04E-01	1.65E+01	1.46E-01	3.43E+00	0.146439809
43.2875	3.445833333	0.811214358	0.13031569	0.583960839	0.004737174	0.000760993	0.000394403	6.34E-05	7.04E-01	1.65E+01	1.47E-01	3.44E+00	0.146834274
43.25833333	47.55	5.026223772	4.539907319	0.564268361	0.028361391	0.025617261	0.002361285	0.002132817	7.07E-01	1.65E+01	1.49E-01	3.49E+00	0.149197375
43.24166667	-8.9125	0.009256651	0.006353287	0.460397547	4.26E-05	2.93E-05	3.55E-06	2.44E-06	7.07E-01	1.65E+01	1.49E-01	3.49E+00	0.149200912
43.23541667	3.272916667	0.833225302	0.481530022	0.32530722	0.002710542	0.001566452	0.000225672	0.000130418	7.07E-01	1.65E+01	1.49E-01	3.50E+00	0.149426335
43.22916667	141.3583333	2.17369969	0.725739953	0.056472814	0.001227549	0.000409846	0.000102202	3.41E-05	7.07E-01	1.65E+01	1.50E-01	3.50E+00	0.149527041
43.22604167	-70.58645833	0.177083425	0.043067288	0.228729085	0.000405041	9.85E-05	3.37E-05	8.20E-06	7.07E-01	1.65E+01	1.50E-01	3.50E+00	0.149561005
43.21805556	6.051388889	0.194380961	0.063900537	0.886283984	0.001722767	0.00056634	0.000143432	4.72E-05	7.07E-01	1.66E+01	1.50E-01	3.50E+00	0.149704627
43.1875	40.28333333	1.192095558	1.192095567	0.628851466	0.00749651	0.00749651	0.000624137	0.000624137	7.08E-01	1.66E+01	1.50E-01	3.52E+00	0.150329939
43.1625	134.3975	0.207838971	0.207838973	0.379713378	0.000789192	0.000789192	6.57E-05	6.57E-05	7.08E-01	1.66E+01	1.50E-01	3.52E+00	0.150395513
43.14375	132.4895833	0.258485034	0.268206869	0.434309057	0.001122624	0.001164847	9.35E-05	9.70E-05	7.08E-01	1.66E+01	1.50E-01	3.52E+00	0.150489037
43.09583333	47.47083333	0.655017898	0.608947707	0.539014777	0.003530643	0.003282318	0.000293951	0.000273276	7.08E-01	1.66E+01	1.51E-01	3.53E+00	0.150782549
43.06666667	-9.208333333	0.029902913	0.027610391	0.544367411	0.000162782	0.000150302	1.36E-05	1.25E-05	7.08E-01	1.66E+01	1.51E-01	3.53E+00	0.150796111
43.04047619	40.84583333	1.072550264	1.072550377	0.115164502	0.001235197	0.001235197	0.000102839	0.000102839	7.08E-01	1.66E+01	1.51E-01	3.53E+00	0.150898249
43.03333333	17.4625	2.718723941	2.632460253	1.381789829	0.037567051	0.036375068	0.00312772	0.00302848	7.11E-01	1.67E+01	1.54E-01	3.61E+00	0.154018114
43.025	27.89166667	0.189810244	0.220259457	1.047913393	0.001989047	0.002308128	0.000165602	0.000192168	7.12E-01	1.67E+01	1.54E-01	3.61E+00	0.154183729
43	144.3583333	0.173961585	0.054961581	0.154603652	0.000268951	8.50E-05	2.24E-05	7.07E-06	7.12E-01	1.67E+01	1.54E-01	3.61E+00	0.154206178
42.90833333	13.9125	0.451054532	0.192704285	1.911159784	0.008620373	0.003682887	0.000717707	0.000306626	7.12E-01	1.67E+01	1.55E-01	3.63E+00	0.154920409
42.90833333	-9.125	0.07807739	0.042255737	0.392300665	0.000306298	0.00016577	2.55E-05	1.38E-05	7.12E-01	1.67E+01	1.55E-01	3.63E+00	0.154945982
42.88095238	143.9732143	1.208408085	0.823127185	0	0	0	0	0	7.12E-01	1.67E+01	1.55E-01	3.63E+00	0.154945982
42.87222222	10.75833333	0.229603175	0.261304356	1.501360471	0.003447171	0.00392312	0.000287001	0.000326627	7.13E-01	1.67E+01	1.55E-01	3.63E+00	0.155234584
42.8625	133.6541667	0.34456874	0.34456874	0.238675038	0.0008224	0.0008224	6.85E-05	6.85E-05	7.13E-01	1.67E+01	1.55E-01	3.64E+00	0.155302802
42.85648148	131.2365741	0.488082897	0.48178627	0	0	0	0	0	7.13E-01	1.67E+01	1.55E-01	3.64E+00	0.155302802
42.84166667	133	0.513643454	0.576501826	0	0	0	0	0	7.13E-01	1.67E+01	1.55E-01	3.64E+00	0.155302802
42.83854167	-124.4708333	0.230470215	0.207196936	0	0	0	0	0	7.13E-01	1.67E+01	1.55E-01	3.64E+00	0.155302802
42.8375	133.525	0.002953985	0.002953985	0	0	0	0	0	7.13E-01	1.67E+01	1.55E-01	3.64E+00	0.155302802
42.82916667	-8.895833333	0.002209316	0.000641107	0.234015998	5.17E-06	1.50E-06	4.30E-07	1.25E-07	7.13E-01	1.67E+01	1.55E-01	3.64E+00	0.155303238
42.81666667	-8.883333333	0.209435223	0.054475838	0.050818261	0.000106431	2.77E-05	8.86E-06	2.30E-06	7.13E-01	1.67E+01	1.55E-01	3.64E+00	0.155312123
42.80416667	41.14583333	1.400673076	1.400673081	0.3481101	0.004875884	0.004875884	0.000405952	0.000405952	7.13E-01	1.67E+01	1.56E-01	3.65E+00	0.15571971
42.7875	-8.891666667	0.003853383	0.001116094	0.176285827	6.79E-06	1.97E-06	5.66E-07	1.64E-07	7.13E-01	1.67E+01	1.56E-01	3.65E+00	0.155720277
42.678125	41.4515625	1.636999853	1.524601711	0.051033381	0.000835416	0.000778056	6.96E-05	6.48E-05	7.13E-01	1.67E+01	1.56E-01	3.65E+00	0.155789847
42.675	-8.729166667	0.343306102	0.092282603	0.049529399	0.000170037	4.57E-05	1.42E-05	3.81E-06	7.13E-01	1.67E+01	1.56E-01	3.65E+00	0.155803947
42.66666667	11.0125	0.717573147	0.667200751	1.119649604	0.008034305	0.007470311	0.000668912	0.000621956	7.14E-01	1.67E+01	1.56E-01	3.66E+00	0.15647158
42.55277778	140.2125	0.521589425	0.266457445	0.068642441	0.000358032	0.000182903	2.98E-05	1.52E-05	7.14E-01	1.67E+01	1.57E-01	3.66E+00	0.156501522
42.50833333	11.19583333	0.025800886	0.025838318	0.189018322	4.88E-05	4.88E-05	4.06E-06	4.07E-06	7.14E-01	1.67E+01	1.57E-01	3.66E+00	0.156505483
42.50138889	3.106944444	0.870585722	0.155930349	0.865021916	0.007530757	0.001348832	0.000626988	0.0001123	7.14E-01	1.67E+01	1.57E-01	3.68E+00	0.157133139
42.47083333	14.225	1.306265257	0.330895913	1.23694123	0.016157734	0.004092988	0.001345245	0.00034077	7.16E-01	1.68E+01	1.58E-01	3.71E+00	0.158477259
42.425	-124.4291667	2.692434225	2.528605253	0	0	0	0	0	7.16E-01	1.68E+01	1.58E-01	3.71E+00	0.158477259
42.4	41.55833333	2.607767276	2.224323861	0.049959377	0.001302824	0.001111258	0.000108469	9.25E-05	7.16E-01	1.68E+01	1.59E-01	3.71E+00	0.158586177
42.37222222	-70.9125	0.032135808	0.009160664	0.221169915	7.11E-05	2.03E-05	5.92E-06	1.69E-06	7.16E-01	1.68E+01	1.59E-01	3.71E+00	0.158592062
42.33333333	11.57916667	0.113774603	0.119074078	0.603523009	0.000686656	0.000718639	5.72E-05	5.98E-05	7.16E-01	1.68E+01	1.59E-01	3.71E+00	0.158648997
42.31666667	130.6666667	4.288968691	4.1876692	0	0	0	0	0	7.16E-01	1.68E+01	1.59E-01	3.71E+00	0.158648997
42.31597222	-8.715277778	0.297085247	0.074347009	0.049862322	0.000148134	3.71E-05	1.23E-05	3.09E-06	7.16E-01	1.68E+01	1.59E-01	3.71E+00	0.158661364
42.2810307	141.8432018	1.134420062	1.004248537	0.245034611	0.002779722	0.002460756	0.000231431	0.000204875	7.16E-01	1.68E+01	1.59E-01	3.72E+00	0.158892374
42.275	41.63888889	0.812113163	0.750803276	0.05329767	0.000432837	0.000400161	3.60E-05	3.33E-05	7.16E-01	1.68E+01	1.59E-01	3.72E+00	0.158928731
42.22916667	11.70416667	0.352221215	0.083592363	1.09471574	0.003855821	0.000915099	0.000321024	7.62E-05	7.17E-01	1.68E+01	1.59E-01	3.73E+00	0.159249993
42.2125	41.6375	5.363450924	5.07539481	0.1061626	0.005693979	0.005388171	0.000474064	0.000448603	7.17E-01	1.68E+01	1.60E-01	3.74E+00	0.159732336
42.2	27.86041667	0.077639168	0.077397189	0.356234758	0.000276578	0.000275716	2.30E-05	2.30E-05	7.17E-01	1.68E+01	1.60E-01	3.74E+00	0.159755325
42.18125	-124.3260417	0.327215096	0.335589554	0	0	0	0	0	7.17E-01	1.68E+01	1.60E-01	3.74E+00	0.159755325
42.0625	14.8	0.048045687	0.01298587	0.654138652	0.000314285	8.49E-05	2.62E-05	7.07E-06	7.17E-01	1.68E+01	1.60E-01	3.74E+00	0.159781546
41.98611111	12.025	0.265227001	0.083802449	0.959754074	0.002545527	0.000804297	0.000211933	6.70E-05	7.17E-01	1.68E+01	1.60E-01	3.75E+00	0.159993821
41.98333333	15.025	0.12656106	0.032522534	1.152435877	0.001458535	0.000374801	0.000121433	3.12E-05	7.17E-01	1.68E+01	1.60E-01	3.75E+00	0.160115752
41.97361111	8.873148148	0.994903207	0.884920303	0	0	0	0	0	7.17E-01	1.68E+01	1.60E-01	3.75E+00	0.160115752
41.97222222	33.56527778	0.1922617	0.192261699	0.971932024	0.001868653	0.001868653	0.000155578	0.000155578	7.18E-01	1.68E+01	1.60E-01	3.75E+00	0.16027083
41.925	-8.770833333	3.265411318	1.254100101	0.049819271	0.001626804	0.000624784	0.000135443	5.20E-05	7.18E-01	1.68E+01	1.60E-01	3.75E+00	0.160407156
41.88888889	129.9416667	0.205703045	0.312574106	0	0	0	0	0	7.18E-01	1.68E+01	1.60E-01	3.75E+00	0.160407156
41.85	19.375	7.320514613	5.681142111	0.42989959	0.031470862	0.024423207	0.00262017	0.002033403	7.20E-01	1.69E+01	1.63E-01	3.82E+00	0.163026577
41.84375	41.721875	5.450379612	5.388169054	0	0	0	0	0	7.20E-01	1.69E+01	1.63E-01	3.82E+00	0.163026577
41.82916667	32.65208333	0.037827241	0.037827242	0.972000817	0.000367681	0.000367681	3.06E-05	3.06E-05	7.20E-01	1.69E+01	1.63E-01	3.82E+00	0.163057504
41.7875	-71.33333333	0.079380352	0.021333892	0.188538243	0.000149662	4.02E-05	1.25E-05	3.35E-06	7.20E-01	1.69E+01	1.63E-01	3.82E+00	0.163070064
41.77222222	-124.1583333	0.485793951	0.533645437	0	0	0	0	0	7.20E-01	1.69E+01	1.63E-01	3.82E+00	0.163070064
41.77083333	-71.39166667	0.01153882	0.010671443	0.189020163	2.18E-05	2.02E-05	1.82E-06	1.68E-06	7.20E-01	1.69E+01	1.63E-01	3.82E+00	0.163071865
41.74166667	12.25	5.569740771	1.44487266	1.645269311	0.091637236	0.023772046	0.007629443	0.00197919	7.28E-01	1.70E+01	1.71E-01	4.00E+00	0.170681568
41.73333333	35.96666667	8.413302668	8.455179691	1.07173488	0.090168299	0.09061711	0.007507143	0.00754451	7.35E-01	1.72E+01	1.78E-01	4.17E+00	0.178163417
41.71666667	-71.17083333	0.017665302	0.005413449	0.17239508	3.05E-05	9.33E-06	2.54E-06	7.77E-07	7.35E-01	1.72E+01	1.78E-01	4.17E+00	0.178165962
41.58333333	32.05416667	3.696644196	3.617281866	1.676834789	0.061986616	0.060655841	0.005160821	0.005050024	7.41E-01	1.73E+01	1.83E-01	4.29E+00	0.183324176
41.52916667	-8.779861111	2.254184764	0.922748183	0	0	0	0	0	7.41E-01	1.73E+01	1.83E-01	4.29E+00	0.183324176
41.525	-124.0416667	5.306550908	4.572966366	0	0	0	0	0	7.41E-01	1.73E+01	1.83E-01	4.29E+00	0.183324176
41.44166667	-72.0875	0.112845878	0.03748788	0.049715536	5.61E-05	1.86E-05	4.67E-06	1.55E-06	7.41E-01	1.73E+01	1.83E-01	4.29E+00	0.183328844
41.44166667	-72.09583333	0.00703301	0.001909434	0.156026344	1.10E-05	2.98E-06	9.14E-07	2.48E-07	7.41E-01	1.73E+01	1.83E-01	4.29E+00	0.183329757
41.37291667	2.191666667	2.125409148	0.60774538	0	0	0	0	0	7.41E-01	1.73E+01	1.83E-01	4.29E+00	0.183329757
41.3625	16.2	0.04431067	0.028474028	1.73424435	0.000768455	0.000493809	6.40E-05	4.11E-05	7.41E-01	1.73E+01	1.83E-01	4.29E+00	0.183393555
41.35520833	13.02083333	0.155341094	0.143558147	0.565667043	0.000878713	0.000812061	7.32E-05	6.76E-05	7.41E-01	1.73E+01	1.83E-01	4.29E+00	0.183466571
41.32916667	-71.84583333	0.018878016	0.019321083	0.143824157	2.72E-05	2.78E-05	2.26E-06	2.31E-06	7.41E-01	1.73E+01	1.83E-01	4.29E+00	0.183468832
41.31666667	41.24027778	0.15963615	0.159636154	0	0	0	0	0	7.41E-01	1.73E+01	1.83E-01	4.29E+00	0.183468832
41.3125	-72.34583333	1.665582061	1.109200928	0.049261778	0.000820495	0.000546412	6.83E-05	4.55E-05	7.41E-01	1.73E+01	1.84E-01	4.30E+00	0.183536886
41.26770833	31.484375	0.2651378	0.259375555	0	0	0	0	0	7.41E-01	1.73E+01	1.84E-01	4.30E+00	0.183536886
41.26296296	19.49490741	5.778389929	5.174003375	0.541063365	0.031264751	0.027994637	0.00260301	0.00233075	7.43E-01	1.74E+01	1.86E-01	4.36E+00	0.186135481
41.225	13.76666667	1.728218313	0.458181636	1.054194666	0.018218785	0.004830126	0.001516842	0.000402142	7.45E-01	1.74E+01	1.88E-01	4.39E+00	0.18764884
41.21458333	1.733333333	0.04609518	0.017047297	0.439490262	0.000202584	7.49E-05	1.69E-05	6.24E-06	7.45E-01	1.74E+01	1.88E-01	4.39E+00	0.187665719
41.16416667	29.73333333	0.532015595	0.504560512	0	0	0	0	0	7.45E-01	1.74E+01	1.88E-01	4.39E+00	0.187665719
41.15	-8.645833333	13.58401177	10.48269313	0.520215651	0.070666155	0.05453261	0.005883453	0.004540222	7.51E-01	1.76E+01	1.94E-01	4.53E+00	0.19355242
41.12916667	30.65	13.67905378	8.971530862	0.921795392	0.126092887	0.082699158	0.010498117	0.006885285	7.61E-01	1.78E+01	2.04E-01	4.78E+00	0.204076887
41.125	37.28125	0.551594869	0.384684258	0.412131296	0.002273295	0.001585404	0.000189268	0.000131996	7.62E-01	1.78E+01	2.04E-01	4.78E+00	0.20426611
41.08333333	-73.36875	2.758838995	1.023418731	0.207445565	0.005723089	0.002123037	0.000476487	0.000176758	7.62E-01	1.78E+01	2.05E-01	4.79E+00	0.204744351
41.05	52.92083333	0.034476681	0.034476681	0.632521577	0.000218072	0.000218072	1.82E-05	1.82E-05	7.62E-01	1.78E+01	2.05E-01	4.79E+00	0.20476246
41.025	13.92916667	1.179904511	0.363530426	3.375767624	0.039830834	0.012271942	0.003316196	0.001021725	7.65E-01	1.79E+01	2.08E-01	4.87E+00	0.208081412
41.01018519	40.13148148	0.805918639	0.795481588	0	0	0	0	0	7.65E-01	1.79E+01	2.08E-01	4.87E+00	0.208081412
41	25.05416667	0.521907179	0.498965836	0.387104666	0.002020327	0.00193152	0.000168206	0.000160813	7.66E-01	1.79E+01	2.08E-01	4.87E+00	0.208249215
40.99166667	25.15	0.331763194	0.324171924	0.461896001	0.001532401	0.001497337	0.000127583	0.000124664	7.66E-01	1.79E+01	2.08E-01	4.88E+00	0.208377226
40.96666667	121.8333333	11.05665924	8.82824291	0.434942408	0.0480901	0.038397772	0.004003838	0.003196884	7.70E-01	1.80E+01	2.12E-01	4.97E+00	0.212388691
40.96388889	38.45138889	0.486816051	0.441210515	0	0	0	0	0	7.70E-01	1.80E+01	2.12E-01	4.97E+00	0.212388691
40.946875	-124.1328125	1.079704558	1.073001767	0.107340794	0.001158963	0.001151769	9.65E-05	9.59E-05	7.70E-01	1.80E+01	2.12E-01	4.97E+00	0.212484433
40.94583333	25.3375	0.279207594	0.329679898	0	0	0	0	0	7.70E-01	1.80E+01	2.12E-01	4.97E+00	0.212484433
40.92916667	121.25	0.175954704	0.31442689	1.037551866	0.001825621	0.003262342	0.000151996	0.000271613	7.70E-01	1.80E+01	2.13E-01	4.98E+00	0.212635893
40.92083333	121.3333333	0.058673484	0.107480538	0.378350792	0.000221992	0.000406653	1.85E-05	3.39E-05	7.70E-01	1.80E+01	2.13E-01	4.98E+00	0.212654374
40.88333333	24.84583333	2.128029253	1.703682795	0.413420992	0.00879772	0.007043382	0.000732472	0.000586411	7.71E-01	1.80E+01	2.13E-01	5.00E+00	0.213386809
40.85416667	14.225	0.182406665	0.189119932	0.376359403	0.000686505	0.000711771	5.72E-05	5.93E-05	7.71E-01	1.80E+01	2.13E-01	5.00E+00	0.213443597
40.84583333	121.5833333	1.421157075	2.734750911	0.468594794	0.006659468	0.0128149	0.000554447	0.00106693	7.71E-01	1.81E+01	2.14E-01	5.01E+00	0.213997553
40.8	26.025	0.145776107	0.112458731	0	0	0	0	0	7.71E-01	1.81E+01	2.14E-01	5.01E+00	0.213997553
40.7875	23.8625	3.108201685	2.859512676	0.402709064	0.01251701	0.011515517	0.001042129	0.000958748	7.72E-01	1.81E+01	2.15E-01	5.03E+00	0.215040654
40.77708333	-8.641666667	0.067710594	0.068626768	0	0	0	0	0	7.72E-01	1.81E+01	2.15E-01	5.03E+00	0.215040654
40.75	120.9291667	0.004283696	0.010557564	0	0	0	0	0	7.72E-01	1.81E+01	2.15E-01	5.03E+00	0.215040654
40.74583333	26.0375	12.17501472	10.28587433	0.443932922	0.054048899	0.045662382	0.00449995	0.003801714	7.77E-01	1.82E+01	2.20E-01	5.14E+00	0.21953683
40.73333333	27.68958333	0.130444571	0.128497024	0.320346548	0.000417875	0.000411636	3.48E-05	3.43E-05	7.77E-01	1.82E+01	2.20E-01	5.14E+00	0.219571311
40.73333333	-74.09583333	0.023214948	0.006061328	0.211774394	4.92E-05	1.28E-05	4.09E-06	1.07E-06	7.77E-01	1.82E+01	2.20E-01	5.14E+00	0.219575404
40.73263889	-73.43819444	0.049266768	0.021414827	0	0	0	0	0	7.77E-01	1.82E+01	2.20E-01	5.14E+00	0.219575404
40.72916667	24.10416667	0.008581842	0.008581842	0.42251032	3.63E-05	3.63E-05	3.02E-06	3.02E-06	7.77E-01	1.82E+01	2.20E-01	5.14E+00	0.219578415
40.725	-74.12083333	0.194879229	0.051350326	0.049126043	9.57E-05	2.52E-05	7.97E-06	2.10E-06	7.77E-01	1.82E+01	2.20E-01	5.14E+00	0.219586412
40.72083333	0.854166667	22.36465948	0.89062944	0.950661392	0.212612183	0.00846687	0.017701456	0.000704926	7.95E-01	1.86E+01	2.37E-01	5.55E+00	0.237260864
40.70833333	122.1625	6.305358244	6.19371844	0.783793344	0.049420978	0.048545953	0.004114643	0.004041791	7.99E-01	1.87E+01	2.41E-01	5.65E+00	0.241369484
40.7	-8.666666667	0.550964113	0.45940885	0.069676038	0.00038389	0.000320098	3.20E-05	2.67E-05	7.99E-01	1.87E+01	2.41E-01	5.65E+00	0.241401346
40.68541667	129.2833333	0.658404301	0.761055542	0.330190014	0.002173985	0.002512929	0.000181	0.000209219	7.99E-01	1.87E+01	2.42E-01	5.66E+00	0.241582242
40.65059524	29.2547619	10.73864579	9.825506077	0.585492521	0.062873968	0.057527603	0.005234699	0.004789576	8.04E-01	1.88E+01	2.47E-01	5.78E+00	0.246838139
40.65	19.32083333	1.961500593	1.847017428	0.655611874	0.012859831	0.012109266	0.001070671	0.001008181	8.05E-01	1.88E+01	2.48E-01	5.80E+00	0.247908301
40.625	-124.2791667	2.386094018	2.357247406	0	0	0	0	0	8.05E-01	1.88E+01	2.48E-01	5.80E+00	0.247908301
40.60416667	120.7583333	0.0200982	0.043308462	0.462467608	9.29E-05	0.000200288	7.74E-06	1.67E-05	8.05E-01	1.88E+01	2.48E-01	5.80E+00	0.247916051
40.57916667	-8.75	0.130141725	0.110054284	0.315279576	0.00041031	0.000346979	3.42E-05	2.89E-05	8.05E-01	1.89E+01	2.48E-01	5.80E+00	0.247950403
40.52916667	22.68333333	1.1245878	0.551451919	0.777036853	0.008738462	0.004284985	0.000727538	0.000356755	8.06E-01	1.89E+01	2.49E-01	5.82E+00	0.248674375
40.521875	23.271875	0.510382818	0.449692582	0	0	0	0	0	8.06E-01	1.89E+01	2.49E-01	5.82E+00	0.248674375
40.5125	22.7125	5.126392305	4.12505848	0.520791248	0.026697802	0.021482944	0.002222779	0.001788606	8.08E-01	1.89E+01	2.51E-01	5.87E+00	0.250901731
40.5125	-74.275	0.596503174	0.149356321	0.223509921	0.001333244	0.000333826	0.000111002	2.78E-05	8.08E-01	1.89E+01	2.51E-01	5.88E+00	0.251013001
40.48333333	14.94583333	0.70083794	0.301969849	2.261842889	0.015851853	0.006830084	0.001319778	0.000568652	8.10E-01	1.90E+01	2.52E-01	5.91E+00	0.252332038
40.48333333	22.65416667	1.327560066	0.843609526	1.110394263	0.014741151	0.009367392	0.001227304	0.000779901	8.11E-01	1.90E+01	2.54E-01	5.94E+00	0.253557614
40.47916667	17.225	0.036470866	0.036491998	1.645498497	0.000600128	0.000600475	5.00E-05	5.00E-05	8.11E-01	1.90E+01	2.54E-01	5.94E+00	0.253607528
40.44583333	128.9208333	0.350258822	0.311797106	0.069654171	0.00024397	0.00021718	2.03E-05	1.81E-05	8.11E-01	1.90E+01	2.54E-01	5.94E+00	0.253627541
40.43333333	122.2416667	0.081692933	0.160125426	1.342026965	0.001096341	0.002148926	9.13E-05	0.000178913	8.11E-01	1.90E+01	2.54E-01	5.94E+00	0.253718819
40.275	120.4958333	0.155464332	0.175951233	0.506019325	0.00078668	0.000890347	6.55E-05	7.41E-05	8.11E-01	1.90E+01	2.54E-01	5.94E+00	0.253784527
40.26388889	8.426388889	0.193386113	0.057652865	0	0	0	0	0	8.11E-01	1.90E+01	2.54E-01	5.94E+00	0.253784527
40.23284314	141.2094363	1.11109479	0.398021743	0.050192683	0.000557688	0.000199778	4.64E-05	1.66E-05	8.11E-01	1.90E+01	2.54E-01	5.94E+00	0.253831241
40.21666667	140.0416667	0.767338571	0.225461018	0	0	0	0	0	8.11E-01	1.90E+01	2.54E-01	5.94E+00	0.253831241
40.2125	16.73333333	0.210113954	0.035956667	0.404264368	0.000849416	0.00014536	7.07E-05	1.21E-05	8.11E-01	1.90E+01	2.54E-01	5.94E+00	0.253901567
40.2125	26.50208333	0.072527341	0.069341504	0.453436343	0.000328865	0.00031442	2.74E-05	2.62E-05	8.11E-01	1.90E+01	2.54E-01	5.94E+00	0.253929053
40.19722222	128.5236111	0.274876268	0.282922651	0	0	0	0	0	8.11E-01	1.90E+01	2.54E-01	5.94E+00	0.253929053
40.16458333	17.89166667	0.004983382	0.007641041	2.065494175	0.000102931	0.000157825	8.57E-06	1.31E-05	8.11E-01	1.90E+01	2.54E-01	5.94E+00	0.253937608
40.15	16.6875	0.093035956	0.022077866	0.39336661	0.000365972	8.68E-05	3.05E-05	7.23E-06	8.11E-01	1.90E+01	2.54E-01	5.95E+00	0.253968067
40.14166667	-8.858333333	2.271405886	1.788878796	0.425756046	0.009670648	0.00761626	0.000805149	0.000634107	8.12E-01	1.90E+01	2.55E-01	5.96E+00	0.254771182
40.04583333	119.925	0.009297513	0.021957624	0	0	0	0	0	8.12E-01	1.90E+01	2.55E-01	5.96E+00	0.254771182
40.03333333	124.3708333	11.6205888	7.853869283	0.049970883	0.005806911	0.003924648	0.000483466	0.000326754	8.13E-01	1.90E+01	2.55E-01	5.98E+00	0.255256196
40.02291667	128.0354167	0.106584814	0.222305811	0	0	0	0	0	8.13E-01	1.90E+01	2.55E-01	5.98E+00	0.255256196
39.98854167	9.68125	0.509831049	0.45393972	0	0	0	0	0	8.13E-01	1.90E+01	2.55E-01	5.98E+00	0.255256196
39.89583333	123.6458333	0.433453429	0.493337712	0.304717202	0.001320807	0.001503285	0.000109966	0.000125159	8.13E-01	1.90E+01	2.55E-01	5.98E+00	0.255366388
39.88916667	124.0841667	0.04365841	0.059253837	0	0	0	0	0	8.13E-01	1.90E+01	2.55E-01	5.98E+00	0.255366388
39.8875	8.545833333	0.329358841	0.078439881	0	0	0	0	0	8.13E-01	1.90E+01	2.55E-01	5.98E+00	0.255366388
39.88333333	-8.966666667	0.100559016	0.097637302	0	0	0	0	0	8.13E-01	1.90E+01	2.55E-01	5.98E+00	0.255366388
39.86666667	121.7479167	0.096274193	0.222687364	0.350783039	0.000337714	0.00078115	2.81E-05	6.50E-05	8.13E-01	1.90E+01	2.55E-01	5.98E+00	0.255394568
39.825	140.00625	0.119701595	0.038520047	0	0	0	0	0	8.13E-01	1.90E+01	2.55E-01	5.98E+00	0.255394568
39.81979167	123.4333333	0.114559629	0.257112289	0	0	0	0	0	8.13E-01	1.90E+01	2.55E-01	5.98E+00	0.255394568
39.80833333	127.5833333	0.479547384	0.982483526	0	0	0	0	0	8.13E-01	1.90E+01	2.55E-01	5.98E+00	0.255394568
39.76547619	124.8107143	0.621442034	0.553908135	0.236984625	0.001472722	0.001312677	0.000122614	0.00010929	8.13E-01	1.90E+01	2.56E-01	5.98E+00	0.255517298
39.73154762	-123.960119	0.25367214	0.253684666	0.184845814	0.000468902	0.000468925	3.90E-05	3.90E-05	8.13E-01	1.90E+01	2.56E-01	5.98E+00	0.255556308
39.72708333	119.36875	1.22593788	0.589823151	0	0	0	0	0	8.13E-01	1.90E+01	2.56E-01	5.98E+00	0.255556308
39.70416667	-75.50833333	3.838221435	1.499895911	0.049921601	0.001916102	0.000748772	0.000159529	6.23E-05	8.13E-01	1.90E+01	2.56E-01	5.99E+00	0.25571604
39.69583333	140.0625	0.651635983	0.162495982	0.050580078	0.000329598	8.22E-05	2.74E-05	6.84E-06	8.13E-01	1.90E+01	2.56E-01	5.99E+00	0.255743602
39.62685185	20.16712963	0.878653216	0.877230082	0.432624427	0.003801268	0.003795112	0.000316482	0.00031597	8.13E-01	1.90E+01	2.56E-01	5.99E+00	0.256058393
39.61736111	-74.65138889	0.108451087	0.033866737	0.21532113	0.000233518	7.29E-05	1.94E-05	6.07E-06	8.13E-01	1.90E+01	2.56E-01	5.99E+00	0.256077775
39.60416667	127.5125	0.308741689	0.395513306	0.275519516	0.000850644	0.001089716	7.08E-05	9.07E-05	8.13E-01	1.90E+01	2.56E-01	6.00E+00	0.256148586
39.58333333	-9.079166667	0.028818347	0.028648867	0	0	0	0	0	8.13E-01	1.90E+01	2.56E-01	6.00E+00	0.256148586
39.575	125.4625	0.786145055	1.175874326	0.05156055	0.000405341	0.000606287	3.37E-05	5.05E-05	8.14E-01	1.90E+01	2.56E-01	6.00E+00	0.256182403
39.5375	3.116666667	0.030318987	0.029669545	0.85752258	0.000259992	0.000254423	2.16E-05	2.12E-05	8.14E-01	1.90E+01	2.56E-01	6.00E+00	0.256204163
39.53333333	8.552777778	0.121856649	0.087144254	0	0	0	0	0	8.14E-01	1.90E+01	2.56E-01	6.00E+00	0.256204163
39.4875	122.5666667	0.165671658	0.351570324	0	0	0	0	0	8.14E-01	1.90E+01	2.56E-01	6.00E+00	0.256204163
39.47797619	26.78095238	0.379384691	0.36159408	0.471922491	0.001790402	0.001706444	0.000149063	0.000142073	8.14E-01	1.90E+01	2.56E-01	6.00E+00	0.256352609
39.43472222	-76.2875	0.15052078	0.03910237	0.204640043	0.000308026	8.00E-05	2.56E-05	6.66E-06	8.14E-01	1.90E+01	2.56E-01	6.00E+00	0.256378255
39.42916667	-0.333333333	0.566491122	0.477696699	0.461495241	0.00261433	0.002204548	0.000217661	0.000183544	8.14E-01	1.91E+01	2.57E-01	6.01E+00	0.256595987
39.425	119.2666667	3.995980445	2.983779129	0.497141045	0.019865659	0.014833591	0.001653955	0.001235	8.16E-01	1.91E+01	2.58E-01	6.05E+00	0.258251439
39.38472222	122.3111111	0.05728742	0.123801966	0	0	0	0	0	8.16E-01	1.91E+01	2.58E-01	6.05E+00	0.258251439
39.36875	-75.97291667	8.26914457	3.93818706	0	0	0	0	0	8.16E-01	1.91E+01	2.58E-01	6.05E+00	0.258251439
39.31666667	49.4	32.02026832	27.06324588	0	0	0	0	0	8.16E-01	1.91E+01	2.58E-01	6.05E+00	0.258251439
39.30833333	-0.291666667	0.197819758	0.119053479	0.342874857	0.000678274	0.000408204	5.65E-05	3.40E-05	8.16E-01	1.91E+01	2.58E-01	6.05E+00	0.25830784
39.275	-76.61041667	0.063475645	0.015891478	0	0	0	0	0	8.16E-01	1.91E+01	2.58E-01	6.05E+00	0.25830784
39.26875	125.3510417	0.033080633	0.066560977	0.300006211	9.92E-05	0.000199687	8.26E-06	1.66E-05	8.16E-01	1.91E+01	2.58E-01	6.05E+00	0.258316078
39.24916667	139.9441667	0.509080892	0.23560827	0.05251833	0.000267361	0.000123738	2.23E-05	1.03E-05	8.16E-01	1.91E+01	2.58E-01	6.05E+00	0.258338516
39.23932292	16.3734375	1.651330858	0.883787002	1.389639224	0.022947541	0.012281451	0.001910544	0.001022517	8.18E-01	1.91E+01	2.60E-01	6.09E+00	0.260253912
39.20833333	49.025	0.340020432	0.652028699	0.441021233	0.001499562	0.002875585	0.000124849	0.000239413	8.18E-01	1.91E+01	2.60E-01	6.10E+00	0.260378207
39.19166667	-123.7583333	0.040825467	0.04217225	0.050722518	2.07E-05	2.14E-05	1.72E-06	1.78E-06	8.18E-01	1.91E+01	2.60E-01	6.10E+00	0.260379943
39.16666667	118.6791667	0.001097422	0.00423846	0.414888389	4.55E-06	1.76E-05	3.79E-07	1.46E-06	8.18E-01	1.91E+01	2.60E-01	6.10E+00	0.260380321
39.121875	-9.258333333	0.071628905	0.074416528	0.793962829	0.000568707	0.00059084	4.73E-05	4.92E-05	8.18E-01	1.91E+01	2.60E-01	6.10E+00	0.260427659
39.1125	117.7291667	0.174233957	2.100334938	0.53937129	0.000939768	0.011328604	7.82E-05	0.000943186	8.18E-01	1.91E+01	2.61E-01	6.10E+00	0.260506111
39.05833333	48.925	0.245537736	0.303006791	0	0	0	0	0	8.18E-01	1.91E+01	2.61E-01	6.10E+00	0.260506111
39.025	21.0375	0.616597948	0.360947122	0.812345707	0.005008907	0.002932138	0.000417027	0.000244121	8.18E-01	1.92E+01	2.61E-01	6.11E+00	0.260922049
38.99166667	117.7208333	14.84581125	39.89154175	0.923275376	0.13706772	0.368308782	0.011411849	0.03066429	8.30E-01	1.94E+01	2.72E-01	6.37E+00	0.272273958
38.97708333	-123.7104167	0.007894163	0.007894163	0	0	0	0	0	8.30E-01	1.94E+01	2.72E-01	6.37E+00	0.272273958
38.95833333	48.86666667	0.369592133	0.369006365	0.395079399	0.001460182	0.001457868	0.00012157	0.000121378	8.30E-01	1.94E+01	2.72E-01	6.38E+00	0.272395025
38.94166667	-8.991666667	19.7872456	6.084047595	0.445443963	0.088141091	0.027101023	0.007338364	0.00225635	8.37E-01	1.96E+01	2.80E-01	6.55E+00	0.279735385
38.93333333	26.97083333	0.683870391	0.607481726	0.949461167	0.006493084	0.005767803	0.000540595	0.00048021	8.38E-01	1.96E+01	2.80E-01	6.56E+00	0.280277115
38.89166667	139.8416667	1.781519134	0.510681615	0.049937177	0.00088964	0.00025502	7.41E-05	2.12E-05	8.38E-01	1.96E+01	2.80E-01	6.56E+00	0.280351017
38.8625	-77.0125	0.245046591	0.064248222	0	0	0	0	0	8.38E-01	1.96E+01	2.80E-01	6.56E+00	0.280351017
38.85833333	-77.025	6.308003243	4.113432447	0.091968218	0.005801358	0.003783051	0.000483004	0.000314965	8.38E-01	1.96E+01	2.81E-01	6.57E+00	0.280834011
38.8375	-8.9625	1.017527908	0.408040991	0	0	0	0	0	8.38E-01	1.96E+01	2.81E-01	6.57E+00	0.280834011
38.75833333	-123.525	0.019253345	0.019253345	0	0	0	0	0	8.38E-01	1.96E+01	2.81E-01	6.57E+00	0.280834011
38.7	125.5625	4.08531711	7.038011146	0.319193128	0.013040051	0.022464848	0.001085676	0.001870356	8.39E-01	1.96E+01	2.82E-01	6.60E+00	0.281920081
38.66875	-8.83125	0.057724391	0.053235513	0.529637632	0.00030573	0.000281955	2.55E-05	2.35E-05	8.39E-01	1.96E+01	2.82E-01	6.60E+00	0.281945484
38.62361111	20.96759259	0.325602733	0.278936917	0.492838156	0.001604695	0.001374708	0.000133602	0.000114454	8.39E-01	1.96E+01	2.82E-01	6.60E+00	0.282079342
38.61666667	-76.67083333	0.123716812	0.049937585	0	0	0	0	0	8.39E-01	1.96E+01	2.82E-01	6.60E+00	0.282079342
38.6	26.80833333	6.19454076	4.73861893	0.436158241	0.027018	0.020667877	0.002249438	0.001720746	8.42E-01	1.97E+01	2.84E-01	6.66E+00	0.284327155
38.5625	-76.65416667	0.004777433	0.004792773	0	0	0	0	0	8.42E-01	1.97E+01	2.84E-01	6.66E+00	0.284327155
38.46666667	-76.80833333	0.003472431	0.003377228	0	0	0	0	0	8.42E-01	1.97E+01	2.84E-01	6.66E+00	0.284327155
38.44583333	-77.16666667	0.466930919	0.264701993	0	0	0	0	0	8.42E-01	1.97E+01	2.84E-01	6.66E+00	0.284327155
38.44583333	-123.125	0.598168634	0.288926025	0.04995008	0.000298786	0.000144319	2.49E-05	1.20E-05	8.42E-01	1.97E+01	2.84E-01	6.66E+00	0.284352078
38.425	-75.84166667	0.007232196	0.007189815	0.193348998	1.40E-05	1.39E-05	1.16E-06	1.16E-06	8.42E-01	1.97E+01	2.84E-01	6.66E+00	0.284353242
38.42083333	141.3125	1.851321441	0.513607275	0	0	0	0	0	8.42E-01	1.97E+01	2.84E-01	6.66E+00	0.284353242
38.4125	-8.591666667	0.301788328	0.274478988	0.484558187	0.00146234	0.00133001	0.00012175	0.000110733	8.42E-01	1.97E+01	2.84E-01	6.66E+00	0.284474921
38.38044872	139.4804487	2.906479354	1.203517986	0	0	0	0	0	8.42E-01	1.97E+01	2.84E-01	6.66E+00	0.284474921
38.37916667	141.175	0.151674209	0.041388571	0	0	0	0	0	8.42E-01	1.97E+01	2.84E-01	6.66E+00	0.284474921
38.35833333	21.10833333	1.907410204	1.57237035	0.870407175	0.016602235	0.013686024	0.001382253	0.001139458	8.43E-01	1.97E+01	2.86E-01	6.69E+00	0.285860086
38.2265625	125.3416667	0.112267891	0.145435293	0.156452081	0.000175645	0.000227537	1.46E-05	1.89E-05	8.43E-01	1.97E+01	2.86E-01	6.69E+00	0.285874595
38.19444444	26.95694444	1.030964232	0.959514153	0.699197815	0.007208479	0.006708902	0.000600156	0.000558563	8.44E-01	1.98E+01	2.86E-01	6.71E+00	0.286475141
38.18981481	21.85092593	1.054773205	0.747603805	0.504073491	0.005316832	0.003768473	0.000442664	0.000313752	8.44E-01	1.98E+01	2.87E-01	6.72E+00	0.286918136
38.18888889	-122.7680556	0.081628987	0.04975662	0.426447463	0.000348105	0.000212186	2.90E-05	1.77E-05	8.44E-01	1.98E+01	2.87E-01	6.72E+00	0.286947092
38.13333333	140.9430556	1.411681625	0.356849604	0	0	0	0	0	8.44E-01	1.98E+01	2.87E-01	6.72E+00	0.286947092
38.1125	-0.641666667	0.708696996	0.618878457	0.982153505	0.006960492	0.006078336	0.00057951	0.000506064	8.45E-01	1.98E+01	2.88E-01	6.73E+00	0.287525955
38.10833333	-76.9875	0.536049414	0.378016659	0.070519339	0.000378019	0.000266575	3.15E-05	2.22E-05	8.45E-01	1.98E+01	2.88E-01	6.73E+00	0.287557491
38.10694444	-122.0208333	98.02175804	47.43107803	0	0	0	0	0	8.45E-01	1.98E+01	2.88E-01	6.73E+00	0.287557491
38.1	118.0416667	4.013272993	8.456744434	0	0	0	0	0	8.45E-01	1.98E+01	2.88E-01	6.73E+00	0.287557491
38.07916667	-122.2416667	0.80653245	0.094032604	0	0	0	0	0	8.45E-01	1.98E+01	2.88E-01	6.73E+00	0.287557491
38.04583333	-122.0875	0.021243749	0.011956505	0	0	0	0	0	8.45E-01	1.98E+01	2.88E-01	6.73E+00	0.287557491
38.02333333	23.02833333	0.226340226	0.188485417	0.937063098	0.002120951	0.001766227	0.000176584	0.000147051	8.45E-01	1.98E+01	2.88E-01	6.74E+00	0.28773483
37.97916667	-75.6375	0.004717883	0.004725446	0.230392762	1.09E-05	1.09E-05	9.05E-07	9.06E-07	8.45E-01	1.98E+01	2.88E-01	6.74E+00	0.287735735
37.89166667	126.4041667	0.244886196	0.471764017	0.092727111	0.000227076	0.000437453	1.89E-05	3.64E-05	8.45E-01	1.98E+01	2.88E-01	6.74E+00	0.287754684
37.87916667	138.9708333	1.027773715	0.266564821	0	0	0	0	0	8.45E-01	1.98E+01	2.88E-01	6.74E+00	0.287754684
37.8625	53.81666667	0.007805392	0.007805392	0.781319854	6.10E-05	6.10E-05	5.08E-06	5.08E-06	8.45E-01	1.98E+01	2.88E-01	6.74E+00	0.287759728
37.82916667	126.6708333	1.528200357	1.43612018	0.049867479	0.000762075	0.000716157	6.34E-05	5.96E-05	8.45E-01	1.98E+01	2.88E-01	6.74E+00	0.287823795
37.7875	126.5666667	0.003739949	0.003672401	0.124479722	4.66E-06	4.57E-06	3.88E-07	3.81E-07	8.45E-01	1.98E+01	2.88E-01	6.74E+00	0.287824184
37.77083333	119.175	228.701888	120.2196452	0.480579571	1.099094551	0.577751055	0.091507331	0.048101828	9.37E-01	2.19E+01	3.79E-01	8.88E+00	0.379336244
37.75	-122.2416667	0.003503224	0.006776786	0	0	0	0	0	9.37E-01	2.19E+01	3.79E-01	8.88E+00	0.379336244
37.72916667	-8.7625	0.078570856	0.075285681	0.336758307	0.000264594	0.000253531	2.20E-05	2.11E-05	9.37E-01	2.19E+01	3.79E-01	8.88E+00	0.379358224
37.68958333	126.7395833	5.029886479	3.835991996	0.12765376	0.006420839	0.004896788	0.00053458	0.000407692	9.37E-01	2.19E+01	3.80E-01	8.89E+00	0.379892635
37.67083333	138.7791667	2.779558279	0.859295427	0.04998011	0.001389226	0.000429477	0.000115663	3.58E-05	9.37E-01	2.19E+01	3.80E-01	8.90E+00	0.380007702
37.6125	21.45833333	0.839988954	0.717703471	0.550822106	0.004626845	0.003953269	0.000385217	0.000329137	9.38E-01	2.20E+01	3.80E-01	8.90E+00	0.380393539
37.59583333	-122.1458333	0.33784125	0.216487202	0.369592947	0.001248637	0.000800121	0.000103958	6.66E-05	9.38E-01	2.20E+01	3.80E-01	8.91E+00	0.380497753
37.54583333	27.19583333	10.20398664	8.922653908	0.643436186	0.065656142	0.057411584	0.005466334	0.004779917	9.43E-01	2.21E+01	3.86E-01	9.03E+00	0.385944991
37.54166667	-76.80833333	0.710282	0.335239217	0.253290253	0.001799075	0.000849128	0.000149786	7.07E-05	9.43E-01	2.21E+01	3.86E-01	9.04E+00	0.386094745
37.54166667	-76.63541667	0.130828136	0.128122376	0.227589208	0.000297751	0.000291593	2.48E-05	2.43E-05	9.43E-01	2.21E+01	3.86E-01	9.04E+00	0.386119697
37.48333333	49.4625	2.303651717	2.229042501	0.050452243	0.001162244	0.001124602	9.68E-05	9.36E-05	9.44E-01	2.21E+01	3.86E-01	9.04E+00	0.386216762
37.46666667	-122.0291667	0.325044349	0.152100023	0.348969647	0.001134306	0.000530783	9.44E-05	4.42E-05	9.44E-01	2.21E+01	3.86E-01	9.04E+00	0.38631098
37.44583333	120.0666667	0.020818774	0.044132982	0	0	0	0	0	9.44E-01	2.21E+01	3.86E-01	9.04E+00	0.38631098
37.425	53.94583333	7.543602423	8.292433565	0.74128895	0.055919891	0.061470894	0.004655723	0.005117883	9.48E-01	2.22E+01	3.91E-01	9.15E+00	0.390961979
37.39791667	-8.81875	0.016304867	0.016166722	0.38715409	6.31E-05	6.26E-05	5.26E-06	5.21E-06	9.48E-01	2.22E+01	3.91E-01	9.15E+00	0.390967261
37.38619792	14.11197917	1.079409998	0.485457965	4.2873736	0.046278339	0.020813397	0.003852996	0.001732861	9.52E-01	2.23E+01	3.95E-01	9.24E+00	0.394820399
37.36547619	-122.2047619	0.085231796	0.173803694	0.346290461	0.00029515	0.000601866	2.46E-05	5.01E-05	9.52E-01	2.23E+01	3.95E-01	9.24E+00	0.394844961
37.29583333	-77.07083333	3.379741053	2.631721369	0.212692898	0.007188469	0.005597484	0.00059849	0.00046603	9.53E-01	2.23E+01	3.95E-01	9.26E+00	0.395451839
37.28333333	118.9666667	1.582919281	1.699604769	0.427487602	0.006766784	0.0072656	0.000563382	0.000604912	9.53E-01	2.23E+01	3.96E-01	9.27E+00	0.396016127
37.27083333	126.85	0.003205886	0.003205885	0	0	0	0	0	9.53E-01	2.23E+01	3.96E-01	9.27E+00	0.396016127
37.26666667	27.6125	0.221276814	0.219185704	0	0	0	0	0	9.53E-01	2.23E+01	3.96E-01	9.27E+00	0.396016127
37.21527778	-7.093055556	9.018238877	5.281809486	0.590219357	0.053227391	0.031174262	0.004431554	0.002595476	9.58E-01	2.24E+01	4.00E-01	9.37E+00	0.400427797
37.184375	140.9096354	0.773872166	0.205194442	0	0	0	0	0	9.58E-01	2.24E+01	4.00E-01	9.37E+00	0.400427797
37.16770833	9.426041667	0.902268693	0.764963696	0.572990676	0.005169915	0.004383171	0.000430432	0.00036493	9.58E-01	2.24E+01	4.01E-01	9.38E+00	0.400857264
37.15361111	128.8680556	0.354966521	0.36737075	0	0	0	0	0	9.58E-01	2.24E+01	4.01E-01	9.38E+00	0.400857264
37.13333333	119.1916667	0.152363779	0.506767011	0	0	0	0	0	9.58E-01	2.24E+01	4.01E-01	9.38E+00	0.400857264
37.125	-8.525	0.045769994	0.045897845	0.53792214	0.000246207	0.000246895	2.05E-05	2.06E-05	9.58E-01	2.24E+01	4.01E-01	9.38E+00	0.400877836
37.12083333	10.17916667	2.988584337	2.881991485	0.812241824	0.024274532	0.02340874	0.002021025	0.001948942	9.60E-01	2.25E+01	4.03E-01	9.43E+00	0.402910137
37.1	-8.35	0.019401899	0.018721941	0.503445594	9.77E-05	9.43E-05	8.13E-06	7.85E-06	9.60E-01	2.25E+01	4.03E-01	9.43E+00	0.402918285
37.03359375	137.8260417	1.883166556	0.970199698	0.05135408	0.000967083	0.000498237	8.05E-05	4.15E-05	9.60E-01	2.25E+01	4.03E-01	9.43E+00	0.402998218
37.01541667	22.03125	0.348573597	0.250263705	0.946656436	0.003299794	0.002369137	0.000274731	0.000197247	9.61E-01	2.25E+01	4.03E-01	9.44E+00	0.403273229
37.00208333	122.1458333	0.035508648	0.0737524	0	0	0	0	0	9.61E-01	2.25E+01	4.03E-01	9.44E+00	0.403273229
36.99166667	54.02916667	1.082890673	2.188273753	1.426533089	0.015447794	0.031216449	0.001286137	0.002598988	9.62E-01	2.25E+01	4.05E-01	9.47E+00	0.404560863
36.98333333	126.9791667	0.119452532	0.116230287	0	0	0	0	0	9.62E-01	2.25E+01	4.05E-01	9.47E+00	0.404560863
36.95	6.926388889	1.023978238	0.946810884	0.420120026	0.004301938	0.003977742	0.000358166	0.000331175	9.62E-01	2.25E+01	4.05E-01	9.48E+00	0.404918414
36.94895833	28.18854167	2.334018064	2.107501482	0.367237114	0.008571381	0.007739528	0.000713628	0.00064437	9.63E-01	2.25E+01	4.06E-01	9.50E+00	0.405629222
36.92916667	126.9916667	0.017632961	0.017089469	0	0	0	0	0	9.63E-01	2.25E+01	4.06E-01	9.50E+00	0.405629222
36.88125	121.6604167	0.045306612	0.095617294	0	0	0	0	0	9.63E-01	2.25E+01	4.06E-01	9.50E+00	0.405629222
36.87916667	6.104166667	1.818366823	1.913083313	0.684041724	0.012438388	0.013086288	0.001035583	0.001089525	9.64E-01	2.26E+01	4.07E-01	9.52E+00	0.406662423
36.87916667	-2.184722222	0.821442004	0.278393621	0.49834541	0.004093619	0.001387362	0.000340822	0.000115508	9.64E-01	2.26E+01	4.07E-01	9.53E+00	0.407003465
36.85833333	30.925	3.955980609	3.418510986	1.025042335	0.040550476	0.035041185	0.003376112	0.002917424	9.68E-01	2.27E+01	4.10E-01	9.61E+00	0.410376357
36.85416667	-121.8083333	0.975098596	0.531295593	0.368854235	0.003596692	0.001959706	0.00029945	0.000163159	9.68E-01	2.27E+01	4.11E-01	9.61E+00	0.410676537
36.85416667	30.70833333	2.495281758	2.463672961	0	0	0	0	0	9.68E-01	2.27E+01	4.11E-01	9.61E+00	0.410676537
36.84166667	31.10416667	0.403304791	0.446581162	0.584317747	0.002356581	0.002609453	0.000196202	0.000217255	9.68E-01	2.27E+01	4.11E-01	9.62E+00	0.410871105
36.84166667	126.85	0.046883554	0.044798837	0	0	0	0	0	9.68E-01	2.27E+01	4.11E-01	9.62E+00	0.410871105
36.83333333	31.17916667	2.411284204	2.300514989	0.709267075	0.017102445	0.016316795	0.001423899	0.001358488	9.70E-01	2.27E+01	4.12E-01	9.65E+00	0.412293296
36.82083333	4.46875	1.084422192	1.136487519	0.332434536	0.003604994	0.003778077	0.000300141	0.000314551	9.70E-01	2.27E+01	4.13E-01	9.66E+00	0.412591635
36.80833333	22.6875	0.468326821	0.438732544	0.451055383	0.002112413	0.001978927	0.000175873	0.00016476	9.70E-01	2.27E+01	4.13E-01	9.66E+00	0.412767214
36.8	-6.345833333	14.94273499	3.600340046	0.780657078	0.116651518	0.028106309	0.009712057	0.002340047	9.80E-01	2.29E+01	4.22E-01	9.89E+00	0.422494008
36.8	126.8583333	0.067718344	0.066074241	0	0	0	0	0	9.80E-01	2.29E+01	4.22E-01	9.89E+00	0.422494008
36.7875	-121.7916667	0.183410034	0.157341027	0	0	0	0	0	9.80E-01	2.29E+01	4.22E-01	9.89E+00	0.422494008
36.775	35.84166667	9.941665737	7.178252846	0.058649289	0.005830716	0.004209994	0.000485448	0.000350512	9.80E-01	2.29E+01	4.23E-01	9.90E+00	0.422981255
36.7625	137.225	0.951549943	0.367005049	0	0	0	0	0	9.80E-01	2.29E+01	4.23E-01	9.90E+00	0.422981255
36.75744048	136.6955357	1.178785356	0.379504771	0.05039409	0.000594038	0.000191248	4.95E-05	1.59E-05	9.80E-01	2.29E+01	4.23E-01	9.90E+00	0.423030546
36.75416667	31.45416667	1.667745013	1.472626129	1.496696445	0.02496108	0.022040743	0.002078185	0.001835046	9.82E-01	2.30E+01	4.25E-01	9.95E+00	0.425112478
36.75208333	34.67986111	1.525594673	2.292595127	1.813460482	0.027666057	0.041575307	0.002303393	0.003461436	9.85E-01	2.31E+01	4.27E-01	1.00E+01	0.427426238
36.74583333	-121.7958333	1.38695816	1.104049593	0.371942914	0.005158693	0.004106434	0.000429497	0.000341889	9.85E-01	2.31E+01	4.28E-01	1.00E+01	0.427856737
36.74444444	51.35277778	0.146081923	0.154121122	0.206250257	0.000301294	0.000317875	2.51E-05	2.65E-05	9.85E-01	2.31E+01	4.28E-01	1.00E+01	0.427881813
36.73541667	-3.285416667	0.626228504	0.221263246	1.055447824	0.006609515	0.002335318	0.000550288	0.000194432	9.86E-01	2.31E+01	4.28E-01	1.00E+01	0.428436084
36.71666667	31.55416667	1.318805551	1.106848639	1.256913845	0.01657625	0.013912134	0.001380089	0.001158283	9.87E-01	2.31E+01	4.30E-01	1.01E+01	0.429819758
36.70833333	28.72916667	3.779977179	3.537218306	0.669033421	0.025289311	0.023665173	0.002105513	0.001970292	9.89E-01	2.32E+01	4.32E-01	1.01E+01	0.431928864
36.69375	28.91458333	0.582500749	0.532687731	0.824443264	0.004802388	0.004391708	0.000399833	0.000365641	9.90E-01	2.32E+01	4.32E-01	1.01E+01	0.432328307
36.68333333	52.44583333	0.900745554	1.023922811	1.660384319	0.014955838	0.017001054	0.001245178	0.001415457	9.91E-01	2.32E+01	4.34E-01	1.01E+01	0.433574139
36.66666667	31.65	0.974624699	0.939402085	1.38081922	0.013457805	0.012971445	0.001120457	0.001079964	9.92E-01	2.32E+01	4.35E-01	1.02E+01	0.434695231
36.64583333	5.354166667	0.043254594	0.065213212	0.532405198	0.00023029	0.000347199	1.92E-05	2.89E-05	9.92E-01	2.32E+01	4.35E-01	1.02E+01	0.434714393
36.63472222	126.6152778	0.023308108	0.022881751	0	0	0	0	0	9.92E-01	2.32E+01	4.35E-01	1.02E+01	0.434714393
36.62291667	36.03333333	0.168300994	0.160688503	0.284411967	0.000478668	0.000457017	3.99E-05	3.80E-05	9.92E-01	2.32E+01	4.35E-01	1.02E+01	0.434753237
36.60416667	120.8125	0.062181058	0.137240122	0	0	0	0	0	9.92E-01	2.32E+01	4.35E-01	1.02E+01	0.434753237
36.57916667	35.38125	0.211463461	0.338399172	0.396589987	0.000838643	0.001342057	6.98E-05	0.000111736	9.92E-01	2.32E+01	4.35E-01	1.02E+01	0.434823004
36.5125	-4.783333333	0.026486194	0.00801104	0.685605863	0.000181591	5.49E-05	1.51E-05	4.57E-06	9.92E-01	2.32E+01	4.35E-01	1.02E+01	0.434838177
36.40833333	-76.37291667	1.337496884	0.607220922	0.169968804	0.002273327	0.001032086	0.00018927	8.59E-05	9.92E-01	2.32E+01	4.35E-01	1.02E+01	0.435026528
36.39375	1.633333333	1.627140272	2.381020969	0.439683223	0.007154263	0.01046895	0.000595643	0.000871613	9.93E-01	2.32E+01	4.36E-01	1.02E+01	0.435624869
36.38888889	-6.115277778	0.263370103	0.070188921	0.670711102	0.001766453	0.000470765	0.00014707	3.92E-05	9.93E-01	2.32E+01	4.36E-01	1.02E+01	0.435771677
36.34666667	30.2575	4.783799883	4.568853405	0.477335015	0.022834752	0.021808737	0.001901153	0.00181573	9.95E-01	2.33E+01	4.38E-01	1.02E+01	0.437666764
36.3375	140.5958333	0.810578706	0.188243526	0.049115469	0.00039812	9.25E-05	3.31E-05	7.70E-06	9.95E-01	2.33E+01	4.38E-01	1.02E+01	0.437699986
36.33194444	120.4958333	0.076989911	0.148818268	0.429535706	0.000330699	0.000639228	2.75E-05	5.32E-05	9.95E-01	2.33E+01	4.38E-01	1.02E+01	0.437727578
36.3	34.05	6.161660997	5.818376381	0.937388385	0.057758694	0.054540784	0.004808816	0.004540903	1.00E+00	2.34E+01	4.43E-01	1.04E+01	0.442545244
36.29583333	29.26666667	2.118539725	2.072146025	0.663039001	0.014046745	0.013739136	0.00116949	0.001143879	1.00E+00	2.34E+01	4.44E-01	1.04E+01	0.443714174
36.25231482	32.52361111	1.568803776	1.53996188	1.718145587	0.026954333	0.026458787	0.002244137	0.00220288	1.00E+00	2.35E+01	4.46E-01	1.04E+01	0.445950627
36.19166667	126.5416667	0.029691789	0.029245083	0	0	0	0	0	1.00E+00	2.35E+01	4.46E-01	1.04E+01	0.445950627
36.18333333	120.1416667	0.102217068	0.252587226	0.302985607	0.000309703	0.000765303	2.58E-05	6.37E-05	1.00E+00	2.35E+01	4.46E-01	1.04E+01	0.445976446
36.18333333	-5.4125	0.009499109	0.012118443	0.585211428	5.56E-05	7.09E-05	4.63E-06	5.90E-06	1.00E+00	2.35E+01	4.46E-01	1.04E+01	0.445981072
36.1625	33.46666667	0.280583937	0.273963213	1.239751506	0.003478544	0.003396463	0.000289613	0.000282779	1.00E+00	2.35E+01	4.46E-01	1.04E+01	0.446268806
36.15	28.07916667	0.059946451	0.059946452	0	0	0	0	0	1.00E+00	2.35E+01	4.46E-01	1.04E+01	0.446268806
36.05	35.96666667	10.70402914	16.60320828	1.176050141	0.12588475	0.195262054	0.010480788	0.016256936	1.01E+00	2.37E+01	4.57E-01	1.07E+01	0.456794833
36.03333333	126.7916667	1.756176022	1.467390749	0	0	0	0	0	1.01E+00	2.37E+01	4.57E-01	1.07E+01	0.456794833
35.92916667	-76.7	3.698010271	1.21195326	0.15174181	0.005611428	0.00183904	0.000467191	0.000153113	1.01E+00	2.38E+01	4.57E-01	1.07E+01	0.457260883
35.75416667	140.8041667	5.332487303	1.320137047	0.10001543	0.00533331	0.001320341	0.000444035	0.000109928	1.02E+00	2.38E+01	4.58E-01	1.07E+01	0.457708422
35.725	35.8375	0.095861249	0.194225176	0.565260099	0.000541865	0.001097877	4.51E-05	9.14E-05	1.02E+00	2.38E+01	4.58E-01	1.07E+01	0.457753282
35.65178571	126.6297619	0.27570471	0.261597123	0	0	0	0	0	1.02E+00	2.38E+01	4.58E-01	1.07E+01	0.457753282
35.6125	-5.266666667	0.061290429	0.104380357	0	0	0	0	0	1.02E+00	2.38E+01	4.58E-01	1.07E+01	0.457753282
35.58531746	134.4656746	1.566624994	0.478482938	0.050633099	0.000793231	0.000242271	6.60E-05	2.02E-05	1.02E+00	2.38E+01	4.58E-01	1.07E+01	0.457819515
35.54166667	-77.05833333	0.28632348	0.078697273	0.123240403	0.000352866	9.70E-05	2.94E-05	8.07E-06	1.02E+00	2.38E+01	4.58E-01	1.07E+01	0.457849044
35.53611111	-121.0666667	1.692383512	1.621333369	0.405353869	0.006860142	0.006572138	0.000571155	0.000547177	1.02E+00	2.38E+01	4.58E-01	1.07E+01	0.458420294
35.5	35.82083333	0.372901651	0.766895121	1.678994079	0.006260997	0.012876124	0.000521272	0.001072028	1.02E+00	2.38E+01	4.59E-01	1.07E+01	0.458945989
35.4625	140.1704167	1.254776929	0.373562657	0.050377047	0.00063212	0.00018819	5.26E-05	1.57E-05	1.02E+00	2.38E+01	4.59E-01	1.07E+01	0.458998548
35.34652778	119.4888889	0.136753254	0.272991493	0.317309135	0.000433931	0.000866227	3.61E-05	7.21E-05	1.02E+00	2.38E+01	4.59E-01	1.07E+01	0.4590345
35.3	-1.470833333	0.43068132	0.575360372	0	0	0	0	0	1.02E+00	2.38E+01	4.59E-01	1.07E+01	0.4590345
35.29270833	-6.107291667	1.76748989	6.235400913	0.394353841	0.006970164	0.024589543	0.000580315	0.002047252	1.02E+00	2.38E+01	4.60E-01	1.08E+01	0.459617985
35.255	139.2663889	2.061478435	0.649699212	0.052005469	0.001072082	0.000337879	8.93E-05	2.81E-05	1.02E+00	2.38E+01	4.60E-01	1.08E+01	0.459706777
35.23981481	25.01388889	0.555497809	0.514571716	0.563708901	0.003131391	0.002900687	0.00026071	0.000241503	1.02E+00	2.38E+01	4.60E-01	1.08E+01	0.459967198
35.23333333	32.92916667	0.161086613	0.159804763	0	0	0	0	0	1.02E+00	2.38E+01	4.60E-01	1.08E+01	0.459967198
35.22916667	-3.191666667	0.514818641	0.515415842	1.913917944	0.009853206	0.009864636	0.000820349	0.0008213	1.02E+00	2.38E+01	4.61E-01	1.08E+01	0.460790386
35.22708333	-4.329166667	0.197004929	0.196894329	0.514315534	0.001013227	0.001012658	8.44E-05	8.43E-05	1.02E+00	2.38E+01	4.61E-01	1.08E+01	0.460874713
35.2125	-3.683333333	0.198911177	0.188166111	0.504133569	0.001002778	0.000948609	8.35E-05	7.90E-05	1.02E+00	2.38E+01	4.61E-01	1.08E+01	0.460958246
35.20833333	128.9958333	4.24477179	3.525556683	0	0	0	0	0	1.02E+00	2.38E+01	4.61E-01	1.08E+01	0.460958246
35.14583333	-77.05833333	0.560653403	0.141260482	0.183728975	0.001030083	0.000259536	8.58E-05	2.16E-05	1.02E+00	2.38E+01	4.61E-01	1.08E+01	0.461045141
35.12083333	138.6375	1.198056838	0.322608012	0	0	0	0	0	1.02E+00	2.38E+01	4.61E-01	1.08E+01	0.461045141
35.08645833	128.3510417	0.040388207	0.048598298	0	0	0	0	0	1.02E+00	2.38E+01	4.61E-01	1.08E+01	0.461045141
35.059375	136.859375	2.967700397	0.879329666	0	0	0	0	0	1.02E+00	2.38E+01	4.61E-01	1.08E+01	0.461045141
35.01666667	132.2333333	0.569886773	0.150820352	0	0	0	0	0	1.02E+00	2.38E+01	4.61E-01	1.08E+01	0.461045141
34.99166667	127.7833333	0.593673472	0.552944142	0	0	0	0	0	1.02E+00	2.38E+01	4.61E-01	1.08E+01	0.461045141
34.93333333	126.5291667	0.211568041	0.206508339	0.050743506	0.000107357	0.00010479	8.94E-06	8.72E-06	1.02E+00	2.38E+01	4.61E-01	1.08E+01	0.461054034
34.87083333	137.0041667	0.516393272	0.14446628	0	0	0	0	0	1.02E+00	2.38E+01	4.61E-01	1.08E+01	0.461054034
34.85	138.2826389	1.086786919	0.33472528	0.051259852	0.000557085	0.00017158	4.64E-05	1.43E-05	1.02E+00	2.38E+01	4.61E-01	1.08E+01	0.461100476
34.8	-120.6166667	0.315185212	0.36344632	0	0	0	0	0	1.02E+00	2.38E+01	4.61E-01	1.08E+01	0.461100476
34.79166667	119.225	0.401498147	0.654245104	0.296779149	0.001191563	0.001941663	9.92E-05	0.000161657	1.02E+00	2.38E+01	4.61E-01	1.08E+01	0.461199875
34.74236111	137.5402778	0.162637029	0.046686767	0.048355077	7.86E-05	2.26E-05	6.55E-06	1.88E-06	1.02E+00	2.38E+01	4.61E-01	1.08E+01	0.461206461
34.72307692	126.8785256	0.126287717	0.122858929	0	0	0	0	0	1.02E+00	2.38E+01	4.61E-01	1.08E+01	0.461206461
34.71666667	135.4875	1.150695728	0.260613626	0.049976694	0.00057508	0.000130246	4.79E-05	1.08E-05	1.02E+00	2.38E+01	4.61E-01	1.08E+01	0.461254093
34.7	32.55833333	0.119108267	0.109349128	0	0	0	0	0	1.02E+00	2.38E+01	4.61E-01	1.08E+01	0.461254093
34.7	32.54583333	0.106138289	0.10323605	0	0	0	0	0	1.02E+00	2.38E+01	4.61E-01	1.08E+01	0.461254093
34.69583333	-120.6	1.040758621	1.121488905	0.381273747	0.003968139	0.004275943	0.000330375	0.000356002	1.02E+00	2.39E+01	4.62E-01	1.08E+01	0.461584088
34.66319444	35.81689815	2.606621048	3.876318234	2.933452364	0.076463987	0.113709949	0.006366163	0.009467151	1.03E+00	2.40E+01	4.68E-01	1.10E+01	0.467908701
34.65833333	137.7916667	1.832018047	0.477234503	0.050546448	0.00092602	0.000241225	7.71E-05	2.01E-05	1.03E+00	2.40E+01	4.68E-01	1.10E+01	0.46798569
34.64583333	32.90416667	0.059255928	0.05795641	0	0	0	0	0	1.03E+00	2.40E+01	4.68E-01	1.10E+01	0.46798569
34.54583333	-77.3375	0.006638209	0.00189317	0.55269866	3.67E-05	1.05E-05	3.05E-06	8.71E-07	1.03E+00	2.40E+01	4.68E-01	1.10E+01	0.467988739
34.525	119.65	0.269492346	0.472581062	0.379877817	0.001023742	0.001795231	8.52E-05	0.000149466	1.03E+00	2.40E+01	4.68E-01	1.10E+01	0.468074571
34.45920139	132.7478299	3.321356097	0.984001027	0.051186885	0.001700099	0.000503679	0.000141545	4.19E-05	1.03E+00	2.40E+01	4.68E-01	1.10E+01	0.46821593
34.38173077	136.4317308	1.043448935	0.611787912	0.050071155	0.000522467	0.000306329	4.35E-05	2.55E-05	1.03E+00	2.40E+01	4.68E-01	1.10E+01	0.46825929
34.34583333	134.81875	0.021336057	0.011108916	0.153771314	3.28E-05	1.71E-05	2.73E-06	1.42E-06	1.03E+00	2.40E+01	4.68E-01	1.10E+01	0.468262037
34.27916667	-119.3083333	0.288469428	0.300704397	0	0	0	0	0	1.03E+00	2.40E+01	4.68E-01	1.10E+01	0.468262037
34.27083333	-6.654166667	19.98085437	36.27900072	0.54460254	0.10881624	0.19757636	0.009059715	0.016449618	1.03E+00	2.42E+01	4.77E-01	1.12E+01	0.47730169
34.25138889	120.1361111	1.690120371	2.898993133	0	0	0	0	0	1.03E+00	2.42E+01	4.77E-01	1.12E+01	0.47730169
34.23333333	-119.2583333	8.383020251	3.029177456	0.422195121	0.035392702	0.012789039	0.002946691	0.001064777	1.04E+00	2.43E+01	4.80E-01	1.12E+01	0.480248891
34.19166667	-77.95416667	1.215050403	0.255146847	0.071957139	0.000874316	0.000183596	7.28E-05	1.53E-05	1.04E+00	2.43E+01	4.80E-01	1.12E+01	0.480321437
34.16484375	133.6291667	0.439751202	0.152593524	0.090865022	0.00039958	0.000138654	3.33E-05	1.15E-05	1.04E+00	2.43E+01	4.80E-01	1.12E+01	0.480355123
34.09583333	134.5541667	1.07443415	0.361508804	0.049555708	0.000532443	0.000179148	4.43E-05	1.49E-05	1.04E+00	2.43E+01	4.80E-01	1.12E+01	0.480399341
34.03541667	-118.76875	3.223657323	0.042891789	0	0	0	0	0	1.04E+00	2.43E+01	4.80E-01	1.12E+01	0.480399341
34.03333333	-6.829166667	1.589540004	1.332086611	1.882258644	0.029919254	0.025073315	0.002490988	0.002087529	1.04E+00	2.44E+01	4.83E-01	1.13E+01	0.482903419
34.02827381	135.3202381	0.949464308	0.48391586	0.04915289	0.000466689	0.000237859	3.89E-05	1.98E-05	1.04E+00	2.44E+01	4.83E-01	1.13E+01	0.482942357
33.9	130.6666667	0.232847146	0.060172664	0.050232691	0.000116965	3.02E-05	9.74E-06	2.52E-06	1.04E+00	2.44E+01	4.83E-01	1.13E+01	0.482952009
33.7625	-118.1958333	0.914624288	0.897086104	0	0	0	0	0	1.04E+00	2.44E+01	4.83E-01	1.13E+01	0.482952009
33.74583333	-118.1166667	1.542109826	1.146189227	0	0	0	0	0	1.04E+00	2.44E+01	4.83E-01	1.13E+01	0.482952009
33.72916667	120.5291667	0.007757006	0.017220679	0.259965474	2.02E-05	4.48E-05	1.68E-06	3.73E-06	1.04E+00	2.44E+01	4.83E-01	1.13E+01	0.482953687
33.7	-7.4125	0.248086621	0.504109981	0.401458841	0.000995966	0.002023794	8.29E-05	0.000168495	1.04E+00	2.44E+01	4.83E-01	1.13E+01	0.483036625
33.65606061	134.1435606	0.797145035	0.331939951	0.050836787	0.000405243	0.000168748	3.37E-05	1.40E-05	1.04E+00	2.44E+01	4.83E-01	1.13E+01	0.483070208
33.63333333	-117.9541667	3.358495788	0.774661548	0	0	0	0	0	1.04E+00	2.44E+01	4.83E-01	1.13E+01	0.483070208
33.61423611	131.2642361	0.363276383	0.101559684	0.049145274	0.000178533	4.99E-05	1.49E-05	4.16E-06	1.04E+00	2.44E+01	4.83E-01	1.13E+01	0.483084994
33.46666667	133.4833333	0.247995488	0.0861479	0.056581942	0.000140321	4.87E-05	1.17E-05	4.06E-06	1.04E+00	2.44E+01	4.83E-01	1.13E+01	0.483096617
33.4625	-117.6791667	0.110824262	0.045128609	0	0	0	0	0	1.04E+00	2.44E+01	4.83E-01	1.13E+01	0.483096617
33.36666667	-79.25416667	7.116161314	1.937622278	0.358114674	0.025484018	0.00693891	0.002121723	0.000577713	1.04E+00	2.44E+01	4.85E-01	1.14E+01	0.485212853
33.34166667	35.24583333	0.644031552	0.583489559	2.500064723	0.016101206	0.014587617	0.001340538	0.001214521	1.04E+00	2.44E+01	4.87E-01	1.14E+01	0.486558904
33.30833333	-8.3375	4.806329481	6.893155503	0	0	0	0	0	1.04E+00	2.44E+01	4.87E-01	1.14E+01	0.486558904
33.27596154	130.0852564	0.198767821	0.089626506	0.050252436	9.99E-05	4.50E-05	8.32E-06	3.75E-06	1.04E+00	2.44E+01	4.87E-01	1.14E+01	0.4865672
33.2625	-79.25833333	11.86583671	2.948993678	0.219478095	0.026042912	0.006472395	0.002168255	0.000538872	1.05E+00	2.45E+01	4.89E-01	1.14E+01	0.488731457
33.23333333	-117.4083333	0.545073547	0.170187925	0	0	0	0	0	1.05E+00	2.45E+01	4.89E-01	1.14E+01	0.488731457
33.20416667	-117.3875	0.394841255	0.167438068	0	0	0	0	0	1.05E+00	2.45E+01	4.89E-01	1.14E+01	0.488731457
33.18333333	130.3541667	0.748860427	0.174799516	0.050421401	0.000377586	8.81E-05	3.14E-05	7.34E-06	1.05E+00	2.45E+01	4.89E-01	1.14E+01	0.488762712
33.13333333	133.1277778	0.333618558	0.112128378	0	0	0	0	0	1.05E+00	2.45E+01	4.89E-01	1.14E+01	0.488762712
33.11979167	132.5427083	0.033826896	0.020283987	0	0	0	0	0	1.05E+00	2.45E+01	4.89E-01	1.14E+01	0.488762712
32.975	-117.2666667	0.356843397	0.406415807	0	0	0	0	0	1.05E+00	2.45E+01	4.89E-01	1.14E+01	0.488762712
32.92916667	-117.2583333	0.08943862	0.024755319	0	0	0	0	0	1.05E+00	2.45E+01	4.89E-01	1.14E+01	0.488762712
32.9125	35.08333333	0.015273902	0.015289409	0.720239782	0.000110009	0.00011012	9.16E-06	9.17E-06	1.05E+00	2.45E+01	4.89E-01	1.14E+01	0.488771911
32.9	131.7683333	1.035123749	0.322092974	0	0	0	0	0	1.05E+00	2.45E+01	4.89E-01	1.14E+01	0.488771911
32.8625	132.9541667	0.009211816	0.009211816	0	0	0	0	0	1.05E+00	2.45E+01	4.89E-01	1.14E+01	0.488771911
32.82083333	-79.925	0.101849804	0.012899895	0.110485826	0.00011253	1.43E-05	9.37E-06	1.19E-06	1.05E+00	2.45E+01	4.89E-01	1.14E+01	0.488781326
32.78402778	130.5833333	1.708822917	0.474923355	0.050171741	0.000857346	0.000238277	7.14E-05	1.98E-05	1.05E+00	2.45E+01	4.89E-01	1.14E+01	0.488852218
32.75833333	-117.25	0.351917466	0.141070309	0	0	0	0	0	1.05E+00	2.45E+01	4.89E-01	1.14E+01	0.488852218
32.69791667	-80.16875	0.207287619	0.210221164	0.215131891	0.000445942	0.000452253	3.71E-05	3.77E-05	1.05E+00	2.45E+01	4.89E-01	1.14E+01	0.488889286
32.67083333	22.92916667	0.057748408	0.057631305	3.217497941	0.001858054	0.001854286	0.000154696	0.000154382	1.05E+00	2.45E+01	4.89E-01	1.14E+01	0.489044527
32.62083333	-117.1020833	0.575513943	0.524442726	0	0	0	0	0	1.05E+00	2.45E+01	4.89E-01	1.14E+01	0.489044527
32.55416667	-117.125	1.126755917	1.202064595	0	0	0	0	0	1.05E+00	2.45E+01	4.89E-01	1.14E+01	0.489044527
32.53958333	-80.47708333	0.160575059	0.066861982	0.141849115	0.000227774	9.48E-05	1.90E-05	7.90E-06	1.05E+00	2.45E+01	4.89E-01	1.14E+01	0.489063504
32.5375	-80.85	0.145327418	0.022804961	0.130725879	0.000189981	2.98E-05	1.58E-05	2.48E-06	1.05E+00	2.45E+01	4.89E-01	1.14E+01	0.489079308
32.50416667	130.5875	0.511467041	0.142461827	0.181280196	0.000927188	0.000258255	7.72E-05	2.15E-05	1.05E+00	2.45E+01	4.89E-01	1.15E+01	0.489156942
32.40416667	131.6354167	0.161352777	0.125092767	0	0	0	0	0	1.05E+00	2.45E+01	4.89E-01	1.15E+01	0.489156942
32.40208333	34.8625	0.66421956	1.125647448	0.750927181	0.004987805	0.008452793	0.00041527	0.000703754	1.05E+00	2.45E+01	4.90E-01	1.15E+01	0.489570055
32.15	130.3375	0.183582696	0.050471282	0.052941981	9.72E-05	2.67E-05	8.09E-06	2.22E-06	1.05E+00	2.45E+01	4.90E-01	1.15E+01	0.489578173
32.10729167	131.525	0.337628386	0.085397249	0	0	0	0	0	1.05E+00	2.45E+01	4.90E-01	1.15E+01	0.489578173
32.09583333	-116.8791667	0.724559155	0.731466511	0	0	0	0	0	1.05E+00	2.45E+01	4.90E-01	1.15E+01	0.489578173
32.075	-80.97083333	6.868293685	2.175268541	0.085854259	0.005896723	0.001867561	0.000490944	0.000155488	1.05E+00	2.45E+01	4.90E-01	1.15E+01	0.490060441
32.03333333	-9.341666667	0.781895444	2.349685072	0.719844852	0.005628434	0.016914087	0.000468607	0.001408216	1.05E+00	2.45E+01	4.91E-01	1.15E+01	0.490528889
31.92083333	-114.9541667	242.245249	0.127905594	0.714743123	1.731431258	0.000914196	0.144153797	7.61E-05	1.19E+00	2.79E+01	6.34E-01	1.48E+01	0.633991632
31.90416667	131.4375	0.42042244	0.119795854	0.071554223	0.00030083	8.57E-05	2.50E-05	7.14E-06	1.19E+00	2.79E+01	6.34E-01	1.48E+01	0.634016701
31.88125	34.675	0.258828216	0.25887994	0.953110832	0.00246692	0.002467413	0.000205388	0.000205429	1.19E+00	2.79E+01	6.34E-01	1.48E+01	0.634221615
31.8625	-81.14166667	0.483685521	0.331755929	0.136598462	0.000660707	0.000453173	5.50E-05	3.77E-05	1.19E+00	2.79E+01	6.34E-01	1.48E+01	0.634276369
31.82916667	130.2583333	0.400809748	0.110825033	0.067745631	0.000271531	7.51E-05	2.26E-05	6.25E-06	1.19E+00	2.79E+01	6.34E-01	1.48E+01	0.634298751
31.76333333	-116.65	1.202080385	1.204306875	0.476218904	0.005724534	0.005735137	0.000476608	0.00047749	1.19E+00	2.79E+01	6.35E-01	1.49E+01	0.634775932
31.69166667	-81.19166667	0.145505984	0.028370656	0.119729753	0.000174214	3.40E-05	1.45E-05	2.83E-06	1.19E+00	2.79E+01	6.35E-01	1.49E+01	0.634790604
31.58578431	130.9529412	0.491233701	0.156293317	0.05186332	0.00025477	8.11E-05	2.12E-05	6.75E-06	1.19E+00	2.79E+01	6.35E-01	1.49E+01	0.634811812
31.5375	130.3145833	0.037381183	0.035550927	0	0	0	0	0	1.19E+00	2.79E+01	6.35E-01	1.49E+01	0.634811812
31.44583333	30.3875	1055.076572	21.10153145	0.44059886	4.64865535	0.092973107	0.387033165	0.007740663	1.58E+00	3.69E+01	1.02E+00	2.38E+01	1.017951351
31.41666667	-9.752777778	0.240665293	0.241491447	0.68224945	0.001641938	0.001647574	0.000136703	0.000137172	1.58E+00	3.69E+01	1.02E+00	2.38E+01	1.018087913
31.35833333	121.5125	6.932374601	9.744541298	0.226030483	0.01566928	0.022025634	0.001304577	0.001833789	1.58E+00	3.69E+01	1.02E+00	2.39E+01	1.019382427
31.26666667	-116.375	0.397875336	0.404553145	0.427328086	0.001700233	0.001728769	0.000141556	0.000143932	1.58E+00	3.69E+01	1.02E+00	2.39E+01	1.019523836
30.97916667	-81.50833333	0.143808636	0.155832609	0.128237228	0.000184416	0.000199835	1.54E-05	1.66E-05	1.58E+00	3.69E+01	1.02E+00	2.39E+01	1.019539197
30.97083333	-116.2666667	0.261084554	0.26722056	0.407030224	0.001062693	0.001087668	8.85E-05	9.06E-05	1.58E+00	3.69E+01	1.02E+00	2.39E+01	1.019627736
30.9375	-116.2458333	0.348219168	0.350011717	0.4388155	0.00152804	0.001535906	0.00012722	0.000127875	1.58E+00	3.69E+01	1.02E+00	2.39E+01	1.019754678
30.72916667	-81.5	0.007541416	0.00844175	0.088566418	6.68E-06	7.48E-06	5.56E-07	6.22E-07	1.58E+00	3.69E+01	1.02E+00	2.39E+01	1.019755229
30.68333333	-88.03333333	14.3839466	4.027219835	0.049776628	0.007159844	0.002004614	0.000596107	0.000166898	1.58E+00	3.69E+01	1.02E+00	2.39E+01	1.020352653
30.60833333	-87.89305556	0.261804741	0.051587262	0.059584741	0.000155996	3.07E-05	1.30E-05	2.56E-06	1.58E+00	3.69E+01	1.02E+00	2.39E+01	1.020365741
30.59166667	-87.09791667	0.170849739	0.177978903	0	0	0	0	0	1.58E+00	3.69E+01	1.02E+00	2.39E+01	1.020365741
30.57083333	-88.08333333	0.003275967	0.002296446	0	0	0	0	0	1.58E+00	3.69E+01	1.02E+00	2.39E+01	1.020365741
30.54583333	-87	0.137738486	0.137232585	0.051709707	7.12E-05	7.10E-05	5.93E-06	5.91E-06	1.58E+00	3.69E+01	1.02E+00	2.39E+01	1.020371672
30.54583333	-87.18333333	0.35437257	0.357888722	0	0	0	0	0	1.58E+00	3.69E+01	1.02E+00	2.39E+01	1.020371672
30.53333333	-112.9833333	1.525445998	2.258314538	0.484038612	0.007383748	0.010931114	0.000614749	0.000910092	1.58E+00	3.69E+01	1.02E+00	2.39E+01	1.020987844
30.49583333	120.8520833	13.42181067	19.19740199	0.260959939	0.035025549	0.050097528	0.002916123	0.004170971	1.58E+00	3.70E+01	1.02E+00	2.40E+01	1.023922758
30.49166667	-86.49479167	0.019946151	0.018996791	0	0	0	0	0	1.58E+00	3.70E+01	1.02E+00	2.40E+01	1.023922758
30.45833333	-87.4125	0.059553628	0.059997418	0.050154024	2.99E-05	3.01E-05	2.49E-06	2.51E-06	1.58E+00	3.70E+01	1.02E+00	2.40E+01	1.023925216
30.45833333	-87.37916667	0.007739798	0.007808343	0.051536339	3.99E-06	4.02E-06	3.32E-07	3.35E-07	1.58E+00	3.70E+01	1.02E+00	2.40E+01	1.023925549
30.43958333	49.1375	9.664378923	8.188667766	1.163358591	0.112431383	0.09526357	0.009360701	0.00793136	1.59E+00	3.72E+01	1.03E+00	2.42E+01	1.03332891
30.42083333	-88.97083333	0.060429314	0.061126971	0	0	0	0	0	1.59E+00	3.72E+01	1.03E+00	2.42E+01	1.03332891
30.39166667	-86.10416667	0.334367569	0.335089006	0	0	0	0	0	1.59E+00	3.72E+01	1.03E+00	2.42E+01	1.03332891
30.36666667	-9.6	1.353037371	1.93880459	1.088723521	0.014730836	0.021108222	0.001226445	0.001757408	1.59E+00	3.73E+01	1.03E+00	2.42E+01	1.034555933
30.3625	-88.5625	0.241988758	0.241818509	0	0	0	0	0	1.59E+00	3.73E+01	1.03E+00	2.42E+01	1.034555933
30.29444444	-89.40555556	0.353456543	0.120396499	0.057134384	0.000201945	6.88E-05	1.68E-05	5.73E-06	1.59E+00	3.73E+01	1.03E+00	2.42E+01	1.034572863
30.17916667	-89.7375	7.137626859	6.854308831	0.076515595	0.005461398	0.005244615	0.0004547	0.000436651	1.59E+00	3.73E+01	1.04E+00	2.42E+01	1.035022324
30.16666667	-89.64583333	0.707688804	0.24468797	0.051217942	0.000362464	0.000125324	3.02E-05	1.04E-05	1.59E+00	3.73E+01	1.04E+00	2.42E+01	1.035052489
30.15520833	121.3760417	0.242449487	0.459685008	0.154215158	0.000373894	0.000708904	3.11E-05	5.90E-05	1.59E+00	3.73E+01	1.04E+00	2.42E+01	1.035083958
30.125	-84.2	0.041839228	0.011973347	0.37903734	0.000158586	4.54E-05	1.32E-05	3.78E-06	1.59E+00	3.73E+01	1.04E+00	2.42E+01	1.035097308
30.09166667	-83.9875	0.048014698	0.043834399	0	0	0	0	0	1.59E+00	3.73E+01	1.04E+00	2.42E+01	1.035097308
30.06666667	49.50833333	7.946504923	7.747597793	2.870035618	0.228067522	0.222358816	0.018988221	0.018512931	1.61E+00	3.77E+01	1.05E+00	2.47E+01	1.054187476
30.04166667	-83.92083333	0.023906869	0.024385638	0.190758792	4.56E-05	4.65E-05	3.80E-06	3.87E-06	1.61E+00	3.77E+01	1.05E+00	2.47E+01	1.054191291
30.04166667	-115.7875	0.000573663	0.022050466	0	0	0	0	0	1.61E+00	3.77E+01	1.05E+00	2.47E+01	1.054191291
30.03541667	-85.28125	6.53419316	1.264166977	0.073456919	0.004799817	0.000928618	0.000399618	7.73E-05	1.61E+00	3.77E+01	1.05E+00	2.47E+01	1.054587645
29.99583333	48.4625	579.5393343	258.8579569	1.186574045	6.876663324	3.071541331	0.572530457	0.255727361	2.18E+00	5.10E+01	1.62E+00	3.80E+01	1.622194623
29.975	-84.44166667	0.156007829	0.119668598	0.303933052	0.000474159	0.000363712	3.95E-05	3.03E-05	2.18E+00	5.10E+01	1.62E+00	3.80E+01	1.622234145
29.8875	-112.6583333	0.125077212	0.125077212	0.584105272	0.000730583	0.000730583	6.08E-05	6.08E-05	2.18E+00	5.10E+01	1.62E+00	3.80E+01	1.622295532
29.84583333	-84.65833333	0.041386761	0.01862547	0.080266424	3.32E-05	1.49E-05	2.77E-06	1.24E-06	2.18E+00	5.10E+01	1.62E+00	3.80E+01	1.622298301
29.7875	-95.0625	0.512895912	0.342235477	0	0	0	0	0	2.18E+00	5.10E+01	1.62E+00	3.80E+01	1.622298301
29.77083333	-92.13333333	0.007172113	0.003342024	0.05456851	3.91E-06	1.82E-06	3.26E-07	1.52E-07	2.18E+00	5.10E+01	1.62E+00	3.80E+01	1.622298625
29.7625	-95.0875	0.902553102	0.861494057	0.197521789	0.001782739	0.001701638	0.000148426	0.000141673	2.18E+00	5.10E+01	1.62E+00	3.80E+01	1.622448275
29.75416667	-94.69583333	4.0443982	0.949990576	0.170998977	0.00691588	0.001624474	0.000575795	0.000135249	2.18E+00	5.10E+01	1.62E+00	3.80E+01	1.623025943
29.73333333	-93.0125	0.058371193	0.057827737	0.055140771	3.22E-05	3.19E-05	2.68E-06	2.65E-06	2.18E+00	5.10E+01	1.62E+00	3.80E+01	1.623028619
29.69583333	-93.8375	2.734906329	1.822279712	0.077121693	0.002109206	0.001405373	0.000175606	0.000117007	2.18E+00	5.10E+01	1.62E+00	3.80E+01	1.623203595
29.67083333	-83.40833333	0.009968127	0.010125613	0.050300958	5.01E-06	5.09E-06	4.17E-07	4.24E-07	2.18E+00	5.10E+01	1.62E+00	3.80E+01	1.623204012
29.65833333	-91.2375	0.325623419	0.390199508	0	0	0	0	0	2.18E+00	5.10E+01	1.62E+00	3.80E+01	1.623204012
29.60416667	50.45	0.223140346	0.223140346	2.441293222	0.00544751	0.00544751	0.000453543	0.000453543	2.18E+00	5.11E+01	1.62E+00	3.80E+01	1.623659428
29.575	-90.15833333	0.002486952	0.001381271	0	0	0	0	0	2.18E+00	5.11E+01	1.62E+00	3.80E+01	1.623659428
29.51342593	121.6574074	1.040821702	1.97497169	0.12719983	0.001323923	0.002512161	0.000110226	0.000209155	2.18E+00	5.11E+01	1.62E+00	3.80E+01	1.623771254
29.275	121.55	0.261463241	0.519015588	0.051393842	0.000134376	0.000266742	1.12E-05	2.22E-05	2.18E+00	5.11E+01	1.62E+00	3.80E+01	1.623782448
29.17916667	50.6625	5.49336477	5.370771578	1.357974651	0.074598501	0.072933717	0.006210848	0.006072243	2.19E+00	5.12E+01	1.63E+00	3.82E+01	1.629987464
29.16666667	-82.80416667	0.030354104	0.009274346	0.401775165	0.000121955	3.73E-05	1.02E-05	3.10E-06	2.19E+00	5.12E+01	1.63E+00	3.82E+01	1.629997578
29.1125	-89.2625	860.087492	641.9447913	0.114403636	0.98397136	0.73440818	0.081922518	0.061144632	2.27E+00	5.31E+01	1.71E+00	4.01E+01	1.711409817
29.10833333	50.88333333	0.13070619	0.129968837	0.591491953	0.000773117	0.000768755	6.44E-05	6.40E-05	2.27E+00	5.31E+01	1.71E+00	4.01E+01	1.711474232
29.09166667	-90.225	0.001492477	0	0	0	0	0	0	2.27E+00	5.31E+01	1.71E+00	4.01E+01	1.711474232
29.07916667	-80.92916667	0.010469512	0.003590193	0	0	0	0	0	2.27E+00	5.31E+01	1.71E+00	4.01E+01	1.711474232
29.0125	-82.75416667	0.026795404	0.007586705	0.562694338	0.000150776	4.27E-05	1.26E-05	3.55E-06	2.27E+00	5.31E+01	1.71E+00	4.01E+01	1.711486839
29	50.925	0.247095901	0.25814186	0.821789953	0.002030609	0.002121384	0.000169062	0.00017662	2.27E+00	5.31E+01	1.71E+00	4.01E+01	1.711656758
28.92986111	121.5597222	0.564656164	1.065342166	0.061912771	0.000349594	0.000659583	2.91E-05	5.49E-05	2.27E+00	5.31E+01	1.71E+00	4.01E+01	1.711685718
28.85833333	-95.44166667	1.075338099	0.854292687	0.114514999	0.001231423	0.000978293	0.000102525	8.14E-05	2.27E+00	5.31E+01	1.71E+00	4.01E+01	1.71178827
28.85416667	-111.9833333	0.750603424	0.750276396	0.458208846	0.003439331	0.003437833	0.000286348	0.000286224	2.27E+00	5.31E+01	1.71E+00	4.01E+01	1.712074066
28.8	-111.8458333	3.14313915	3.007971003	0.384052633	0.012071309	0.011552192	0.001005021	0.000961801	2.27E+00	5.31E+01	1.71E+00	4.01E+01	1.713074821
28.72083333	-96.57916667	0.724621094	0.842076735	0	0	0	0	0	2.27E+00	5.31E+01	1.71E+00	4.01E+01	1.713074821
28.6	-95.975	10.51219398	8.482963409	1.691370246	0.177800121	0.143478319	0.014803107	0.011945576	2.29E+00	5.35E+01	1.73E+00	4.04E+01	1.727900069
28.59166667	-96.73958333	3.424437303	2.146316648	0.217334423	0.007442481	0.004664685	0.000619639	0.000388368	2.29E+00	5.35E+01	1.73E+00	4.05E+01	1.728518786
28.58333333	-82.68125	0.012649434	0.013307686	1.551571599	0.000196265	0.000206478	1.63E-05	1.72E-05	2.29E+00	5.35E+01	1.73E+00	4.05E+01	1.728535197
28.36666667	-111.4625	7.217736651	5.624460547	0.435533962	0.031435694	0.024496436	0.002617242	0.0020395	2.29E+00	5.36E+01	1.73E+00	4.05E+01	1.731142308
28.22678571	121.1511905	0.291585634	0.584221852	0	0	0	0	0	2.29E+00	5.36E+01	1.73E+00	4.05E+01	1.731142308
28.15	51.27083333	14.918427	14.93711237	3.275872591	0.488708661	0.48932077	0.040688424	0.040739386	2.33E+00	5.45E+01	1.77E+00	4.15E+01	1.771875252
28.07777778	-97.2375	2.48536788	2.640176147	0	0	0	0	0	2.33E+00	5.45E+01	1.77E+00	4.15E+01	1.771875252
27.95416667	-110.8291667	0.045354768	0.045295026	0.429071381	0.000194604	0.000194348	1.62E-05	1.62E-05	2.33E+00	5.45E+01	1.77E+00	4.15E+01	1.771891503
27.9375	-82.4625	0.053113467	0.050871818	0.063464584	3.37E-05	3.23E-05	2.81E-06	2.69E-06	2.33E+00	5.45E+01	1.77E+00	4.15E+01	1.771894302
27.92916667	-110.8083333	0.502579829	0.501652781	0.383643735	0.001928116	0.001924559	0.000160529	0.000160233	2.33E+00	5.45E+01	1.77E+00	4.15E+01	1.772055197
27.85416667	-110.5208333	0.016508724	0.016648286	0.505109424	8.34E-05	8.41E-05	6.94E-06	7.00E-06	2.33E+00	5.45E+01	1.77E+00	4.15E+01	1.772062205
27.85416667	-82.39583333	0.00413694	0.002166691	0.097426575	4.03E-06	2.11E-06	3.36E-07	1.76E-07	2.33E+00	5.45E+01	1.77E+00	4.15E+01	1.772062536
27.85416667	120.7208333	0.850912811	1.677437019	0	0	0	0	0	2.33E+00	5.45E+01	1.77E+00	4.15E+01	1.772062536
27.84166667	51.99166667	0.053610571	0.053610571	2.854708839	0.001530426	0.001530426	0.000127419	0.000127419	2.33E+00	5.45E+01	1.77E+00	4.15E+01	1.772188673
27.65833333	-110.5875	8.802944951	5.926149233	0	0	0	0	0	2.33E+00	5.45E+01	1.77E+00	4.15E+01	1.772188673
27.60833333	-114.1	0.06894988	0.06894988	0	0	0	0	0	2.33E+00	5.45E+01	1.77E+00	4.15E+01	1.772188673
27.44583333	-97.5375	0.191943844	0.174176015	0	0	0	0	0	2.33E+00	5.45E+01	1.77E+00	4.15E+01	1.772188673
27.40833333	52.675	0.161621539	0.162012827	2.538879882	0.004103377	0.004113311	0.000341635	0.000342462	2.33E+00	5.45E+01	1.77E+00	4.15E+01	1.772530148
27.24583333	-80.31666667	0.006281191	0.006507508	0.486433994	3.06E-05	3.17E-05	2.54E-06	2.64E-06	2.33E+00	5.45E+01	1.77E+00	4.15E+01	1.772532674
27.22083333	-13.37083333	1.858142367	1.858142319	1.300743779	0.024169671	0.024169671	0.002012295	0.002012295	2.33E+00	5.46E+01	1.77E+00	4.15E+01	1.774544997
27.14732143	120.2166667	0.948774392	1.920067893	0	0	0	0	0	2.33E+00	5.46E+01	1.77E+00	4.15E+01	1.774544997
27.11666667	-110.125	1.211994763	0.659475926	0	0	0	0	0	2.33E+00	5.46E+01	1.77E+00	4.15E+01	1.774544997
27.025	56.89583333	3.125196102	3.078009456	1.597145718	0.049913936	0.049160296	0.004155685	0.004092939	2.34E+00	5.47E+01	1.78E+00	4.16E+01	1.778702077
27.00416667	-82.25416667	0.002505348	0	0.137360895	3.44E-06	0	2.87E-07	0	2.34E+00	5.47E+01	1.78E+00	4.16E+01	1.778702362
27	55.7875	13.26389819	13.47795814	0.150026456	0.019899356	0.020220503	0.001656761	0.001683499	2.34E+00	5.47E+01	1.78E+00	4.17E+01	1.780344283
26.99166667	-109.8958333	0.474977075	0.233507534	0	0	0	0	0	2.34E+00	5.47E+01	1.78E+00	4.17E+01	1.780344283
26.96666667	-82	0.025474353	0.010309287	0.098768657	2.52E-05	1.02E-05	2.09E-06	8.48E-07	2.34E+00	5.47E+01	1.78E+00	4.17E+01	1.780346371
26.925	53.4875	0.119020266	0.119020265	0.192680139	0.000229328	0.000229328	1.91E-05	1.91E-05	2.34E+00	5.47E+01	1.78E+00	4.17E+01	1.780365478
26.90416667	56.95416667	0.292927275	0.311138094	1.372094519	0.004019239	0.004269109	0.00033463	0.000355433	2.34E+00	5.47E+01	1.78E+00	4.17E+01	1.78070209
26.75416667	55.45	1.020209861	1.037510552	0.22835338	0.002329684	0.00236919	0.000193963	0.000197252	2.34E+00	5.47E+01	1.78E+00	4.17E+01	1.780892515
26.75416667	119.5958333	0.201585841	0.385030913	0	0	0	0	0	2.34E+00	5.47E+01	1.78E+00	4.17E+01	1.780892515
26.7375	-109.8	0.457735193	0.512722511	0.050503284	0.000231171	0.000258942	1.92E-05	2.16E-05	2.34E+00	5.47E+01	1.78E+00	4.17E+01	1.780911822
26.7	-81.8	0.127751865	0.018186415	0.221443743	0.000282899	4.03E-05	2.36E-05	3.35E-06	2.34E+00	5.47E+01	1.78E+00	4.17E+01	1.780935183
26.65416667	-109.3895833	0.004725229	0.044234588	0	0	0	0	0	2.34E+00	5.47E+01	1.78E+00	4.17E+01	1.780935183
26.6	54.5	0.190224138	0.190224139	0.708996029	0.001348682	0.001348682	0.000112287	0.000112287	2.34E+00	5.47E+01	1.78E+00	4.17E+01	1.781047492
26.55	-80.05208333	0.016514838	0.00918635	0.640380291	0.000105758	5.88E-05	8.81E-06	4.90E-06	2.34E+00	5.47E+01	1.78E+00	4.17E+01	1.781056284
26.53083333	119.6441667	0.063860604	0.132553361	0	0	0	0	0	2.34E+00	5.47E+01	1.78E+00	4.17E+01	1.781056284
26.29166667	-81.82916667	0.002400806	0.000131357	0.114946767	2.76E-06	1.51E-07	2.30E-07	1.26E-08	2.34E+00	5.47E+01	1.78E+00	4.17E+01	1.78105651
26.25416667	119.6208333	0.501474064	0.569817254	0	0	0	0	0	2.34E+00	5.47E+01	1.78E+00	4.17E+01	1.78105651
26.16041667	-97.23958333	39.78260747	18.35908309	0.329983913	0.131276205	0.060582021	0.010929665	0.005043878	2.35E+00	5.50E+01	1.79E+00	4.19E+01	1.792001132
25.85416667	-81.3875	0.002302	0.000206436	0.547396871	1.26E-05	1.13E-06	1.05E-06	9.41E-08	2.35E+00	5.50E+01	1.79E+00	4.19E+01	1.792002174
25.82916667	-109.4166667	1.821873465	1.448513209	0	0	0	0	0	2.35E+00	5.50E+01	1.79E+00	4.19E+01	1.792002174
25.7875	55.9375	0.297269445	0.0770607	2.654663567	0.007891504	0.002045702	0.000657023	0.000170319	2.35E+00	5.50E+01	1.79E+00	4.20E+01	1.792651447
25.76666667	-80.18333333	0	0	0.306012821	0	0	0	0	2.35E+00	5.50E+01	1.79E+00	4.20E+01	1.792651447
25.725	119.43	6.498894094	11.17988001	0	0	0	0	0	2.35E+00	5.50E+01	1.79E+00	4.20E+01	1.792651447
25.54583333	66.44166667	1.134890141	1.242506499	0.65374816	0.007419323	0.008122863	0.000617711	0.000676285	2.35E+00	5.50E+01	1.79E+00	4.20E+01	1.793271201
25.46666667	-112.075	0.345710123	0.338759758	0	0	0	0	0	2.35E+00	5.50E+01	1.79E+00	4.20E+01	1.793271201
25.45833333	-108.7541667	0.179134675	0.293689774	0	0	0	0	0	2.35E+00	5.50E+01	1.79E+00	4.20E+01	1.793271201
25.40833333	119.125	0.176628385	0.229794619	0	0	0	0	0	2.35E+00	5.50E+01	1.79E+00	4.20E+01	1.793271201
25.38333333	65.49583333	6.028039097	6.085963184	0.053617184	0.003232065	0.003263122	0.000269092	0.000271678	2.35E+00	5.50E+01	1.79E+00	4.20E+01	1.793540797
25.3125	64.22916667	0.307677285	0.307677289	0.767983872	0.002362912	0.002362912	0.000196729	0.000196729	2.35E+00	5.50E+01	1.79E+00	4.20E+01	1.793736536
25.2875	-108.5	1.354159561	1.526021167	0	0	0	0	0	2.35E+00	5.50E+01	1.79E+00	4.20E+01	1.793736536
25.25416667	60.83333333	0.021530338	0.021530346	0.692892957	0.000149182	0.000149182	1.24E-05	1.24E-05	2.35E+00	5.50E+01	1.79E+00	4.20E+01	1.793748939
25.19166667	-112.1166667	0.195602084	0.18426334	0.538344664	0.001053013	0.000991972	8.77E-05	8.26E-05	2.35E+00	5.50E+01	1.79E+00	4.20E+01	1.793836735
25.18333333	61.5125	0.048286238	0.912617021	0.193183914	9.33E-05	0.001763029	7.77E-06	0.000146785	2.35E+00	5.50E+01	1.79E+00	4.20E+01	1.793844316
25.1625	121.4375	1.905952209	3.664073841	0	0	0	0	0	2.35E+00	5.50E+01	1.79E+00	4.20E+01	1.793844316
25.09166667	-108.153125	0.593542418	0.651503098	0	0	0	0	0	2.35E+00	5.50E+01	1.79E+00	4.20E+01	1.793844316
25.01916667	118.7883333	0.551304958	0.913230207	0	0	0	0	0	2.35E+00	5.50E+01	1.79E+00	4.20E+01	1.793844316
24.92916667	-97.66666667	2.143654505	2.144349606	0.382847983	0.008206938	0.008209599	0.000683285	0.000683507	2.35E+00	5.51E+01	1.79E+00	4.20E+01	1.794526391
24.90833333	66.72083333	0.853920597	0.885625321	1.800297024	0.015373107	0.015943886	0.001279919	0.00132744	2.35E+00	5.51E+01	1.80E+00	4.20E+01	1.795810452
24.72254902	120.8615196	4.119663253	8.419695495	0	0	0	0	0	2.35E+00	5.51E+01	1.80E+00	4.20E+01	1.795810452
24.65238095	118.3357143	0.245346764	0.473551319	0.272448872	0.000668444	0.001290185	5.57E-05	0.000107417	2.35E+00	5.51E+01	1.80E+00	4.20E+01	1.795865741
24.49583333	-107.7291667	3.4735707	3.154337739	0	0	0	0	0	2.35E+00	5.51E+01	1.80E+00	4.20E+01	1.795865741
24.46458333	-107.5104167	0.576173054	0.584887645	0.36118177	0.002081032	0.002112508	0.000173261	0.000175881	2.35E+00	5.51E+01	1.80E+00	4.20E+01	1.796039364
24.4125	-111.55	0.095224862	0.088214179	0.555480045	0.000528955	0.000490012	4.40E-05	4.08E-05	2.35E+00	5.51E+01	1.80E+00	4.20E+01	1.796083618
24.25	-107.4125	2.433022705	2.403242902	0	0	0	0	0	2.35E+00	5.51E+01	1.80E+00	4.20E+01	1.796083618
24.24166667	-111.2583333	0.115594147	0.114314472	0.586914716	0.000678439	0.000670928	5.65E-05	5.59E-05	2.35E+00	5.51E+01	1.80E+00	4.20E+01	1.796140243
24.14583333	120.5291667	3.70448894	7.32840964	0	0	0	0	0	2.35E+00	5.51E+01	1.80E+00	4.20E+01	1.796140243
24.09166667	-97.78083333	4.090080509	3.913449208	0.338272504	0.013835618	0.013238123	0.001151912	0.001102167	2.35E+00	5.51E+01	1.80E+00	4.21E+01	1.797296628
24.08333333	67.65416667	763.1442003	647.8349073	0.698194601	5.328231608	4.523148349	0.443612656	0.376583827	2.80E+00	6.54E+01	2.24E+00	5.24E+01	2.238362979
24.05208333	120.3854167	1.439843201	4.462187575	0	0	0	0	0	2.80E+00	6.54E+01	2.24E+00	5.24E+01	2.238362979
23.94583333	68.59583333	55.18078475	60.36640135	0.754359205	0.416261329	0.455379505	0.034656675	0.037913538	2.83E+00	6.63E+01	2.27E+00	5.32E+01	2.272887766
23.92916667	-106.98125	1.033358652	0.94466032	0	0	0	0	0	2.83E+00	6.63E+01	2.27E+00	5.32E+01	2.272887766
23.92083333	117.5041667	1.633695336	2.761608177	0	0	0	0	0	2.83E+00	6.63E+01	2.27E+00	5.32E+01	2.272887766
23.83333333	120.2791667	3.736948128	6.594382997	0.26661636	0.009963315	0.017581704	0.000829516	0.0014638	2.83E+00	6.63E+01	2.27E+00	5.32E+01	2.273723138
23.70833333	-106.8083333	2.184087693	2.05149303	0	0	0	0	0	2.83E+00	6.63E+01	2.27E+00	5.32E+01	2.273723138
23.62473958	121.4377604	4.637773467	5.340981112	0.051076846	0.002368828	0.002728005	0.000197222	0.000227126	2.83E+00	6.63E+01	2.27E+00	5.32E+01	2.273921804
23.54027778	116.8972222	12.43482039	20.99000585	0	0	0	0	0	2.83E+00	6.63E+01	2.27E+00	5.32E+01	2.273921804
23.50833333	-110.2305556	0.412882735	0.412742843	0.739693575	0.003054067	0.003053032	0.000254273	0.000254186	2.83E+00	6.63E+01	2.27E+00	5.32E+01	2.274175005
23.44166667	116.5125	1.280254512	2.256772358	0.050222125	0.000642971	0.001133399	5.35E-05	9.44E-05	2.83E+00	6.63E+01	2.27E+00	5.32E+01	2.27422848
23.42916667	-106.5583333	0.251514293	0.245030533	0	0	0	0	0	2.83E+00	6.63E+01	2.27E+00	5.32E+01	2.27422848
23.38958333	116.7270833	0.069284271	0.112878443	0.057255299	3.97E-05	6.46E-05	3.30E-06	5.38E-06	2.83E+00	6.63E+01	2.27E+00	5.32E+01	2.274231772
23.30833333	68.69583333	0.033669492	0.031757091	0.87096387	0.000293249	0.000276593	2.44E-05	2.30E-05	2.83E+00	6.63E+01	2.27E+00	5.32E+01	2.274256231
23.27916667	116.725	0.007912552	0.014641193	0.061916642	4.90E-06	9.07E-06	4.08E-07	7.55E-07	2.83E+00	6.63E+01	2.27E+00	5.32E+01	2.274256643
23.225	90.63333333	1670.358756	2270.060455	0.049206328	0.821922205	1.117013389	0.068430789	0.0929992	2.90E+00	6.79E+01	2.34E+00	5.48E+01	2.343017066
23.2	116.6083333	0.078957168	0.162589385	0.050391801	3.98E-05	8.19E-05	3.31E-06	6.82E-06	2.90E+00	6.79E+01	2.34E+00	5.48E+01	2.34302039
23.18257576	120.1609848	1.364672844	1.889950514	0	0	0	0	0	2.90E+00	6.79E+01	2.34E+00	5.48E+01	2.34302039
23.1125	70.50416667	6.177073118	10.32481749	0.511045166	0.031567634	0.052764481	0.002628227	0.004393013	2.90E+00	6.80E+01	2.35E+00	5.49E+01	2.345650363
23.09583333	-106.2916667	1.876182626	1.769450353	0	0	0	0	0	2.90E+00	6.80E+01	2.35E+00	5.49E+01	2.345650363
23.06041667	-80.74583333	0.030257257	0.028812301	0.063676011	1.93E-05	1.83E-05	1.60E-06	1.53E-06	2.90E+00	6.80E+01	2.35E+00	5.49E+01	2.345651961
23.05416667	-81.09166667	0.098310867	0.084495394	0.468341988	0.000460431	0.000395727	3.83E-05	3.29E-05	2.90E+00	6.80E+01	2.35E+00	5.49E+01	2.345690327
23.05	113.525	6.977503916	11.14538446	0.049630603	0.003462977	0.005531522	0.000288317	0.000460538	2.90E+00	6.80E+01	2.35E+00	5.49E+01	2.345977405
23.00416667	70.23333333	0.03553746	0.034410539	0.535123072	0.000190169	0.000184139	1.58E-05	1.53E-05	2.90E+00	6.80E+01	2.35E+00	5.49E+01	2.345993276
22.98125	116.4104167	0.104189018	0.213309301	0.063070738	6.57E-05	0.000134536	5.47E-06	1.12E-05	2.90E+00	6.80E+01	2.35E+00	5.49E+01	2.345998737
22.94583333	70.47083333	0.137261322	0.247416277	0	0	0	0	0	2.90E+00	6.80E+01	2.35E+00	5.49E+01	2.345998737
22.9375	116.2458333	0.118143547	0.242664446	0.050118217	5.92E-05	0.000121619	4.93E-06	1.01E-05	2.90E+00	6.80E+01	2.35E+00	5.49E+01	2.346003655
22.90972222	-97.81111111	2.064109165	1.95001045	0.341751187	0.007054118	0.006664184	0.000587305	0.00055484	2.90E+00	6.80E+01	2.35E+00	5.49E+01	2.346593919
22.9	115.6166667	0.273661247	0.601544886	0	0	0	0	0	2.90E+00	6.80E+01	2.35E+00	5.49E+01	2.346593919
22.84791667	115.875	0.195282828	0.399557479	0	0	0	0	0	2.90E+00	6.80E+01	2.35E+00	5.49E+01	2.346593919
22.84583333	-106.0166667	3.722518072	3.655910876	0.051163659	0.001904576	0.001870498	0.000158569	0.000155732	2.90E+00	6.80E+01	2.35E+00	5.49E+01	2.346753361
22.84166667	69.23333333	0.007123388	0.007095999	0.460431914	3.28E-05	3.27E-05	2.73E-06	2.72E-06	2.90E+00	6.80E+01	2.35E+00	5.49E+01	2.346756095
22.78333333	69.55416667	0.032782908	0.032710924	0	0	0	0	0	2.90E+00	6.80E+01	2.35E+00	5.49E+01	2.346756095
22.775	-79.73333333	0.041428454	0.065972724	0	0	0	0	0	2.90E+00	6.80E+01	2.35E+00	5.49E+01	2.346756095
22.75416667	90.41666667	0.01461605	0.027054022	0.050020188	7.31E-06	1.35E-05	6.09E-07	1.13E-06	2.90E+00	6.80E+01	2.35E+00	5.49E+01	2.346756707
22.75	91.46111111	0.561287519	1.08419422	0.070636132	0.000396472	0.000765833	3.30E-05	6.38E-05	2.90E+00	6.80E+01	2.35E+00	5.49E+01	2.34678945
22.74583333	89.53333333	0.039044235	0.070694066	0.053051256	2.07E-05	3.75E-05	1.72E-06	3.12E-06	2.90E+00	6.80E+01	2.35E+00	5.49E+01	2.346791162
22.73177083	113.3953125	5.44771148	10.2121461	0.050105385	0.002729597	0.005116835	0.000227258	0.000426012	2.90E+00	6.80E+01	2.35E+00	5.49E+01	2.347017637
22.71284722	114.4927083	0.785433614	1.578123596	0.049832394	0.0003914	0.000786417	3.26E-05	6.55E-05	2.90E+00	6.80E+01	2.35E+00	5.49E+01	2.347050074
22.65	90.03333333	0.004697117	0.008847912	0.055196517	2.59E-06	4.88E-06	2.16E-07	4.07E-07	2.90E+00	6.80E+01	2.35E+00	5.49E+01	2.347050291
22.62083333	-105.6833333	0.389865014	0.376632856	0.287976224	0.001122719	0.001084613	9.35E-05	9.03E-05	2.90E+00	6.80E+01	2.35E+00	5.49E+01	2.347143807
22.57916667	89.39583333	0.018343145	0.033856996	0.064529218	1.18E-05	2.18E-05	9.85E-07	1.82E-06	2.90E+00	6.80E+01	2.35E+00	5.49E+01	2.347144792
22.53420139	-82.95086806	1.241996309	1.263731361	0.705491357	0.008762177	0.008915516	0.000729513	0.000742279	2.91E+00	6.80E+01	2.35E+00	5.50E+01	2.347876544
22.525	120.425	2.47835064	4.866267742	0.242406562	0.006007685	0.011796152	0.000500182	0.000982112	2.91E+00	6.80E+01	2.35E+00	5.50E+01	2.348372893
22.45	113.0041667	1.040527661	1.996294556	0.251225024	0.002614066	0.005015191	0.000217639	0.00041755	2.91E+00	6.80E+01	2.35E+00	5.50E+01	2.348591071
22.44166667	87.8875	8.228391904	12.79551261	0.288057862	0.02370253	0.03685848	0.001973402	0.003068727	2.91E+00	6.81E+01	2.35E+00	5.50E+01	2.350576045
22.43541667	69.78333333	0.056828176	0.093417216	0	0	0	0	0	2.91E+00	6.81E+01	2.35E+00	5.50E+01	2.350576045
22.4	113.2583333	168.161377	290.0827467	1.383480822	2.3264804	4.013239167	0.193695812	0.334130311	3.10E+00	7.26E+01	2.54E+00	5.96E+01	2.544607632
22.38888889	-78.99305556	0.0590837	0.058106483	0.282144313	0.000166701	0.000163944	1.39E-05	1.36E-05	3.10E+00	7.26E+01	2.54E+00	5.96E+01	2.544621457
22.375	-105.6333333	2.720783997	2.706009509	0	0	0	0	0	3.10E+00	7.26E+01	2.54E+00	5.96E+01	2.544621457
22.36666667	88.95833333	0.37181724	0.62869018	0.068228136	0.000253684	0.000428944	2.11E-05	3.57E-05	3.10E+00	7.26E+01	2.54E+00	5.96E+01	2.544642281
22.30555556	72.54027778	7.637401178	12.42023394	0.597926395	0.045666038	0.074263857	0.003802018	0.006182987	3.11E+00	7.27E+01	2.55E+00	5.97E+01	2.548446664
22.30416667	88.10416667	8.593447617	14.04510294	0.086004173	0.007390724	0.012079375	0.00061533	0.001005693	3.11E+00	7.27E+01	2.55E+00	5.97E+01	2.549066744
22.27916667	72.91666667	10.11058565	14.9841628	1.027639434	0.103900365	0.153983166	0.008650434	0.012820179	3.12E+00	7.29E+01	2.56E+00	5.99E+01	2.557685153
22.275	91.81666667	5.028241654	9.578887828	0	0	0	0	0	3.12E+00	7.29E+01	2.56E+00	5.99E+01	2.557685153
22.25833333	-97.7875	36.48070764	35.52004219	0.636961745	0.232368152	0.22624908	0.019346279	0.018836823	3.13E+00	7.34E+01	2.58E+00	6.03E+01	2.577067319
22.25	120.6392857	0.931999224	1.728510894	0.063694802	0.000593635	0.001100972	4.94E-05	9.17E-05	3.13E+00	7.34E+01	2.58E+00	6.03E+01	2.577116441
22.23333333	113.1783333	0.13326831	0.256122632	0.051344814	6.84E-05	0.000131506	5.70E-06	1.09E-05	3.13E+00	7.34E+01	2.58E+00	6.03E+01	2.577122181
22.22083333	-81.1375	0.187923806	0.167717347	0.388124074	0.000729378	0.000650951	6.07E-05	5.42E-05	3.13E+00	7.34E+01	2.58E+00	6.03E+01	2.577183612
22.19027778	113.0263889	0.024121322	0.048397639	0.09617645	2.32E-05	4.65E-05	1.93E-06	3.88E-06	3.13E+00	7.34E+01	2.58E+00	6.03E+01	2.577185532
22.175	-105.5166667	4.376314664	3.451052123	0	0	0	0	0	3.13E+00	7.34E+01	2.58E+00	6.03E+01	2.577185532
22.15416667	-78.225	0.017523856	0.017915114	0.050169192	8.79E-06	8.99E-06	7.32E-07	7.48E-07	3.13E+00	7.34E+01	2.58E+00	6.03E+01	2.577186261
22.12916667	91.8875	0.7741607	1.546224919	0	0	0	0	0	3.13E+00	7.34E+01	2.58E+00	6.03E+01	2.577186261
22.0625	72.24583333	0.046305829	0.09379708	0.477688834	0.000221198	0.000448058	1.84E-05	3.73E-05	3.13E+00	7.34E+01	2.58E+00	6.03E+01	2.577204711
22.05833333	-80.45833333	0.240749442	0.213207655	0.064752651	0.000155892	0.000138058	1.30E-05	1.15E-05	3.13E+00	7.34E+01	2.58E+00	6.03E+01	2.577217603
22.05416667	-80.81666667	0.016248595	0.016248546	0.373927907	6.08E-05	6.08E-05	5.06E-06	5.06E-06	3.13E+00	7.34E+01	2.58E+00	6.03E+01	2.577222706
22.03333333	-80.40416667	0.315970309	0.287805363	0	0	0	0	0	3.13E+00	7.34E+01	2.58E+00	6.03E+01	2.577222706
21.95833333	72.1625	0.139106789	0.272956756	0.66757433	0.000928641	0.001822189	7.73E-05	0.00015171	3.13E+00	7.34E+01	2.58E+00	6.03E+01	2.577300522
21.95416667	112.8333333	0.053712213	0.109156201	0.191015948	0.000102599	0.000208506	8.54E-06	1.74E-05	3.13E+00	7.34E+01	2.58E+00	6.03E+01	2.577309095
21.9125	112.39	0.046662714	0.112789484	0	0	0	0	0	3.13E+00	7.34E+01	2.58E+00	6.03E+01	2.577309095
21.9	72.60833333	0.458898776	0.724463941	0.41472886	0.001903186	0.003004561	0.000158454	0.000250151	3.13E+00	7.34E+01	2.58E+00	6.03E+01	2.577467727
21.9	88.4625	0.010642972	0.02165541	0.088321033	9.40E-06	1.91E-05	7.83E-07	1.59E-06	3.13E+00	7.34E+01	2.58E+00	6.03E+01	2.577468506
21.85833333	108.4625	0.927043439	1.282989731	0.049807108	0.000461734	0.00063902	3.84E-05	5.32E-05	3.13E+00	7.34E+01	2.58E+00	6.03E+01	2.577506823
21.85416667	108.6125	0.5003417	0.679177739	0	0	0	0	0	3.13E+00	7.34E+01	2.58E+00	6.03E+01	2.577506823
21.83333333	69.375	0.070972152	0.139873775	0	0	0	0	0	3.13E+00	7.34E+01	2.58E+00	6.03E+01	2.577506823
21.82916667	112.0125	0.573426741	1.17578942	0.051938621	0.00029783	0.000610689	2.48E-05	5.08E-05	3.13E+00	7.34E+01	2.58E+00	6.03E+01	2.577531576
21.79583333	111.9791667	1.725168051	3.494283532	0	0	0	0	0	3.13E+00	7.34E+01	2.58E+00	6.03E+01	2.577531576
21.7875	108.85	0.12245221	0.237096014	0	0	0	0	0	3.13E+00	7.34E+01	2.58E+00	6.03E+01	2.577531576
21.78194444	-82.81527778	0.295857491	0.295857736	0.469218041	0.001388217	0.001388218	0.000115579	0.000115579	3.13E+00	7.34E+01	2.58E+00	6.03E+01	2.577647499
21.75833333	-105.5	9.657254435	8.827835236	0	0	0	0	0	3.13E+00	7.34E+01	2.58E+00	6.03E+01	2.577647499
21.68333333	108.95	0.030941071	0.061756446	0	0	0	0	0	3.13E+00	7.34E+01	2.58E+00	6.03E+01	2.577647499
21.68333333	-79.71666667	0.048995993	0.047233554	0.320327855	0.000156948	0.000151302	1.31E-05	1.26E-05	3.13E+00	7.34E+01	2.58E+00	6.03E+01	2.577660585
21.67083333	72.85833333	30.70749588	39.49888109	0.050588937	0.015534596	0.019982064	0.001293364	0.001663647	3.14E+00	7.34E+01	2.58E+00	6.04E+01	2.578949627
21.66666667	91.96666667	0.246786177	0.496775194	0	0	0	0	0	3.14E+00	7.34E+01	2.58E+00	6.04E+01	2.578949627
21.64166667	-79.525	0.260385368	0.247481291	0.339946288	0.00088517	0.000841303	7.37E-05	7.00E-05	3.14E+00	7.34E+01	2.58E+00	6.04E+01	2.57902399
21.64166667	-105.4416667	21.1669206	25.00759382	0	0	0	0	0	3.14E+00	7.34E+01	2.58E+00	6.04E+01	2.57902399
21.61666667	111.5847222	0.120788699	0.24697764	0	0	0	0	0	3.14E+00	7.34E+01	2.58E+00	6.04E+01	2.57902399
21.6125	109.075	1.963523375	3.052346497	0	0	0	0	0	3.14E+00	7.34E+01	2.58E+00	6.04E+01	2.57902399
21.60416667	-79.35833333	0.00584516	0.004042001	0.175969554	1.03E-05	7.11E-06	8.56E-07	5.92E-07	3.14E+00	7.34E+01	2.58E+00	6.04E+01	2.57902486
21.6	109.6666667	0.038912909	0.075568194	0	0	0	0	0	3.14E+00	7.34E+01	2.58E+00	6.04E+01	2.57902486
21.59166667	87.30833333	4.642526373	8.659465047	0.093332064	0.004332966	0.008082057	0.00036075	0.000672888	3.14E+00	7.34E+01	2.58E+00	6.04E+01	2.579385463
21.58333333	69.76666667	0.08427263	0.113811296	0	0	0	0	0	3.14E+00	7.34E+01	2.58E+00	6.04E+01	2.579385463
21.57916667	-88.20833333	0.01405625	0.01405625	0.161777405	2.27E-05	2.27E-05	1.89E-06	1.89E-06	3.14E+00	7.34E+01	2.58E+00	6.04E+01	2.579387376
21.56666667	-77.31875	0.015386924	0.017527824	0.171487429	2.64E-05	3.01E-05	2.20E-06	2.50E-06	3.14E+00	7.34E+01	2.58E+00	6.04E+01	2.579389564
21.55833333	111.45	0.031304187	0.06424091	0	0	0	0	0	3.14E+00	7.34E+01	2.58E+00	6.04E+01	2.579389564
21.545	109.355	0.006632349	0.012946492	0	0	0	0	0	3.14E+00	7.34E+01	2.58E+00	6.04E+01	2.579389564
21.54166667	87.19166667	0.085685849	0.161346046	0.122459749	0.000104931	0.000197584	8.74E-06	1.65E-05	3.14E+00	7.34E+01	2.58E+00	6.04E+01	2.579398283
21.52083333	87.11666667	0.213502288	0.411485873	0.107908228	0.000230387	0.000444027	1.92E-05	3.70E-05	3.14E+00	7.34E+01	2.58E+00	6.04E+01	2.579417543
21.51666667	87.125	0.548589707	1.035938205	0.074014847	0.000406038	0.000766748	3.38E-05	6.38E-05	3.14E+00	7.34E+01	2.58E+00	6.04E+01	2.5794514
21.51666667	109.8395833	0.037334167	0.069616642	0	0	0	0	0	3.14E+00	7.34E+01	2.58E+00	6.04E+01	2.5794514
21.50666667	92.0075	0.024419102	0.049410812	0	0	0	0	0	3.14E+00	7.34E+01	2.58E+00	6.04E+01	2.5794514
21.5	72.70833333	0.696445559	0.537178677	0.247081712	0.00172079	0.00132727	0.000143268	0.000110505	3.14E+00	7.34E+01	2.58E+00	6.04E+01	2.579594613
21.49826389	-78.7875	0.234831112	0.202111866	0.07430781	0.000174498	0.000150185	1.45E-05	1.25E-05	3.14E+00	7.34E+01	2.58E+00	6.04E+01	2.579609158
21.47916667	87.0625	0.965638895	1.918304323	0.050985021	0.000492331	0.000978048	4.10E-05	8.14E-05	3.14E+00	7.34E+01	2.58E+00	6.04E+01	2.579650243
21.47824074	107.8819444	1.22283172	1.126708687	0.053424276	0.000653289	0.000601936	5.44E-05	5.01E-05	3.14E+00	7.34E+01	2.58E+00	6.04E+01	2.579704368
21.47083333	-88.675	0.03102252	0.031378302	2.42127115	0.000751139	0.000759754	6.25E-05	6.33E-05	3.14E+00	7.34E+01	2.58E+00	6.04E+01	2.579767174
21.45	69.79166667	0.94549025	1.702770674	0.450771242	0.004261998	0.007675601	0.000354841	0.000639048	3.14E+00	7.34E+01	2.58E+00	6.04E+01	2.580122318
21.44583333	110.96875	3.513016335	6.603703356	0	0	0	0	0	3.14E+00	7.34E+01	2.58E+00	6.04E+01	2.580122318
21.425	109.9208333	0.311543052	0.502449642	0	0	0	0	0	3.14E+00	7.34E+01	2.58E+00	6.04E+01	2.580122318
21.3875	110.4979167	0.027621165	0.053705964	0	0	0	0	0	3.14E+00	7.34E+01	2.58E+00	6.04E+01	2.580122318
21.30416667	107.4458333	0.576731699	0.647248352	0.050617891	0.000291929	0.000327623	2.43E-05	2.73E-05	3.14E+00	7.34E+01	2.58E+00	6.04E+01	2.580146789
21.26458333	86.86458333	0.390010686	0.766152047	0.095546503	0.000372642	0.000732031	3.10E-05	6.09E-05	3.14E+00	7.34E+01	2.58E+00	6.04E+01	2.580178139
21.17916667	-97.40416667	2.540384326	2.549580236	0	0	0	0	0	3.14E+00	7.34E+01	2.58E+00	6.04E+01	2.580178139
21.16018519	-105.275	2.790083376	2.776719032	0	0	0	0	0	3.14E+00	7.34E+01	2.58E+00	6.04E+01	2.580178139
21.15	-78.49583333	0.007226715	0.012366973	0.212380825	1.53E-05	2.63E-05	1.28E-06	2.19E-06	3.14E+00	7.34E+01	2.58E+00	6.04E+01	2.580179408
21.13333333	72.70833333	16.29586154	27.5837716	0.040858507	0.006658246	0.011270317	0.000554346	0.000938333	3.14E+00	7.35E+01	2.58E+00	6.04E+01	2.580733087
21.05833333	72.8	0.47330746	0.974998617	0.116290894	0.000550413	0.001133835	4.58E-05	9.44E-05	3.14E+00	7.35E+01	2.58E+00	6.04E+01	2.580779423
21.05416667	92.26666667	0.032606821	0.066304182	0	0	0	0	0	3.14E+00	7.35E+01	2.58E+00	6.04E+01	2.580779423
21.045	110.2516667	0.040891224	0.078258577	0.060904834	2.49E-05	4.77E-05	2.07E-06	3.97E-06	3.14E+00	7.35E+01	2.58E+00	6.04E+01	2.58078151
21.02375	107.0466667	0.856199771	1.420900973	0.050835317	0.000435252	0.00072232	3.62E-05	6.01E-05	3.14E+00	7.35E+01	2.58E+00	6.04E+01	2.580817709
20.9375	72.80833333	1.11543898	2.165273374	0.049515983	0.000552321	0.001072156	4.60E-05	8.93E-05	3.14E+00	7.35E+01	2.58E+00	6.04E+01	2.580863738
20.91089744	70.91217949	0.341590138	0.719504592	0.955839834	0.003265055	0.006877311	0.000271839	0.000572584	3.14E+00	7.35E+01	2.58E+00	6.04E+01	2.581137438
20.875	-78.25	0.011383263	0.011379738	0.268333601	3.05E-05	3.05E-05	2.54E-06	2.54E-06	3.14E+00	7.35E+01	2.58E+00	6.04E+01	2.581139965
20.84666667	-75.83	0.217704096	0.268259097	0.456154397	0.000993067	0.001223676	8.27E-05	0.00010188	3.14E+00	7.35E+01	2.58E+00	6.04E+01	2.5812223
20.79166667	86.94583333	0.193223034	0.326951226	0.095934132	0.000185367	0.000313658	1.54E-05	2.61E-05	3.14E+00	7.35E+01	2.58E+00	6.04E+01	2.581237673
20.775	86.94583333	8.74561888	13.46687339	0.162270096	0.014191524	0.021852708	0.001181544	0.001819391	3.14E+00	7.35E+01	2.58E+00	6.05E+01	2.582415802
20.74166667	72.89166667	0.772641074	1.45921934	0	0	0	0	0	3.14E+00	7.35E+01	2.58E+00	6.05E+01	2.582415802
20.73958333	92.45208333	0.024632742	0.041802014	0	0	0	0	0	3.14E+00	7.35E+01	2.58E+00	6.05E+01	2.582415802
20.7125	-75.325	0.146700559	0.145173585	0.065406858	9.60E-05	9.50E-05	7.99E-06	7.91E-06	3.14E+00	7.35E+01	2.58E+00	6.05E+01	2.582424016
20.70833333	106.65	4.362052953	6.049817598	0.065998925	0.002878908	0.003992815	0.000239689	0.00033243	3.14E+00	7.35E+01	2.58E+00	6.05E+01	2.582666172
20.70416667	-77.975	0.04632573	0.045952694	0	0	0	0	0	3.14E+00	7.35E+01	2.58E+00	6.05E+01	2.582666172
20.70083333	-77.52166667	0.096664449	0.093935836	0	0	0	0	0	3.14E+00	7.35E+01	2.58E+00	6.05E+01	2.582666172
20.69166667	-105.2916667	6.37670755	6.379473954	0	0	0	0	0	3.14E+00	7.35E+01	2.58E+00	6.05E+01	2.582666172
20.66666667	-77.24166667	0.992087108	0.789142346	0	0	0	0	0	3.14E+00	7.35E+01	2.58E+00	6.05E+01	2.582666172
20.6575	-97.14916667	7.425082615	7.352115577	0	0	0	0	0	3.14E+00	7.35E+01	2.58E+00	6.05E+01	2.582666172
20.64583333	93.00833333	11.76384124	11.76461822	0.398805105	0.046914799	0.046917898	0.003905986	0.003906244	3.14E+00	7.36E+01	2.59E+00	6.05E+01	2.586595109
20.62628205	110.1913462	0.134359031	0.274026153	0.149346691	0.000200661	0.000409249	1.67E-05	3.41E-05	3.14E+00	7.36E+01	2.59E+00	6.05E+01	2.586611955
20.62291667	72.89375	0.436043618	0.881552677	0	0	0	0	0	3.14E+00	7.36E+01	2.59E+00	6.05E+01	2.586611955
20.62083333	106.65	1.239329577	15.96780632	0	0	0	0	0	3.14E+00	7.36E+01	2.59E+00	6.05E+01	2.586611955
20.58541667	93.05416667	1.610834501	1.608963125	0	0	0	0	0	3.14E+00	7.36E+01	2.59E+00	6.05E+01	2.586611955
20.575	92.71666667	0.331663262	0.42849052	0	0	0	0	0	3.14E+00	7.36E+01	2.59E+00	6.05E+01	2.586611955
20.55416667	-77.23333333	2.973877814	3.134891455	0.67454607	0.020060176	0.021146287	0.00167015	0.001760577	3.15E+00	7.36E+01	2.59E+00	6.06E+01	2.588266805
20.53333333	72.89166667	0.682725861	1.399203453	0	0	0	0	0	3.15E+00	7.36E+01	2.59E+00	6.06E+01	2.588266805
20.4875	72.875	0.524685802	0.667985255	0	0	0	0	0	3.15E+00	7.36E+01	2.59E+00	6.06E+01	2.588266805
20.44479167	92.840625	0.125285002	0.126894596	0.127903657	0.000160244	0.000162303	1.33E-05	1.35E-05	3.15E+00	7.36E+01	2.59E+00	6.06E+01	2.588280228
20.4125	72.83333333	0.973073432	1.462779392	0	0	0	0	0	3.15E+00	7.36E+01	2.59E+00	6.06E+01	2.588280228
20.38333333	-96.92083333	0.442785303	0.439364147	0	0	0	0	0	3.15E+00	7.36E+01	2.59E+00	6.06E+01	2.588280228
20.33333333	86.65833333	43.48897071	66.92664844	0.106952238	0.046512428	0.071579549	0.003872486	0.0059595	3.15E+00	7.37E+01	2.59E+00	6.07E+01	2.59215992
20.31666667	106.5333333	81.23355827	104.3042526	0.07743516	0.062903336	0.080768165	0.005237144	0.006724516	3.15E+00	7.38E+01	2.60E+00	6.08E+01	2.597406082
20.27537879	-105.4045455	3.807866599	3.720139803	0	0	0	0	0	3.15E+00	7.38E+01	2.60E+00	6.08E+01	2.597406082
20.22916667	-96.77083333	2.062619915	2.065735208	0	0	0	0	0	3.15E+00	7.38E+01	2.60E+00	6.08E+01	2.597406082
20.20833333	93.30833333	9.057540009	9.059135429	0.342451912	0.031017719	0.031023183	0.002582443	0.002582898	3.16E+00	7.39E+01	2.60E+00	6.09E+01	2.599986285
20.18333333	-74.82678571	1.353726991	1.382809433	0.171267866	0.002318499	0.002368308	0.000193031	0.000197178	3.16E+00	7.39E+01	2.60E+00	6.09E+01	2.600177588
20.17613636	-77.00151515	1.003790572	1.094859183	0.678054714	0.006806249	0.007423744	0.000566668	0.000618079	3.16E+00	7.39E+01	2.60E+00	6.09E+01	2.600751897
20.01388889	93.5	0.095632205	0.095738167	0.139915361	0.000133804	0.000133952	1.11E-05	1.12E-05	3.16E+00	7.39E+01	2.60E+00	6.09E+01	2.600763038
19.99791667	106.0729167	4.698753041	4.59459469	0.051574163	0.002423343	0.002369624	0.00020176	0.000197288	3.16E+00	7.39E+01	2.60E+00	6.09E+01	2.600964915
19.98125	-96.575	0.592705529	0.582129019	0	0	0	0	0	3.16E+00	7.39E+01	2.60E+00	6.09E+01	2.600964915
19.97833333	72.74833333	0.111079585	0.226341477	0	0	0	0	0	3.16E+00	7.39E+01	2.60E+00	6.09E+01	2.600964915
19.97291667	-90.55833333	0.210252236	0.21274252	1.010288568	0.002124154	0.002149313	0.000176851	0.000178945	3.16E+00	7.39E+01	2.60E+00	6.09E+01	2.601143355
19.90416667	-75.44583333	0.125427775	0.166054776	0.810366086	0.001016424	0.001345652	8.46E-05	0.000112035	3.16E+00	7.39E+01	2.60E+00	6.09E+01	2.601228373
19.84375	85.86875	0.801836471	1.398593641	0.078629853	0.000630483	0.001099712	5.25E-05	9.16E-05	3.16E+00	7.39E+01	2.60E+00	6.09E+01	2.601280302
19.84166667	-87.61041667	0.106275624	0.106213703	1.887974435	0.002006457	0.002005288	0.000167052	0.000166954	3.16E+00	7.39E+01	2.60E+00	6.09E+01	2.601447459
19.83333333	105.90625	12.59483416	12.44673994	0	0	0	0	0	3.16E+00	7.39E+01	2.60E+00	6.09E+01	2.601447459
19.80416667	93.6875	0.980534169	0.981218149	0.138807518	0.001361055	0.001362005	0.000113317	0.000113396	3.16E+00	7.39E+01	2.60E+00	6.09E+01	2.601559182
19.79166667	93.79166667	0.014073099	0.014084315	0.103584944	1.46E-05	1.46E-05	1.21E-06	1.21E-06	3.16E+00	7.39E+01	2.60E+00	6.09E+01	2.601560417
19.77628205	109.4576923	0.71216187	0.773547961	0.260713082	0.001856699	0.002016741	0.000154583	0.000167908	3.16E+00	7.39E+01	2.60E+00	6.09E+01	2.601715151
19.7328125	110.6802083	2.654006703	4.497737261	0	0	0	0	0	3.16E+00	7.39E+01	2.60E+00	6.09E+01	2.601715151
19.68958333	-72.87113095	1.011155731	2.430309409	0.711690897	0.007196303	0.017296291	0.000599143	0.001440038	3.16E+00	7.40E+01	2.60E+00	6.09E+01	2.60231629
19.64166667	-105.2083333	1.918309138	1.845057721	0	0	0	0	0	3.16E+00	7.40E+01	2.60E+00	6.09E+01	2.60231629
19.56607143	-70.17857143	0.645450094	0.681308063	0.42020951	0.002712243	0.002862921	0.000225813	0.000238358	3.16E+00	7.40E+01	2.60E+00	6.09E+01	2.602541714
19.54166667	93.94583333	0.895014677	0.895587507	0.213068999	0.001906999	0.001908219	0.000158771	0.000158873	3.16E+00	7.40E+01	2.60E+00	6.09E+01	2.60270101
19.50833333	72.78333333	1.402083441	2.861848398	0	0	0	0	0	3.16E+00	7.40E+01	2.60E+00	6.09E+01	2.60270101
19.41666667	-96.325	2.813090631	2.755115075	0.049899003	0.001403704	0.001374775	0.000116868	0.00011446	3.16E+00	7.40E+01	2.60E+00	6.09E+01	2.602817815
19.39583333	85.09166667	0.071944707	0.136987738	0.255744642	0.000183995	0.000350339	1.53E-05	2.92E-05	3.16E+00	7.40E+01	2.60E+00	6.09E+01	2.602833044
19.375	85.06666667	3.205132726	5.832797832	0.062299073	0.001996768	0.003633779	0.000166245	0.000302538	3.16E+00	7.40E+01	2.60E+00	6.09E+01	2.602999468
19.37083333	40.95833333	0.791747067	0.776783963	0.551657236	0.00436773	0.004285185	0.000363644	0.000356772	3.16E+00	7.40E+01	2.60E+00	6.09E+01	2.603364575
19.37083333	-90.72083333	0.804092744	0.801565479	0.518080445	0.004165847	0.004152754	0.000346836	0.000345746	3.16E+00	7.40E+01	2.60E+00	6.09E+01	2.603710903
19.36666667	94.07083333	0.68299986	0.683757333	0.328622271	0.00224449	0.002246979	0.00018687	0.000187077	3.16E+00	7.40E+01	2.60E+00	6.10E+01	2.603899143
19.3125	-87.67083333	0.310031436	0.310419132	0.447476701	0.001387318	0.001389053	0.000115504	0.000115648	3.16E+00	7.40E+01	2.60E+00	6.10E+01	2.604014151
19.29166667	72.9125	1.793806337	3.661677922	0	0	0	0	0	3.16E+00	7.40E+01	2.60E+00	6.10E+01	2.604014151
19.28333333	108.675	0.940194174	0.91765558	0.050464666	0.000474466	0.000463092	3.95E-05	3.86E-05	3.16E+00	7.40E+01	2.60E+00	6.10E+01	2.604053563
19.25	-72.77083333	1.957633858	4.045896454	0.050186982	0.000982477	0.002030513	8.18E-05	0.000169054	3.16E+00	7.40E+01	2.60E+00	6.10E+01	2.604135102
19.24861111	93.8625	0.121718262	0.121845587	0.096898362	0.000117943	0.000118066	9.82E-06	9.83E-06	3.16E+00	7.40E+01	2.60E+00	6.10E+01	2.604144823
19.24285714	-104.702381	2.969342968	2.906486712	0.36619023	0.010873444	0.01064327	0.00090529	0.000886127	3.16E+00	7.40E+01	2.61E+00	6.10E+01	2.605050094
19.2	-69.62083333	2.019455481	1.888374592	0.050082303	0.00101139	0.000945741	8.42E-05	7.87E-05	3.16E+00	7.40E+01	2.61E+00	6.10E+01	2.605133812
19.15833333	94.09444444	0.69956805	0.700197737	0.079741864	0.000557849	0.000558351	4.64E-05	4.65E-05	3.16E+00	7.40E+01	2.61E+00	6.10E+01	2.605180768
19.15083333	105.71	1.760995126	1.697703314	0	0	0	0	0	3.16E+00	7.40E+01	2.61E+00	6.10E+01	2.605180768
18.99166667	94.04583333	1.152994269	1.153787815	0.313736822	0.003617368	0.003619857	0.000301171	0.000301379	3.16E+00	7.40E+01	2.61E+00	6.10E+01	2.605483576
18.97638889	-91.07361111	6.925939709	6.924563053	0.252625355	0.01749668	0.017493202	0.001456721	0.001456432	3.16E+00	7.41E+01	2.61E+00	6.10E+01	2.606950199
18.86666667	-103.9666667	4.259971164	4.082475493	0	0	0	0	0	3.16E+00	7.41E+01	2.61E+00	6.10E+01	2.606950199
18.784375	84.52135417	5.677706813	11.35229501	0.178792811	0.010151332	0.020297087	0.00084517	0.001689875	3.17E+00	7.41E+01	2.61E+00	6.10E+01	2.607788881
18.75833333	110.345	0.450144329	0.949384825	0	0	0	0	0	3.17E+00	7.41E+01	2.61E+00	6.10E+01	2.607788881
18.75	-95.74583333	32.93652952	31.63527636	0.051273129	0.016887589	0.016220396	0.00140601	0.001350462	3.17E+00	7.41E+01	2.61E+00	6.11E+01	2.609183839
18.74166667	-95.85833333	8.277243919	7.334337541	0	0	0	0	0	3.17E+00	7.41E+01	2.61E+00	6.11E+01	2.609183839
18.725	-88.17916667	0.567386028	0.564662066	0.185119889	0.001050344	0.001045302	8.74E-05	8.70E-05	3.17E+00	7.41E+01	2.61E+00	6.11E+01	2.609271744
18.69166667	-103.7375	2.927953104	2.930128246	0.115360788	0.00337771	0.003380219	0.000281218	0.000281427	3.17E+00	7.41E+01	2.61E+00	6.11E+01	2.609552025
18.60416667	41.275	1.143235852	0.897899784	0.714474186	0.008168125	0.006415262	0.000680054	0.000534116	3.17E+00	7.41E+01	2.61E+00	6.11E+01	2.610232786
18.58942308	109.0160256	0.292211587	0.336009799	0.055588523	0.000162436	0.000186783	1.35E-05	1.56E-05	3.17E+00	7.41E+01	2.61E+00	6.11E+01	2.61024636
18.58717949	72.9900641	1.549691477	3.20085388	0	0	0	0	0	3.17E+00	7.41E+01	2.61E+00	6.11E+01	2.61024636
18.56666667	-92.67083333	70.97965205	67.52724148	0.17302826	0.122814857	0.116841211	0.010225198	0.00972785	3.18E+00	7.44E+01	2.62E+00	6.13E+01	2.62038209
18.5375	-94.92291667	0.052929812	0.052929813	0	0	0	0	0	3.18E+00	7.44E+01	2.62E+00	6.13E+01	2.62038209
18.49166667	-88.31666667	1.181754151	1.180645802	0.123012415	0.001453704	0.001452341	0.000121031	0.000120918	3.18E+00	7.44E+01	2.62E+00	6.13E+01	2.620504528
18.49166667	-103.5770833	0.133066743	0.129992035	0.433254365	0.000576517	0.000563196	4.80E-05	4.69E-05	3.18E+00	7.44E+01	2.62E+00	6.13E+01	2.620552639
18.46171875	-69.69583333	3.888235852	5.277084145	0.111182741	0.004323047	0.005867207	0.000359924	0.000488486	3.18E+00	7.44E+01	2.62E+00	6.14E+01	2.620914748
18.45416667	-91.52083333	4.824162244	4.815098579	0.051328341	0.002476162	0.00247151	0.000206158	0.000205771	3.18E+00	7.44E+01	2.62E+00	6.14E+01	2.621120403
18.4375	-93.07083333	1.969171662	3.07451018	0	0	0	0	0	3.18E+00	7.44E+01	2.62E+00	6.14E+01	2.621120403
18.40277778	109.8486111	0.101483038	0.158456038	0	0	0	0	0	3.18E+00	7.44E+01	2.62E+00	6.14E+01	2.621120403
18.35	-88.38333333	0.19347742	0.192844274	0.436162191	0.000843875	0.000841114	7.03E-05	7.00E-05	3.18E+00	7.44E+01	2.62E+00	6.14E+01	2.621191011
18.32916667	121.6458333	36.27573658	34.08292147	0.122208475	0.044332025	0.041652219	0.003690952	0.003467839	3.18E+00	7.45E+01	2.62E+00	6.14E+01	2.624867954
18.31102941	-66.51813726	0.916947513	1.883174246	0	0	0	0	0	3.18E+00	7.45E+01	2.62E+00	6.14E+01	2.624867954
18.3015873	-73.1468254	1.885606578	2.853780344	0.304951266	0.005750181	0.008702639	0.000478743	0.000724556	3.18E+00	7.45E+01	2.63E+00	6.15E+01	2.625345399
18.29097222	106.0770833	15.54846534	15.25098543	0.052255345	0.008124904	0.007969455	0.000676455	0.000663513	3.18E+00	7.45E+01	2.63E+00	6.15E+01	2.626021968
18.2375	-103.2458333	1.359777408	1.35598435	0.925659939	0.012586915	0.012551804	0.001047949	0.001045026	3.18E+00	7.45E+01	2.63E+00	6.15E+01	2.627072278
18.21666667	83.9375	3.546077758	6.419938769	0.27482194	0.0097454	0.0176434	0.000811373	0.001468937	3.19E+00	7.46E+01	2.63E+00	6.15E+01	2.627884296
18.21666667	-94.12916667	2.026752325	1.198853887	0.049886739	0.001011081	0.000598069	8.42E-05	4.98E-05	3.19E+00	7.46E+01	2.63E+00	6.15E+01	2.627967678
18.20833333	120.7041667	4.573630693	4.682311968	0.059928779	0.002740921	0.002806052	0.000228201	0.000233624	3.19E+00	7.46E+01	2.63E+00	6.15E+01	2.628195128
18.17916667	-103.0083333	0.052399217	0.052399217	0.165397772	8.67E-05	8.67E-05	7.22E-06	7.22E-06	3.19E+00	7.46E+01	2.63E+00	6.15E+01	2.628202339
18.11805556	94.39965278	2.533208134	2.532882552	0.0655739	0.001661123	0.00166091	0.0001383	0.000138282	3.19E+00	7.46E+01	2.63E+00	6.15E+01	2.628340176
18.09166667	-102.7916667	1.246719074	1.242124658	0.531549209	0.006626925	0.006602504	0.000551738	0.000549705	3.19E+00	7.46E+01	2.63E+00	6.15E+01	2.628891539
18.07833333	-77.23729167	1.432131728	2.597985429	0.132264493	0.001894202	0.003436212	0.000157706	0.000286089	3.19E+00	7.46E+01	2.63E+00	6.15E+01	2.629049443
18.05833333	-102.6541667	0.001766411	0.001766411	0.228470779	4.04E-06	4.04E-06	3.36E-07	3.36E-07	3.19E+00	7.46E+01	2.63E+00	6.15E+01	2.629049782
18.0375	-102.5583333	0.523669769	0.523669768	0.351597249	0.001841209	0.001841208	0.000153294	0.000153294	3.19E+00	7.46E+01	2.63E+00	6.15E+01	2.629202753
18.03333333	-102.5375	0.224180033	0.224180032	0.240080204	0.000538212	0.000538212	4.48E-05	4.48E-05	3.19E+00	7.46E+01	2.63E+00	6.15E+01	2.629247526
17.99166667	73.07083333	0.889876433	1.831786844	0	0	0	0	0	3.19E+00	7.46E+01	2.63E+00	6.15E+01	2.629247526
17.9875	-102.3708333	0.445716802	0.445489112	0.119708182	0.000533559	0.000533287	4.44E-05	4.44E-05	3.19E+00	7.46E+01	2.63E+00	6.15E+01	2.629291877
17.97424242	122.1068182	0.64400248	0.600606397	0.111309646	0.000716837	0.000668533	5.97E-05	5.57E-05	3.19E+00	7.46E+01	2.63E+00	6.16E+01	2.629352223
17.97083333	83.56083333	1.349511014	2.572153574	0.267448311	0.003609244	0.006879181	0.000300495	0.00057274	3.19E+00	7.46E+01	2.63E+00	6.16E+01	2.629652978
17.95416667	-102.1333333	60.09171485	51.56469819	0.293162691	0.176166488	0.151168457	0.014667096	0.012585834	3.20E+00	7.49E+01	2.64E+00	6.19E+01	2.644296162
17.88958333	73.07916667	0.01467363	0.029992258	0	0	0	0	0	3.20E+00	7.49E+01	2.64E+00	6.19E+01	2.644296162
17.87678571	-101.8571429	1.116507472	1.116381653	0	0	0	0	0	3.20E+00	7.49E+01	2.64E+00	6.19E+01	2.644296162
17.7375	106.4333333	0.633676557	0.640291017	0.103577637	0.000656347	0.000663198	5.46E-05	5.52E-05	3.20E+00	7.49E+01	2.64E+00	6.19E+01	2.644350542
17.725	106.4333333	0.256025294	0.253850669	0.129234062	0.000330872	0.000328062	2.75E-05	2.73E-05	3.20E+00	7.49E+01	2.64E+00	6.19E+01	2.644377917
17.59166667	73.2	0.537431202	1.102525238	0	0	0	0	0	3.20E+00	7.49E+01	2.64E+00	6.19E+01	2.644377917
17.50833333	120.4125	6.918913818	7.235979543	0.276622485	0.019139271	0.020016346	0.001593479	0.001666501	3.20E+00	7.50E+01	2.65E+00	6.19E+01	2.645975052
17.49583333	106.6104167	0.040038897	0.039827386	0.077087386	3.09E-05	3.07E-05	2.57E-06	2.56E-06	3.20E+00	7.50E+01	2.65E+00	6.19E+01	2.645977642
17.48333333	-101.3291667	0.854055351	0.853672968	0	0	0	0	0	3.20E+00	7.50E+01	2.65E+00	6.19E+01	2.645977642
17.44166667	73.2	0.005174825	0.008062903	0	0	0	0	0	3.20E+00	7.50E+01	2.65E+00	6.19E+01	2.645977642
17.42916667	106.6458333	0.268387226	0.294824648	0.051978998	0.000139505	0.000153247	1.16E-05	1.28E-05	3.20E+00	7.50E+01	2.65E+00	6.19E+01	2.645989322
17.425	82.875	1.352034573	2.684282807	0.050318455	0.000680323	0.00135069	5.66E-05	0.000112454	3.20E+00	7.50E+01	2.65E+00	6.19E+01	2.646045744
17.30416667	96.925	23.10713463	23.12777705	0	0	0	0	0	3.20E+00	7.50E+01	2.65E+00	6.19E+01	2.646045744
17.28125	-100.9958333	0.530644292	0.530577623	0	0	0	0	0	3.20E+00	7.50E+01	2.65E+00	6.19E+01	2.646045744
17.27916667	73.3	0.435725717	0.847133422	0	0	0	0	0	3.20E+00	7.50E+01	2.65E+00	6.19E+01	2.646045744
17.23125	106.86875	0.116995209	0.11892425	0.101356532	0.000118582	0.000120537	9.87E-06	1.00E-05	3.20E+00	7.50E+01	2.65E+00	6.19E+01	2.646055783
17.1375	-100.6583333	1.001734899	1.001520934	0	0	0	0	0	3.20E+00	7.50E+01	2.65E+00	6.19E+01	2.646055783
17.125	122.4541667	0.374770293	0.374770295	0.373178797	0.001398563	0.001398563	0.00011644	0.00011644	3.20E+00	7.50E+01	2.65E+00	6.19E+01	2.646172356
17.09583333	82.35416667	1.248094697	1.21884042	0.260057372	0.003245762	0.003169684	0.000270232	0.000263898	3.20E+00	7.50E+01	2.65E+00	6.20E+01	2.6464428
16.9625	96.3625	1.002941767	1.980094258	0	0	0	0	0	3.20E+00	7.50E+01	2.65E+00	6.20E+01	2.6464428
16.93416667	-100.1091667	1.135929479	1.068578434	0.223532938	0.002539177	0.002388625	0.000211404	0.00019887	3.20E+00	7.50E+01	2.65E+00	6.20E+01	2.646654275
16.90416667	97.23472222	1.902229628	1.970837373	0	0	0	0	0	3.20E+00	7.50E+01	2.65E+00	6.20E+01	2.646654275
16.84166667	96.10833333	14.79838784	13.35079788	0	0	0	0	0	3.20E+00	7.50E+01	2.65E+00	6.20E+01	2.646654275
16.775	96.19583333	0.283942477	0.530111126	0	0	0	0	0	3.20E+00	7.50E+01	2.65E+00	6.20E+01	2.646654275
16.7625	94.71666667	0.997595623	1.834502961	0.055054182	0.000549218	0.001009971	4.57E-05	8.41E-05	3.20E+00	7.50E+01	2.65E+00	6.20E+01	2.646700127
16.7125	82.24583333	106.6125105	167.7083037	0.302776945	0.322798103	0.507782079	0.026875206	0.04227642	3.23E+00	7.56E+01	2.67E+00	6.26E+01	2.67353009
16.69722222	107.4069444	1.538815776	1.764583181	0.079159786	0.001218123	0.00139684	0.000101417	0.000116297	3.23E+00	7.56E+01	2.67E+00	6.26E+01	2.673631643
16.69166667	-99.60416667	4.991360272	4.943633294	0.050308655	0.002511086	0.002487075	0.000209066	0.000207066	3.23E+00	7.56E+01	2.67E+00	6.26E+01	2.673842041
16.678125	120.3618056	15.19497452	26.2412082	0.052478136	0.007974039	0.013770897	0.000663895	0.001146524	3.23E+00	7.57E+01	2.67E+00	6.26E+01	2.67450704
16.66931818	-88.47613636	3.777833137	3.778002647	0.165054772	0.006235494	0.006235774	0.000519149	0.000519172	3.23E+00	7.57E+01	2.68E+00	6.26E+01	2.675023197
16.59404762	-99.02738095	1.328708505	1.314765219	0.168893111	0.002244097	0.002220548	0.000186837	0.000184876	3.23E+00	7.57E+01	2.68E+00	6.26E+01	2.675210186
16.55416667	97.6625	233.2537146	231.3964075	0.963235816	2.246783322	2.228893075	0.187060471	0.185570983	3.42E+00	8.00E+01	2.86E+00	6.70E+01	2.861763281
16.55375	94.44875	0.112974016	0.112692158	0.073035328	8.25E-05	8.23E-05	6.87E-06	6.85E-06	3.42E+00	8.00E+01	2.86E+00	6.70E+01	2.861770228
16.52083333	97.6625	1.541683377	1.574207183	0.163213345	0.002516233	0.002569316	0.000209494	0.000213914	3.42E+00	8.00E+01	2.86E+00	6.70E+01	2.861981356
16.5125	-98.72083333	5.076365583	5.067525763	0.04901104	0.00248798	0.002483647	0.000207142	0.000206781	3.42E+00	8.00E+01	2.86E+00	6.70E+01	2.862189489
16.50833333	94.725	0.013204811	0.015194654	0	0	0	0	0	3.42E+00	8.00E+01	2.86E+00	6.70E+01	2.862189489
16.41875	95.93541667	2.228051886	1.996943197	0	0	0	0	0	3.42E+00	8.00E+01	2.86E+00	6.70E+01	2.862189489
16.36666667	94.71666667	0.027600682	0.02977881	0	0	0	0	0	3.42E+00	8.00E+01	2.86E+00	6.70E+01	2.862189489
16.36359649	73.45526316	2.404927327	4.630408129	0	0	0	0	0	3.42E+00	8.00E+01	2.86E+00	6.70E+01	2.862189489
16.3625	95.04166667	319.2847699	318.934642	0.050627258	0.161645125	0.161467865	0.01345809	0.013443332	3.43E+00	8.04E+01	2.88E+00	6.73E+01	2.875698294
16.35416667	95.02083333	0.194702703	0.414264031	0	0	0	0	0	3.43E+00	8.04E+01	2.88E+00	6.73E+01	2.875698294
16.35297619	-94.89345238	9.894169539	9.808226812	0.296213399	0.029307856	0.029053282	0.002440085	0.00241889	3.44E+00	8.04E+01	2.88E+00	6.74E+01	2.878143868
16.35	81.42083333	4.207693277	3.804680149	0.279776912	0.011772154	0.010644617	0.000980114	0.000886239	3.44E+00	8.04E+01	2.88E+00	6.74E+01	2.879124801
16.34861111	-61.54027778	0.104224491	0.177423151	0.049645367	5.17E-05	8.81E-05	4.31E-06	7.33E-06	3.44E+00	8.04E+01	2.88E+00	6.74E+01	2.879129131
16.3047619	122.0779762	0.234836596	0.234836597	0.069340899	0.000162838	0.000162838	1.36E-05	1.36E-05	3.44E+00	8.04E+01	2.88E+00	6.74E+01	2.879142765
16.22708333	97.63125	0.01321403	0.026364368	0	0	0	0	0	3.44E+00	8.04E+01	2.88E+00	6.74E+01	2.879142765
16.20833333	-94.65833333	1.001122915	1.000510277	0	0	0	0	0	3.44E+00	8.04E+01	2.88E+00	6.74E+01	2.879142765
16.1875	-95.15416667	0.00336835	0.00336835	0	0	0	0	0	3.44E+00	8.04E+01	2.88E+00	6.74E+01	2.879142765
16.17708333	-98.09583333	2.124422401	2.119578207	0.063708068	0.001353428	0.001350342	0.000112682	0.000112425	3.44E+00	8.04E+01	2.88E+00	6.74E+01	2.879254793
16.09791667	108.121875	7.323687374	7.249174746	0.051116869	0.00374364	0.003705551	0.000311684	0.000308513	3.44E+00	8.05E+01	2.88E+00	6.74E+01	2.879566
16.09583333	97.59583333	0.021401504	0.024943911	0	0	0	0	0	3.44E+00	8.05E+01	2.88E+00	6.74E+01	2.879566
16.06666667	-16.475	17.60156408	13.34486602	0.437730554	0.077047424	0.058414556	0.006414738	0.004863422	3.44E+00	8.06E+01	2.89E+00	6.76E+01	2.885982631
15.9875	-97.7875	13.78988437	13.78516249	0	0	0	0	0	3.44E+00	8.06E+01	2.89E+00	6.76E+01	2.885982631
15.98333333	81.12916667	0.86289201	0.406739621	0.288397632	0.00248856	0.001173027	0.00020719	9.77E-05	3.44E+00	8.06E+01	2.89E+00	6.76E+01	2.886191738
15.95	-85.68333333	2.108588977	2.119614805	0.058527894	0.001234113	0.001240566	0.000102749	0.000103286	3.44E+00	8.06E+01	2.89E+00	6.76E+01	2.886294185
15.94583333	-84.89583333	1.225341517	1.224974214	0.051156848	0.000626846	0.000626658	5.22E-05	5.22E-05	3.44E+00	8.06E+01	2.89E+00	6.76E+01	2.886346371
15.934375	-97.33020833	0.027070802	0.02706877	0.276251551	7.48E-05	7.48E-05	6.23E-06	6.23E-06	3.44E+00	8.06E+01	2.89E+00	6.76E+01	2.886352567
15.92916667	-95.62916667	0.027550289	0.027550289	0.201372621	5.55E-05	5.55E-05	4.62E-06	4.62E-06	3.44E+00	8.06E+01	2.89E+00	6.76E+01	2.886357181
15.91666667	-84.82291667	0.067691319	0.067861315	0	0	0	0	0	3.44E+00	8.06E+01	2.89E+00	6.76E+01	2.886357181
15.89583333	-88.91666667	1.450515538	1.448981727	0	0	0	0	0	3.44E+00	8.06E+01	2.89E+00	6.76E+01	2.886357181
15.88333333	-84.7125	1.103116074	1.103172675	0.244534028	0.002697494	0.002697633	0.000224585	0.000224597	3.44E+00	8.06E+01	2.89E+00	6.76E+01	2.886581319
15.87083333	-86.70530303	6.312419802	6.066215043	0	0	0	0	0	3.44E+00	8.06E+01	2.89E+00	6.76E+01	2.886581319
15.86666667	80.5875	0.427436206	1.881652609	0.33488431	0.001431417	0.006301359	0.000119175	0.000524632	3.44E+00	8.06E+01	2.89E+00	6.76E+01	2.886700746
15.82361111	-95.95555556	1.106712371	1.107090911	0	0	0	0	0	3.44E+00	8.06E+01	2.89E+00	6.76E+01	2.886700746
15.81666667	-97.02916667	1.10810916	1.107705585	0.050987674	0.000564999	0.000564793	4.70E-05	4.70E-05	3.44E+00	8.06E+01	2.89E+00	6.76E+01	2.886747685
15.8125	-88.75416667	4.746394924	4.672783866	0.089216867	0.004234585	0.004168911	0.000352559	0.000347091	3.44E+00	8.06E+01	2.89E+00	6.76E+01	2.887099986
15.79583333	-84.6125	0.910010303	0.909577939	0	0	0	0	0	3.44E+00	8.06E+01	2.89E+00	6.76E+01	2.887099986
15.77916667	-84.64583333	0.417760303	0.417793345	0	0	0	0	0	3.44E+00	8.06E+01	2.89E+00	6.76E+01	2.887099986
15.76666667	97.71944444	0.072299476	0.072328036	0	0	0	0	0	3.44E+00	8.06E+01	2.89E+00	6.76E+01	2.887099986
15.7625	80.8375	75.78240451	68.74379109	0	0	0	0	0	3.44E+00	8.06E+01	2.89E+00	6.76E+01	2.887099986
15.75416667	-88.575	0.037760206	0.037538803	0.090136053	3.40E-05	3.38E-05	2.83E-06	2.82E-06	3.44E+00	8.06E+01	2.89E+00	6.76E+01	2.887102783
15.73333333	-96.80208333	0.043274858	0.043274858	0.362734369	0.000156973	0.000156973	1.31E-05	1.31E-05	3.44E+00	8.06E+01	2.89E+00	6.76E+01	2.887115835
15.72916667	-88.2375	4.503373573	4.483851933	0.050112749	0.002256764	0.002246981	0.000187891	0.000187077	3.44E+00	8.06E+01	2.89E+00	6.76E+01	2.887303329
15.72916667	-88.09583333	0.034610274	0.034272407	0.05019494	1.74E-05	1.72E-05	1.45E-06	1.43E-06	3.44E+00	8.06E+01	2.89E+00	6.76E+01	2.887304779
15.69166667	-96.32083333	0.037718273	0.037718273	0	0	0	0	0	3.44E+00	8.06E+01	2.89E+00	6.76E+01	2.887304779
15.6875	-96.61666667	0.042970735	0.042970735	0.050915695	2.19E-05	2.19E-05	1.82E-06	1.82E-06	3.44E+00	8.06E+01	2.89E+00	6.76E+01	2.887306611
15.5375	97.75833333	0.004675694	0.004682341	0	0	0	0	0	3.44E+00	8.06E+01	2.89E+00	6.76E+01	2.887306611
15.50416667	73.825	1.089724294	2.240565426	0.095644813	0.001042265	0.002142985	8.68E-05	0.000178419	3.44E+00	8.06E+01	2.89E+00	6.76E+01	2.887393312
15.5	80.20416667	0.684508801	0.774586398	0.679295464	0.004649837	0.00526173	0.000387132	0.000438076	3.45E+00	8.06E+01	2.89E+00	6.76E+01	2.887780795
15.43027778	-93.1925	5.079594898	5.032613272	0	0	0	0	0	3.45E+00	8.06E+01	2.89E+00	6.76E+01	2.887780795
15.42152778	120.0118056	2.109911834	2.550664912	0.052410499	0.001105815	0.001336816	9.21E-05	0.000111299	3.45E+00	8.06E+01	2.89E+00	6.76E+01	2.887872992
15.35555556	108.7819444	0.483370654	0.519770861	0	0	0	0	0	3.45E+00	8.06E+01	2.89E+00	6.76E+01	2.887872992
15.34444444	-83.96805556	0.234830986	0.235708989	0.062091496	0.00014581	0.000146355	1.21E-05	1.22E-05	3.45E+00	8.06E+01	2.89E+00	6.76E+01	2.887885194
15.325	80.10416667	0.151428921	0.147149039	0.403844154	0.000611537	0.000594253	5.09E-05	4.95E-05	3.45E+00	8.06E+01	2.89E+00	6.76E+01	2.887936006
15.31666667	80.09166667	0.160179384	0.176265339	0.321170513	0.000514449	0.000566112	4.28E-05	4.71E-05	3.45E+00	8.07E+01	2.89E+00	6.76E+01	2.887978823
15.30833333	97.79375	0.049397566	0.049428478	0	0	0	0	0	3.45E+00	8.07E+01	2.89E+00	6.76E+01	2.887978823
15.20833333	97.81666667	0.303398842	0.303696813	0.166382662	0.000504803	0.000505299	4.20E-05	4.21E-05	3.45E+00	8.07E+01	2.89E+00	6.76E+01	2.888020835
15.20208333	73.97708333	0.247404	0.330416673	0.078888476	0.000195173	0.000260661	1.62E-05	2.17E-05	3.45E+00	8.07E+01	2.89E+00	6.76E+01	2.888037337
15.2	80.0625	0.248270725	0.245016456	0.334144291	0.000829582	0.000818708	6.91E-05	6.82E-05	3.45E+00	8.07E+01	2.89E+00	6.76E+01	2.888106355
15.14583333	108.875	1.225816926	1.249926962	0	0	0	0	0	3.45E+00	8.07E+01	2.89E+00	6.76E+01	2.888106355
15.09166667	108.9	0.137916006	0.137541365	0	0	0	0	0	3.45E+00	8.07E+01	2.89E+00	6.76E+01	2.888106355
14.99166667	-83.14583333	2.62592963	2.631949741	0.358472461	0.009413235	0.009434815	0.000783718	0.000785515	3.45E+00	8.07E+01	2.89E+00	6.76E+01	2.888887096
14.98333333	-17.07916667	0.001129692	0.00224623	0.119231677	1.35E-06	2.68E-06	1.12E-07	2.23E-07	3.45E+00	8.07E+01	2.89E+00	6.76E+01	2.888887208
14.85833333	74.15416667	1.409622274	1.436112726	0.089237988	0.001257919	0.001281558	0.000104731	0.000106699	3.45E+00	8.07E+01	2.89E+00	6.76E+01	2.888992712
14.82083333	80.09166667	0.008052831	0.016889076	0.366035104	2.95E-05	6.18E-05	2.45E-06	5.15E-06	3.45E+00	8.07E+01	2.89E+00	6.76E+01	2.888995168
14.775	120.65	7.308487108	12.67236332	0.060441383	0.004417351	0.007659352	0.000367775	0.000637695	3.45E+00	8.07E+01	2.89E+00	6.76E+01	2.889364596
14.775	121.6541667	0.220168751	0.388360407	0	0	0	0	0	3.45E+00	8.07E+01	2.89E+00	6.76E+01	2.889364596
14.7375	80.12083333	0.160257301	0.320447049	0.347196183	0.000556407	0.00111258	4.63E-05	9.26E-05	3.45E+00	8.07E+01	2.89E+00	6.76E+01	2.889411147
14.71666667	74.26666667	0.030057892	0.029853296	0	0	0	0	0	3.45E+00	8.07E+01	2.89E+00	6.76E+01	2.889411147
14.71666667	120.9	0.199536265	0.39455032	0	0	0	0	0	3.45E+00	8.07E+01	2.89E+00	6.76E+01	2.889411147
14.65416667	120.95	0.083551779	0.166404058	0	0	0	0	0	3.45E+00	8.07E+01	2.89E+00	6.76E+01	2.889411147
14.60416667	74.32083333	1.306012385	2.692265613	0.050376961	0.000657929	0.001356282	5.48E-05	0.00011292	3.45E+00	8.07E+01	2.89E+00	6.76E+01	2.889465864
14.59583333	120.9625	1.473550649	3.033625362	0.057125989	0.00084178	0.001732988	7.01E-05	0.000144283	3.45E+00	8.07E+01	2.89E+00	6.76E+01	2.889535843
14.57083333	80.16666667	4.348221244	8.567164052	0.445323429	0.019363648	0.038151589	0.00161216	0.003176387	3.45E+00	8.07E+01	2.89E+00	6.77E+01	2.891149895
14.5625	109.0729167	0.065406574	0.134543797	0.054053379	3.54E-05	7.27E-05	2.94E-06	6.05E-06	3.45E+00	8.07E+01	2.89E+00	6.77E+01	2.891152839
14.5375	-92.22083333	1.516121154	1.488951357	0	0	0	0	0	3.45E+00	8.07E+01	2.89E+00	6.77E+01	2.891152839
14.50833333	-92.18333333	1.358183636	1.354761905	0	0	0	0	0	3.45E+00	8.07E+01	2.89E+00	6.77E+01	2.891152839
14.50166667	98.02083333	0.120689785	0.120727643	0.25340422	0.000305833	0.000305929	2.55E-05	2.55E-05	3.45E+00	8.07E+01	2.89E+00	6.77E+01	2.891178392
14.47916667	-83.29166667	0.244314987	0.244367323	0.174614713	0.00042661	0.000426701	3.55E-05	3.55E-05	3.45E+00	8.07E+01	2.89E+00	6.77E+01	2.891213912
14.46458333	-92.125	1.950077963	1.944154622	0	0	0	0	0	3.45E+00	8.07E+01	2.89E+00	6.77E+01	2.891213912
14.42916667	74.39791667	0.892819505	0.61789327	0.10312556	0.000920725	0.000637206	7.67E-05	5.31E-05	3.45E+00	8.07E+01	2.89E+00	6.77E+01	2.891291004
14.27083333	74.45833333	1.053895674	0.917308805	0.255437952	0.00269205	0.002343155	0.000224132	0.000195084	3.45E+00	8.07E+01	2.89E+00	6.77E+01	2.891516612
14.25	80.125	0.310260075	0.526566362	0.262645201	0.000814883	0.001383001	6.78E-05	0.000115145	3.45E+00	8.07E+01	2.89E+00	6.77E+01	2.891584907
14.23541667	120.7916667	0.069792405	0.136235098	0.050570348	3.53E-05	6.89E-05	2.94E-06	5.74E-06	3.45E+00	8.07E+01	2.89E+00	6.77E+01	2.891587825
14.19166667	-91.78333333	1.486452252	1.486037395	0	0	0	0	0	3.45E+00	8.07E+01	2.89E+00	6.77E+01	2.891587825
14.1825	122.0858333	0.095724701	0.171323364	0.08273627	7.92E-05	0.000141747	6.59E-06	1.18E-05	3.45E+00	8.07E+01	2.89E+00	6.77E+01	2.891594434
14.14166667	109.175	0.261379797	0.272760381	0	0	0	0	0	3.45E+00	8.07E+01	2.89E+00	6.77E+01	2.891594434
14.12916667	-91.66666667	1.222668115	4.45131789	0	0	0	0	0	3.45E+00	8.07E+01	2.89E+00	6.77E+01	2.891594434
14.10416667	123.0125	0.066306642	0.098943892	0	0	0	0	0	3.45E+00	8.07E+01	2.89E+00	6.77E+01	2.891594434
14.05	-91.5375	2.988007066	6.362555224	0	0	0	0	0	3.45E+00	8.07E+01	2.89E+00	6.77E+01	2.891594434
14.04583333	-16.575	0.225363721	0.230716601	0.336243535	0.000757771	0.00077577	6.31E-05	6.46E-05	3.45E+00	8.07E+01	2.89E+00	6.77E+01	2.891658104
13.96111111	-91.23611111	2.260288546	4.228547171	0	0	0	0	0	3.45E+00	8.07E+01	2.89E+00	6.77E+01	2.891658104
13.92916667	-90.70833333	2.777142086	4.375335613	0	0	0	0	0	3.45E+00	8.07E+01	2.89E+00	6.77E+01	2.891658104
13.92083333	-83.45	1.159523358	1.160085682	0	0	0	0	0	3.45E+00	8.07E+01	2.89E+00	6.77E+01	2.891658104
13.8875	120.9083333	0.120766712	0.221012361	0.073011008	8.82E-05	0.000161363	7.34E-06	1.34E-05	3.45E+00	8.07E+01	2.89E+00	6.77E+01	2.891665356
13.87083333	109.25	1.055020224	1.095758618	0	0	0	0	0	3.45E+00	8.07E+01	2.89E+00	6.77E+01	2.891665356
13.8625	-90.39583333	0.001647133	0.001647133	0	0	0	0	0	3.45E+00	8.07E+01	2.89E+00	6.77E+01	2.891665356
13.83611111	98.24722222	1.139699976	1.140274882	0	0	0	0	0	3.45E+00	8.07E+01	2.89E+00	6.77E+01	2.891665356
13.83333333	-90.33333333	1.935683988	3.325278479	0	0	0	0	0	3.45E+00	8.07E+01	2.89E+00	6.77E+01	2.891665356
13.82083333	121.4625	0.127536013	0.254885571	0.049634598	6.33E-05	0.000126511	5.27E-06	1.05E-05	3.45E+00	8.07E+01	2.89E+00	6.77E+01	2.89167063
13.81944444	43.24166667	1.113694456	2.213217294	0.822033401	0.00915494	0.018193385	0.000762213	0.001514727	3.45E+00	8.08E+01	2.89E+00	6.77E+01	2.892439504
13.7375	-90.10416667	1.465370449	2.119833635	0	0	0	0	0	3.45E+00	8.08E+01	2.89E+00	6.77E+01	2.892439504
13.68611111	124.275	0.034130923	0.066052971	0	0	0	0	0	3.45E+00	8.08E+01	2.89E+00	6.77E+01	2.892439504
13.68541667	121.13125	0.118128793	0.221073731	0	0	0	0	0	3.45E+00	8.08E+01	2.89E+00	6.77E+01	2.892439504
13.675	98.32083333	0.462491621	0.462477661	0.222783438	0.001030355	0.001030324	8.58E-05	8.58E-05	3.45E+00	8.08E+01	2.89E+00	6.77E+01	2.892524987
13.65416667	123.5475	0.925565208	1.72655476	0.062886983	0.00058206	0.001085778	4.85E-05	9.04E-05	3.45E+00	8.08E+01	2.89E+00	6.77E+01	2.892572641
13.63333333	80.075	0.1189027	0.235480751	0.399174186	0.000474629	0.000939978	3.95E-05	7.83E-05	3.45E+00	8.08E+01	2.89E+00	6.77E+01	2.892612355
13.61666667	100.5625	28.19511628	21.84403249	0	0	0	0	0	3.45E+00	8.08E+01	2.89E+00	6.77E+01	2.892612355
13.56666667	-83.54166667	0.047051894	0.047079611	0.069029164	3.25E-05	3.25E-05	2.70E-06	2.71E-06	3.45E+00	8.08E+01	2.89E+00	6.77E+01	2.89261503
13.52916667	100.2666667	1.794357022	1.672793327	0	0	0	0	0	3.45E+00	8.08E+01	2.89E+00	6.77E+01	2.89261503
13.52291667	109.2333333	0.067271326	0.073099289	0	0	0	0	0	3.45E+00	8.08E+01	2.89E+00	6.77E+01	2.89261503
13.49583333	100.9833333	3.3903411	4.485092859	0.052739037	0.001788033	0.002365395	0.000148866	0.000196936	3.45E+00	8.08E+01	2.89E+00	6.77E+01	2.892765153
13.47916667	121.9111111	0.034627128	0.053599045	0.098864005	3.42E-05	5.30E-05	2.85E-06	4.41E-06	3.45E+00	8.08E+01	2.89E+00	6.77E+01	2.892768019
13.46925287	122.7136494	0.551822771	0.85700786	0.054509027	0.000300793	0.000467147	2.50E-05	3.89E-05	3.45E+00	8.08E+01	2.89E+00	6.77E+01	2.89279319
13.46458333	-87.625	0.018336328	0.018336328	0	0	0	0	0	3.45E+00	8.08E+01	2.89E+00	6.77E+01	2.89279319
13.46121795	74.68974359	2.887827489	5.917715996	0.073258495	0.002115579	0.00433523	0.000176137	0.000360938	3.45E+00	8.08E+01	2.89E+00	6.77E+01	2.892966992
13.44166667	-87.8375	1.216317753	1.242082181	0	0	0	0	0	3.45E+00	8.08E+01	2.89E+00	6.77E+01	2.892966992
13.4375	-16.14583333	19.07080119	19.08831582	0	0	0	0	0	3.45E+00	8.08E+01	2.89E+00	6.77E+01	2.892966992
13.425	-87.62083333	1.242037305	1.973677572	0	0	0	0	0	3.45E+00	8.08E+01	2.89E+00	6.77E+01	2.892966992
13.4125	-83.55833333	2.382146175	2.381999273	0.063398112	0.001510236	0.001510143	0.000125738	0.00012573	3.45E+00	8.08E+01	2.89E+00	6.77E+01	2.893095705
13.40416667	-87.39166667	0.10610982	0.103297047	0	0	0	0	0	3.45E+00	8.08E+01	2.89E+00	6.77E+01	2.893095705
13.39305556	-89.20416667	0.015551557	0.029066115	0	0	0	0	0	3.45E+00	8.08E+01	2.89E+00	6.77E+01	2.893095705
13.38333333	-87.475	0.025392477	0.025269556	0	0	0	0	0	3.45E+00	8.08E+01	2.89E+00	6.77E+01	2.893095705
13.38333333	-87.87083333	0.003049771	0.005381949	0	0	0	0	0	3.45E+00	8.08E+01	2.89E+00	6.77E+01	2.893095705
13.375	99.99583333	9.966968413	8.577892644	0	0	0	0	0	3.45E+00	8.08E+01	2.89E+00	6.77E+01	2.893095705
13.3625	109.2416667	0.784314348	0.753160891	0	0	0	0	0	3.45E+00	8.08E+01	2.89E+00	6.77E+01	2.893095705
13.31388889	98.51111111	0.18024094	0.180240945	0.129367966	0.000233174	0.000233174	1.94E-05	1.94E-05	3.45E+00	8.08E+01	2.89E+00	6.77E+01	2.893115066
13.27083333	-88.80833333	7.26702568	14.28296867	0	0	0	0	0	3.45E+00	8.08E+01	2.89E+00	6.77E+01	2.893115066
13.19583333	-88.33333333	0.50001529	0.968505122	0	0	0	0	0	3.45E+00	8.08E+01	2.89E+00	6.77E+01	2.893115066
13.13541667	98.58125	0.139121676	0.139247795	0	0	0	0	0	3.45E+00	8.08E+01	2.89E+00	6.77E+01	2.893115066
13.09583333	-87.3375	1.731576282	2.595792375	0	0	0	0	0	3.45E+00	8.08E+01	2.89E+00	6.77E+01	2.893115066
13.08541667	-16.36666667	0.035346559	0.035368666	0.145765622	5.15E-05	5.16E-05	4.29E-06	4.29E-06	3.45E+00	8.08E+01	2.89E+00	6.77E+01	2.893119337
13.06666667	109.3125	4.119513245	4.380904008	0	0	0	0	0	3.45E+00	8.08E+01	2.89E+00	6.77E+01	2.893119337
13.02916667	-87.27916667	0.395591525	0.397337022	0	0	0	0	0	3.45E+00	8.08E+01	2.89E+00	6.77E+01	2.893119337
12.9625	98.60833333	0.127291223	0.127414816	0	0	0	0	0	3.45E+00	8.08E+01	2.89E+00	6.77E+01	2.893119337
12.925	-87.34583333	0.413992634	0.415544159	0	0	0	0	0	3.45E+00	8.08E+01	2.89E+00	6.77E+01	2.893119337
12.92083333	80.26145833	0.191737609	0.340171329	0.256364479	0.000491547	0.000872078	4.09E-05	7.26E-05	3.45E+00	8.08E+01	2.89E+00	6.77E+01	2.893159906
12.90833333	-83.52083333	3.366616811	3.467602079	0.393370117	0.013243264	0.01364051	0.001102595	0.001135668	3.45E+00	8.08E+01	2.89E+00	6.78E+01	2.894256363
12.85833333	100.0125	0.067628405	0.024078706	0	0	0	0	0	3.45E+00	8.08E+01	2.89E+00	6.78E+01	2.894256363
12.84166667	101.2416667	0.135707864	0.183597784	0	0	0	0	0	3.45E+00	8.08E+01	2.89E+00	6.78E+01	2.894256363
12.79583333	-83.65	0.754560932	0.75522467	0.049741839	0.000375332	0.000375663	3.12E-05	3.13E-05	3.45E+00	8.08E+01	2.89E+00	6.78E+01	2.894287593
12.78106061	120.980303	2.850143066	3.119970317	0.051792119	0.00147615	0.001615899	0.0001229	0.000134535	3.45E+00	8.08E+01	2.89E+00	6.78E+01	2.894410769
12.6225	98.68833333	0.086795036	0.127852178	0	0	0	0	0	3.45E+00	8.08E+01	2.89E+00	6.78E+01	2.894410769
12.58125	109.2180556	0.509921286	0.480080307	0	0	0	0	0	3.45E+00	8.08E+01	2.89E+00	6.78E+01	2.894410769
12.5625	-16.37083333	0.276536409	0.274148926	0.068735262	0.000190078	0.000188437	1.58E-05	1.57E-05	3.45E+00	8.08E+01	2.89E+00	6.78E+01	2.894426616
12.51458333	-83.76041667	0.227507323	0.227546659	0.049755993	0.000113199	0.000113218	9.42E-06	9.43E-06	3.45E+00	8.08E+01	2.89E+00	6.78E+01	2.894436097
12.38333333	102.2549242	1.676306689	1.659398088	0.114183579	0.001914067	0.00189476	0.00015936	0.000157752	3.45E+00	8.08E+01	2.89E+00	6.78E+01	2.894594898
12.3125	98.78333333	4.759367491	4.759985197	0.33477025	0.015932946	0.015935014	0.00132653	0.001326702	3.45E+00	8.08E+01	2.90E+00	6.78E+01	2.895919252
12.29583333	-16.13333333	0.148398631	0.148131233	0.065378471	9.70E-05	9.68E-05	8.08E-06	8.06E-06	3.45E+00	8.08E+01	2.90E+00	6.78E+01	2.8959272
12.26666667	109.2	0.443296262	0.443252703	0.153377099	0.000679915	0.000679848	5.66E-05	5.66E-05	3.45E+00	8.08E+01	2.90E+00	6.78E+01	2.895984745
12.11064815	123.6773148	0.040071756	0.048155088	0.077374045	3.10E-05	3.73E-05	2.58E-06	3.10E-06	3.45E+00	8.08E+01	2.90E+00	6.78E+01	2.8959873
12.07638889	120.1361111	0.014750846	0.014750846	0.091009208	1.34E-05	1.34E-05	1.12E-06	1.12E-06	3.45E+00	8.08E+01	2.90E+00	6.78E+01	2.895988432
12.075	-83.7375	2.28463187	2.293378686	0.119549903	0.002731275	0.002741732	0.000227398	0.000228268	3.45E+00	8.08E+01	2.90E+00	6.78E+01	2.896214256
12.07166667	98.75666667	0.185879914	0.185877077	0	0	0	0	0	3.45E+00	8.08E+01	2.90E+00	6.78E+01	2.896214256
12.05833333	75.26794872	1.996151992	4.057216055	0	0	0	0	0	3.45E+00	8.08E+01	2.90E+00	6.78E+01	2.896214256
12.0125	-15.79583333	0.220358578	0.219972224	0.083333617	0.000183633	0.000183311	1.53E-05	1.53E-05	3.45E+00	8.08E+01	2.90E+00	6.78E+01	2.896229792
12	-86.67083333	0.002822384	0.003878607	0	0	0	0	0	3.45E+00	8.08E+01	2.90E+00	6.78E+01	2.896229792
11.99791667	79.87708333	1.56661975	2.745338692	0.224222612	0.003512716	0.00615567	0.000292458	0.000512503	3.45E+00	8.09E+01	2.90E+00	6.78E+01	2.896524648
11.97083333	-15.08125	1.064685896	1.041842522	0.159929038	0.001702742	0.001666209	0.000141765	0.000138724	3.45E+00	8.09E+01	2.90E+00	6.78E+01	2.896663299
11.96875	-83.79166667	0.085399579	0.085399579	0	0	0	0	0	3.45E+00	8.09E+01	2.90E+00	6.78E+01	2.896663299
11.96666667	-14.9875	5.298305108	5.189825631	0.303563699	0.016083731	0.015754427	0.001339083	0.001311667	3.46E+00	8.09E+01	2.90E+00	6.78E+01	2.898001384
11.94583333	-15.01666667	11.26169897	11.24587776	0.347832086	0.039171802	0.039116771	0.003261327	0.003256746	3.46E+00	8.10E+01	2.90E+00	6.79E+01	2.901276295
11.80945513	125.1676282	1.338024337	1.473196881	0.057104492	0.000764072	0.000841262	6.36E-05	7.00E-05	3.46E+00	8.10E+01	2.90E+00	6.79E+01	2.901339912
11.75208333	109.0875	0.426231953	0.421685165	0.310546938	0.00132365	0.00130953	0.000110203	0.000109028	3.46E+00	8.10E+01	2.90E+00	6.79E+01	2.901451014
11.7375	-72.60416667	0.472200267	0.472237747	0.399224774	0.00188514	0.00188529	0.000156951	0.000156964	3.46E+00	8.10E+01	2.90E+00	6.79E+01	2.901607947
11.72916667	122.3916667	0.186365764	0.21042739	0.252741139	0.000471023	0.000531837	3.92E-05	4.43E-05	3.46E+00	8.10E+01	2.90E+00	6.79E+01	2.901647338
11.70833333	102.9833333	1.197970433	1.197970429	0	0	0	0	0	3.46E+00	8.10E+01	2.90E+00	6.79E+01	2.901647338
11.70416667	98.87916667	0.499391861	0.499369264	0.185326569	0.000925506	0.000925464	7.71E-05	7.71E-05	3.46E+00	8.10E+01	2.90E+00	6.79E+01	2.901724447
11.69583333	79.77083333	0.473844458	0.411054938	0.240351506	0.001138892	0.000987977	9.48E-05	8.23E-05	3.46E+00	8.10E+01	2.90E+00	6.79E+01	2.90181922
11.59166667	122.4729167	0.100717485	0.099170184	0.05951123	5.99E-05	5.90E-05	4.99E-06	4.91E-06	3.46E+00	8.10E+01	2.90E+00	6.79E+01	2.901824192
11.55833333	-72.89583333	2.734420971	2.704498802	0.05581023	0.001526087	0.001509387	0.000127057	0.000125667	3.46E+00	8.10E+01	2.90E+00	6.79E+01	2.901951523
11.55416667	-71.9625	0.172427065	0.17206331	1.047310461	0.001805847	0.001802037	0.000150349	0.000150032	3.46E+00	8.10E+01	2.90E+00	6.79E+01	2.902100354
11.5375	122.8666667	0.624684712	1.210870128	0.056278678	0.000351564	0.000681462	2.93E-05	5.67E-05	3.46E+00	8.10E+01	2.90E+00	6.79E+01	2.902129712
11.5125	-83.78333333	2.414541029	2.409500073	0	0	0	0	0	3.46E+00	8.10E+01	2.90E+00	6.79E+01	2.902129712
11.50416667	-69.97083333	0.445959732	0.485865367	0.701108802	0.003126663	0.003406445	0.000260317	0.00028361	3.46E+00	8.10E+01	2.90E+00	6.79E+01	2.902388646
11.49166667	79.77083333	1.107763373	1.348828981	0.177899251	0.001970703	0.002399557	0.000164075	0.00019978	3.46E+00	8.10E+01	2.90E+00	6.79E+01	2.902551587
11.44166667	-68.97083333	0.958443786	0.94882328	0.07688728	0.000736921	0.000729524	6.14E-05	6.07E-05	3.46E+00	8.10E+01	2.90E+00	6.79E+01	2.902613699
11.43697917	99.6453125	0.247068149	0.235598379	0.264820253	0.000654286	0.000623912	5.45E-05	5.19E-05	3.46E+00	8.10E+01	2.90E+00	6.79E+01	2.90266771
11.36666667	79.81666667	18.76436899	15.45238037	0.66357207	0.124515112	0.10253768	0.010366756	0.008536981	3.47E+00	8.12E+01	2.91E+00	6.82E+01	2.913050535
11.3225	108.8016667	2.53914242	2.704695448	0	0	0	0	0	3.47E+00	8.12E+01	2.91E+00	6.82E+01	2.913050535
11.29027778	122.0930556	0.402370025	0.608228034	0.063407576	0.000255133	0.000385663	2.12E-05	3.21E-05	3.47E+00	8.12E+01	2.91E+00	6.82E+01	2.913071475
11.2599359	-73.67788462	3.599671921	3.784909013	0.38267943	0.013775204	0.014484068	0.001146882	0.0012059	3.47E+00	8.13E+01	2.91E+00	6.82E+01	2.914217089
11.22083333	-15.21666667	0.020645593	0.020446006	0.05007205	1.03E-05	1.02E-05	8.61E-07	8.52E-07	3.47E+00	8.13E+01	2.91E+00	6.82E+01	2.914217953
11.20277778	103.3759259	2.151432373	2.150174907	0	0	0	0	0	3.47E+00	8.13E+01	2.91E+00	6.82E+01	2.914217953
11.16666667	75.80416667	1.103976253	2.260521484	0.123401333	0.001362321	0.002789514	0.000113423	0.000232247	3.47E+00	8.13E+01	2.91E+00	6.82E+01	2.914329212
11.14416667	122.8258333	0.870030372	1.735690158	0.057174497	0.000497435	0.000992372	4.14E-05	8.26E-05	3.47E+00	8.13E+01	2.91E+00	6.82E+01	2.914370344
11.10833333	103.7125	0.527523848	0.527523847	0	0	0	0	0	3.47E+00	8.13E+01	2.91E+00	6.82E+01	2.914370344
11.07083333	-74.84166667	253.3157881	251.3133287	0.050082742	0.126867492	0.125864605	0.010562609	0.010479111	3.48E+00	8.15E+01	2.92E+00	6.85E+01	2.924932555
11.07083333	-14.69583333	2.045068275	2.043475399	0.050401951	0.001030754	0.001029951	8.58E-05	8.58E-05	3.48E+00	8.15E+01	2.93E+00	6.85E+01	2.925018967
11.02083333	-71.15833333	0.892601117	0.908829043	0.652312009	0.005822544	0.005928401	0.000484768	0.000493581	3.48E+00	8.15E+01	2.93E+00	6.85E+01	2.925504103
11.00833333	-71.78333333	2.022263677	1.910916033	0.436591579	0.008829033	0.008342898	0.000735079	0.000694605	3.48E+00	8.15E+01	2.93E+00	6.85E+01	2.926237348
10.96851852	98.68796296	0.088567546	0.088573809	0.068766358	6.09E-05	6.09E-05	5.07E-06	5.07E-06	3.48E+00	8.15E+01	2.93E+00	6.85E+01	2.92624238
10.96666667	-71.37916667	0.024909672	0.025402578	0.292224558	7.28E-05	7.42E-05	6.06E-06	6.18E-06	3.48E+00	8.15E+01	2.93E+00	6.85E+01	2.926248417
10.925	75.88541667	0.185198495	0.364102606	0.072857594	0.000134931	0.000265276	1.12E-05	2.21E-05	3.48E+00	8.15E+01	2.93E+00	6.85E+01	2.926259721
10.82916667	-14.53333333	0.671600345	0.670531216	0.049851182	0.000334801	0.000334268	2.79E-05	2.78E-05	3.48E+00	8.15E+01	2.93E+00	6.85E+01	2.926287542
10.81710526	124.8510965	0.616567672	1.071881842	0.055135994	0.000339951	0.000590993	2.83E-05	4.92E-05	3.48E+00	8.15E+01	2.93E+00	6.85E+01	2.926315921
10.8125	121.95	0.139475138	0.261501682	0.28866852	0.000402621	0.000754873	3.35E-05	6.28E-05	3.48E+00	8.15E+01	2.93E+00	6.85E+01	2.926349532
10.8	75.94583333	1.231243155	2.085613412	0.050050866	0.000616248	0.001043868	5.13E-05	8.69E-05	3.48E+00	8.16E+01	2.93E+00	6.85E+01	2.926400619
10.78333333	-83.58333333	12.73775876	12.46799659	0	0	0	0	0	3.48E+00	8.16E+01	2.93E+00	6.85E+01	2.926400619
10.6875	-68.29583333	0.683236517	0.684589024	0.169050808	0.001155017	0.001157303	9.62E-05	9.64E-05	3.48E+00	8.16E+01	2.93E+00	6.85E+01	2.926495773
10.67361111	107.7453704	1.111650445	1.878811417	0.311317367	0.003460761	0.005849066	0.000288133	0.000486976	3.48E+00	8.16E+01	2.93E+00	6.85E+01	2.926787527
10.64458333	-85.90875	0.051520116	0.052581901	0.078450428	4.04E-05	4.13E-05	3.37E-06	3.43E-06	3.48E+00	8.16E+01	2.93E+00	6.85E+01	2.926790805
10.58333333	-68.2375	0.405426346	0.388463219	0.210254645	0.000852428	0.000816762	7.10E-05	6.80E-05	3.48E+00	8.16E+01	2.93E+00	6.85E+01	2.926861769
10.55833333	103.987037	0.822134099	0.825795169	0	0	0	0	0	3.48E+00	8.16E+01	2.93E+00	6.85E+01	2.926861769
10.54166667	76.025	0.11630835	0.216744602	0	0	0	0	0	3.48E+00	8.16E+01	2.93E+00	6.85E+01	2.926861769
10.51666667	-75.42083333	0.061795715	0.104972431	0	0	0	0	0	3.48E+00	8.16E+01	2.93E+00	6.85E+01	2.926861769
10.49166667	107.0635417	19.12584545	35.34903754	0	0	0	0	0	3.48E+00	8.16E+01	2.93E+00	6.85E+01	2.926861769
10.48333333	-63.053125	0.635258717	0.640327278	0.340816842	0.002165069	0.002182343	0.000180257	0.000181695	3.48E+00	8.16E+01	2.93E+00	6.85E+01	2.927042088
10.45833333	-64.1875	0.367358116	0.336906661	0.673572963	0.002474425	0.002269312	0.000206013	0.000188936	3.48E+00	8.16E+01	2.93E+00	6.85E+01	2.927246508
10.45	-14.57083333	0.013770326	0.013765829	0.050625741	6.97E-06	6.97E-06	5.80E-07	5.80E-07	3.48E+00	8.16E+01	2.93E+00	6.85E+01	2.927247088
10.44375	-61.27152778	0.087146764	0.087887899	0.057734741	5.03E-05	5.07E-05	4.19E-06	4.22E-06	3.48E+00	8.16E+01	2.93E+00	6.85E+01	2.927251343
10.42857143	123.2473214	0.527050109	1.077711802	0	0	0	0	0	3.48E+00	8.16E+01	2.93E+00	6.85E+01	2.927251343
10.39583333	-71.40555556	0.187140123	0.180416227	0	0	0	0	0	3.48E+00	8.16E+01	2.93E+00	6.85E+01	2.927251343
10.39166667	-65.98333333	0.795412228	0.799673334	0.082532272	0.000656472	0.000659989	5.47E-05	5.49E-05	3.48E+00	8.16E+01	2.93E+00	6.85E+01	2.927306671
10.39166667	98.75833333	0.304196524	0.30326554	0.094058513	0.000286123	0.000285247	2.38E-05	2.37E-05	3.48E+00	8.16E+01	2.93E+00	6.85E+01	2.927331317
10.37916667	104.4875	0.302284129	0.338570528	0	0	0	0	0	3.48E+00	8.16E+01	2.93E+00	6.85E+01	2.927331317
10.35833333	-71.75625	0.201113513	0.202780875	0.488499575	0.000982439	0.000990584	8.18E-05	8.25E-05	3.48E+00	8.16E+01	2.93E+00	6.85E+01	2.927413228
10.33958333	122.85625	0.090763224	0.184774371	0.064416877	5.85E-05	0.000119026	4.87E-06	9.91E-06	3.48E+00	8.16E+01	2.93E+00	6.85E+01	2.927418094
10.33541667	79.475	0.023722974	0.041382664	0.201409376	4.78E-05	8.33E-05	3.98E-06	6.94E-06	3.48E+00	8.16E+01	2.93E+00	6.85E+01	2.927422089
10.325	98.75416667	0.24643248	0.246231696	0.108121718	0.000266447	0.00026623	2.22E-05	2.22E-05	3.48E+00	8.16E+01	2.93E+00	6.85E+01	2.927444397
10.32361111	99.16527778	0.270958832	0.277519516	0.169074024	0.000458121	0.000469213	3.81E-05	3.91E-05	3.48E+00	8.16E+01	2.93E+00	6.85E+01	2.927482343
10.30416667	-65.87083333	0.173882405	0.166334419	0	0	0	0	0	3.48E+00	8.16E+01	2.93E+00	6.85E+01	2.927482343
10.29166667	79.35416667	0.016531018	0.035700008	0.461852258	7.63E-05	0.000164881	6.36E-06	1.37E-05	3.48E+00	8.16E+01	2.93E+00	6.85E+01	2.92748874
10.29134615	123.6785256	0.143889898	0.273323481	0.059325826	8.54E-05	0.000162151	7.11E-06	1.35E-05	3.48E+00	8.16E+01	2.93E+00	6.85E+01	2.927495936
10.2875	-85.27916667	0.309090593	0.304113879	0	0	0	0	0	3.48E+00	8.16E+01	2.93E+00	6.85E+01	2.927495936
10.25	-85.24166667	0.329155492	0.320964514	0	0	0	0	0	3.48E+00	8.16E+01	2.93E+00	6.85E+01	2.927495936
10.24583333	104.5875	0.00645564	0.012717517	0	0	0	0	0	3.48E+00	8.16E+01	2.93E+00	6.85E+01	2.927495936
10.22916667	122.8416667	0.528304894	1.077176787	0.058489685	0.000309004	0.000630037	2.57E-05	5.25E-05	3.48E+00	8.16E+01	2.93E+00	6.85E+01	2.927521708
10.20625	106.59375	7.135796909	6.382665408	0	0	0	0	0	3.48E+00	8.16E+01	2.93E+00	6.85E+01	2.927521708
10.20416667	79.26666667	0.009213809	0.020336377	0.281026077	2.59E-05	5.72E-05	2.16E-06	4.76E-06	3.48E+00	8.16E+01	2.93E+00	6.85E+01	2.927523857
10.196875	-14.23229167	0.082949309	0.081117308	0	0	0	0	0	3.48E+00	8.16E+01	2.93E+00	6.85E+01	2.927523857
10.19583333	76.19583333	2.275796646	3.878759285	0.116117784	0.002642605	0.004503929	0.000220015	0.000374984	3.49E+00	8.16E+01	2.93E+00	6.85E+01	2.927743714
10.18333333	-71.85833333	1.104844299	1.0765909	0.320421088	0.003540154	0.003449624	0.000294743	0.000287205	3.49E+00	8.16E+01	2.93E+00	6.85E+01	2.928039682
10.17916667	98.69583333	0.321106779	0.321251492	0.176505577	0.000566771	0.000567027	4.72E-05	4.72E-05	3.49E+00	8.16E+01	2.93E+00	6.85E+01	2.92808706
10.17083333	-14.025	3.163717706	3.143250191	0.050805643	0.001607347	0.001596948	0.000133823	0.000132957	3.49E+00	8.16E+01	2.93E+00	6.85E+01	2.928221614
10.1625	-64.70416667	0.806029967	0.786388944	0.657910054	0.005302952	0.005173732	0.000441508	0.000430749	3.49E+00	8.16E+01	2.93E+00	6.86E+01	2.92865915
10.14583333	104.8458333	0.018167648	0.01760856	0	0	0	0	0	3.49E+00	8.16E+01	2.93E+00	6.86E+01	2.92865915
10.1375	-62.60833333	1.257211725	1.245134457	0	0	0	0	0	3.49E+00	8.16E+01	2.93E+00	6.86E+01	2.92865915
10.09583333	99.15416667	0.04286712	0.042867119	0.131985573	5.66E-05	5.66E-05	4.71E-06	4.71E-06	3.49E+00	8.16E+01	2.93E+00	6.86E+01	2.928663904
10.07916667	-71.2375	0.2676059	0.258641199	0.323511593	0.000865736	0.000836734	7.21E-05	6.97E-05	3.49E+00	8.16E+01	2.93E+00	6.86E+01	2.928735932
10.06666667	122.8138889	0.439648492	0.853356769	0.090891289	0.000399602	0.000775627	3.33E-05	6.46E-05	3.49E+00	8.16E+01	2.93E+00	6.86E+01	2.92876852
10.0625	-75.57083333	0.219547376	0.224286335	0	0	0	0	0	3.49E+00	8.16E+01	2.93E+00	6.86E+01	2.92876852
10.05833333	79.25416667	0.018422324	0.039859664	0.561309861	0.000103406	0.000223736	8.61E-06	1.86E-05	3.49E+00	8.16E+01	2.93E+00	6.86E+01	2.928777146
10.04583333	-65.20416667	0.651635795	0.662959668	0.632998687	0.004124846	0.004196526	0.000343422	0.00034939	3.49E+00	8.16E+01	2.93E+00	6.86E+01	2.929119736
10.0375	-85.16666667	0.021756962	0.021760661	0	0	0	0	0	3.49E+00	8.16E+01	2.93E+00	6.86E+01	2.929119736
10.00694444	-84.86111111	0.157170061	0.154639857	0	0	0	0	0	3.49E+00	8.16E+01	2.93E+00	6.86E+01	2.929119736
9.976388889	-83.04861111	0.831098073	0.831098084	0.049730105	0.000413306	0.000413306	3.44E-05	3.44E-05	3.49E+00	8.16E+01	2.93E+00	6.86E+01	2.929154054
9.970833333	-62.24583333	2.444105589	2.432693839	0	0	0	0	0	3.49E+00	8.16E+01	2.93E+00	6.86E+01	2.929154054
9.933333333	-72.05416667	0.602728787	0.593567803	0.33971117	0.002047537	0.002016416	0.000170472	0.000167881	3.49E+00	8.16E+01	2.93E+00	6.86E+01	2.929324002
9.929166667	-62.44166667	0.431951537	0.437643961	0	0	0	0	0	3.49E+00	8.16E+01	2.93E+00	6.86E+01	2.929324002
9.904166667	-71.128125	1.291763872	1.244781413	0.224284952	0.002897232	0.002791857	0.000241215	0.000232442	3.49E+00	8.16E+01	2.93E+00	6.86E+01	2.929565825
9.900595238	124.1440476	0.491053412	0.68159985	0.065013606	0.000319252	0.000443133	2.66E-05	3.69E-05	3.49E+00	8.16E+01	2.93E+00	6.86E+01	2.929592473
9.891666667	105.1083333	0.002728336	0.004668704	0	0	0	0	0	3.49E+00	8.16E+01	2.93E+00	6.86E+01	2.929592473
9.877083333	79.12916667	0.101349928	0.200530986	0.500582803	0.00050734	0.001003824	4.22E-05	8.36E-05	3.49E+00	8.16E+01	2.93E+00	6.86E+01	2.929634657
9.841666667	76.3875	0.058846929	0.118270479	0.077436456	4.56E-05	9.16E-05	3.79E-06	7.63E-06	3.49E+00	8.16E+01	2.93E+00	6.86E+01	2.929638459
9.8375	-72.12083333	0.266785655	0.258331057	0	0	0	0	0	3.49E+00	8.16E+01	2.93E+00	6.86E+01	2.929638459
9.791666667	-62.3	8.804399241	8.784563427	0	0	0	0	0	3.49E+00	8.16E+01	2.93E+00	6.86E+01	2.929638459
9.7875	-84.6375	1.477679122	1.475567342	0.080507103	0.001189637	0.001187937	9.90E-05	9.89E-05	3.49E+00	8.16E+01	2.93E+00	6.86E+01	2.929736466
9.770833333	-61.82916667	0.298438137	0.296927932	0	0	0	0	0	3.49E+00	8.16E+01	2.93E+00	6.86E+01	2.929736466
9.770833333	-61.55416667	0.70776081	0.704636372	0	0	0	0	0	3.49E+00	8.16E+01	2.93E+00	6.86E+01	2.929736466
9.754166667	-71.04583333	0.891693986	0.85894515	0.335896544	0.002995169	0.002885167	0.000249369	0.00024021	3.49E+00	8.16E+01	2.93E+00	6.86E+01	2.929986809
9.733333333	-85.225	0.019489081	0.019489081	0	0	0	0	0	3.49E+00	8.16E+01	2.93E+00	6.86E+01	2.929986809
9.704166667	-71.0375	0.171984391	0.165944025	0.322739228	0.000555061	0.000535566	4.62E-05	4.46E-05	3.49E+00	8.16E+01	2.93E+00	6.86E+01	2.930033164
9.667708333	-13.53541667	8.038130391	7.952146413	0.08701564	0.006994431	0.006919611	0.000582335	0.000576106	3.49E+00	8.16E+01	2.93E+00	6.86E+01	2.930622791
9.641666667	76.42083333	0.239144515	0.480247902	0	0	0	0	0	3.49E+00	8.16E+01	2.93E+00	6.86E+01	2.930622791
9.638541667	122.60625	0.190722067	0.213166625	0.064561195	0.000123132	0.000137623	1.03E-05	1.15E-05	3.49E+00	8.16E+01	2.93E+00	6.86E+01	2.930633163
9.616666667	106.2541667	491.8708948	481.150191	0.050101787	0.246436107	0.241064843	0.020517534	0.020070339	3.51E+00	8.21E+01	2.95E+00	6.91E+01	2.951052881
9.551432292	118.4557292	0.463843846	0.454195727	0.050440431	0.000233965	0.000229098	1.95E-05	1.91E-05	3.51E+00	8.21E+01	2.95E+00	6.91E+01	2.951072362
9.543333333	-75.6575	10.26829107	10.08356958	0.377664584	0.038779699	0.038082071	0.003228682	0.0031706	3.51E+00	8.22E+01	2.95E+00	6.92E+01	2.954333088
9.541666667	-84.55	0.008269257	0.008269257	0.049710608	4.11E-06	4.11E-06	3.42E-07	3.42E-07	3.51E+00	8.22E+01	2.95E+00	6.92E+01	2.95433343
9.520833333	76.3875	0.18983149	0.385571516	0	0	0	0	0	3.51E+00	8.22E+01	2.95E+00	6.92E+01	2.95433343
9.505208333	125.790625	0.371766021	0.391159129	0.085176064	0.000316656	0.000333174	2.64E-05	2.77E-05	3.51E+00	8.22E+01	2.95E+00	6.92E+01	2.954359746
9.491666667	-71.075	6.402093779	6.102786749	0.79372377	0.05081494	0.048439269	0.0042307	0.004032909	3.52E+00	8.23E+01	2.96E+00	6.93E+01	2.958607261
9.491666667	-84.30833333	0.010085582	0.010090107	0.056004868	5.65E-06	5.65E-06	4.70E-07	4.70E-07	3.52E+00	8.23E+01	2.96E+00	6.93E+01	2.958607739
9.470833333	-79.75666667	0.229809048	0.206540086	0	0	0	0	0	3.52E+00	8.23E+01	2.96E+00	6.93E+01	2.958607739
9.44702381	99.23154762	3.621355555	3.556282265	0.050578228	0.001831617	0.001798705	0.000152495	0.000149755	3.52E+00	8.23E+01	2.96E+00	6.93E+01	2.958760943
9.366666667	-71.05416667	4.63285284	4.525609739	0.531988099	0.024646226	0.024075705	0.002051971	0.002004471	3.52E+00	8.24E+01	2.96E+00	6.93E+01	2.960807637
9.358333333	122.8208333	0.162358816	0.160937952	0.16493942	0.000267794	0.00026545	2.23E-05	2.21E-05	3.52E+00	8.24E+01	2.96E+00	6.93E+01	2.960829791
9.345833333	-13.30833333	0.017968795	0.01786807	0.133141527	2.39E-05	2.38E-05	1.99E-06	1.98E-06	3.52E+00	8.24E+01	2.96E+00	6.93E+01	2.960831781
9.3375	-71.74166667	29.92013953	29.69531938	0	0	0	0	0	3.52E+00	8.24E+01	2.96E+00	6.93E+01	2.960831781
9.325	-13.30416667	0.411022409	0.40631164	0.215071549	0.000883992	0.000873861	7.36E-05	7.28E-05	3.52E+00	8.24E+01	2.96E+00	6.93E+01	2.960905071
9.316666667	76.38333333	0.755844195	1.481686381	0	0	0	0	0	3.52E+00	8.24E+01	2.96E+00	6.93E+01	2.960905071
9.308333333	-71.07083333	0.05349496	0.053494959	0.346099825	0.000185146	0.000185146	1.54E-05	1.54E-05	3.52E+00	8.24E+01	2.96E+00	6.93E+01	2.960920671
9.252083333	105.825	0.013905181	0.025109415	0	0	0	0	0	3.52E+00	8.24E+01	2.96E+00	6.93E+01	2.960920671
9.245833333	78.83333333	0.77338359	1.406350162	0.414561858	0.003206153	0.005830191	0.000266935	0.000485404	3.52E+00	8.24E+01	2.96E+00	6.93E+01	2.961185715
9.2275	122.9683333	0.293721852	0.27334421	0	0	0	0	0	3.52E+00	8.24E+01	2.96E+00	6.93E+01	2.961185715
9.220833333	-71.19583333	0.96674929	0.966545101	0.638682993	0.006174463	0.006173159	0.000514067	0.000513959	3.52E+00	8.24E+01	2.96E+00	6.93E+01	2.961700604
9.218055556	-83.84722222	0.123676598	0.123261843	0.050230124	6.21E-05	6.19E-05	5.17E-06	5.15E-06	3.52E+00	8.24E+01	2.96E+00	6.93E+01	2.961705779
9.215277778	-80.13194444	0.063344243	0.06331616	0	0	0	0	0	3.52E+00	8.24E+01	2.96E+00	6.93E+01	2.961705779
9.189583333	98.40972222	0.322150839	0.321874427	0.067182875	0.00021643	0.000216244	1.80E-05	1.80E-05	3.52E+00	8.24E+01	2.96E+00	6.93E+01	2.96172383
9.175	-60.88541667	0.772070605	0.650764895	0	0	0	0	0	3.52E+00	8.24E+01	2.96E+00	6.93E+01	2.96172383
9.170833333	-13.225	0.357412272	0.35062687	0.106533166	0.000380763	0.000373534	3.17E-05	3.11E-05	3.52E+00	8.24E+01	2.96E+00	6.93E+01	2.961755023
9.166666667	125.525	1.007787371	1.005405508	0.318590959	0.003210719	0.003203131	0.000267315	0.000266683	3.52E+00	8.24E+01	2.96E+00	6.93E+01	2.962021363
9.158333333	-80.30416667	0.00842717	0.008376615	0	0	0	0	0	3.52E+00	8.24E+01	2.96E+00	6.93E+01	2.962021363
9.133333333	78.4875	0.09927493	0.178263476	0	0	0	0	0	3.52E+00	8.24E+01	2.96E+00	6.93E+01	2.962021363
9.1	-71.36	3.7846613	3.687697395	0.172727117	0.006537136	0.006369653	0.000544262	0.000530318	3.52E+00	8.24E+01	2.96E+00	6.94E+01	2.962567628
9.079166667	-80.57083333	0.027926231	0.02780794	0	0	0	0	0	3.52E+00	8.24E+01	2.96E+00	6.94E+01	2.962567628
9.075	125.5375	0.041354294	0.03960014	0.090054074	3.72E-05	3.57E-05	3.10E-06	2.97E-06	3.52E+00	8.24E+01	2.96E+00	6.94E+01	2.962570706
9.052777778	-82.23194444	0.605244001	0.604922852	0.069353621	0.000419759	0.000419536	3.49E-05	3.49E-05	3.52E+00	8.24E+01	2.96E+00	6.94E+01	2.962605762
9.047916667	78.32083333	0.318286376	0.566481272	0	0	0	0	0	3.52E+00	8.24E+01	2.96E+00	6.94E+01	2.962605762
9.0375	104.8208333	0.002116887	0.004140078	0	0	0	0	0	3.52E+00	8.24E+01	2.96E+00	6.94E+01	2.962605762
9.0375	-71.56666667	5.445015168	5.090325251	0	0	0	0	0	3.52E+00	8.24E+01	2.96E+00	6.94E+01	2.962605762
9.029166667	-79.09166667	0.475406198	0.467284392	0	0	0	0	0	3.52E+00	8.24E+01	2.96E+00	6.94E+01	2.962605762
9.029166667	-79.35	0.002380474	0.005231045	0	0	0	0	0	3.52E+00	8.24E+01	2.96E+00	6.94E+01	2.962605762
9.02625	80.4925	0.167527901	0.108553329	0.21331954	0.00035737	0.000231565	2.98E-05	1.93E-05	3.52E+00	8.24E+01	2.96E+00	6.94E+01	2.96263549
9.025	105.4166667	0	0.000152814	0	0	0	0	0	3.52E+00	8.24E+01	2.96E+00	6.94E+01	2.96263549
9.020833333	76.52083333	0.029084474	0.058068716	0.056340091	1.64E-05	3.27E-05	1.36E-06	2.72E-06	3.52E+00	8.24E+01	2.96E+00	6.94E+01	2.962636848
9.0125	125.525	4.555002947	5.055378813	0.114105882	0.005197526	0.005768485	0.000432731	0.000480267	3.52E+00	8.24E+01	2.96E+00	6.94E+01	2.963068419
8.975	-81.92083333	0.818091497	0.818858693	0	0	0	0	0	3.52E+00	8.24E+01	2.96E+00	6.94E+01	2.963068419
8.970833333	-83.62083333	2.101889821	2.092251658	0.336188895	0.00706632	0.007033918	0.000588321	0.000585623	3.52E+00	8.24E+01	2.96E+00	6.94E+01	2.963657017
8.9375	76.5375	0.211209885	0.39876905	0.050776726	0.000107245	0.000202482	8.93E-06	1.69E-05	3.52E+00	8.24E+01	2.96E+00	6.94E+01	2.963665886
8.920833333	-13.1375	3.935429177	3.915653447	0.077125849	0.003035233	0.003019981	0.000252704	0.000251435	3.52E+00	8.24E+01	2.96E+00	6.94E+01	2.963916857
8.898333333	-81.14666667	0.445490917	0.44543868	0	0	0	0	0	3.52E+00	8.24E+01	2.96E+00	6.94E+01	2.963916857
8.895833333	98.29166667	0.127618949	0.127455454	0.127616221	0.000162862	0.000162654	1.36E-05	1.35E-05	3.52E+00	8.24E+01	2.96E+00	6.94E+01	2.963930298
8.889285714	-77.8297619	1.975523058	1.977701469	0	0	0	0	0	3.52E+00	8.24E+01	2.96E+00	6.94E+01	2.963930298
8.841666667	-13.09583333	5.809155881	5.79330314	0.114201366	0.006634135	0.006616031	0.000552338	0.000550831	3.52E+00	8.24E+01	2.96E+00	6.94E+01	2.964483355
8.808333333	79.92083333	0.196241014	0.2295901	0.052024256	0.000102093	0.000119443	8.50E-06	9.94E-06	3.52E+00	8.24E+01	2.96E+00	6.94E+01	2.964491866
8.775	78.1625	0.120684353	0.201225065	0.385973843	0.00046581	0.000776676	3.88E-05	6.47E-05	3.52E+00	8.24E+01	2.96E+00	6.94E+01	2.964530616
8.694871795	99.925	1.480644693	1.559795946	0	0	0	0	0	3.52E+00	8.24E+01	2.96E+00	6.94E+01	2.964530616
8.647149123	124.735307	3.636029912	7.126054004	0.085682319	0.003115435	0.006105768	0.000259382	0.000508348	3.52E+00	8.24E+01	2.96E+00	6.94E+01	2.964787743
8.624404762	-76.56011905	0.248546147	0.248191394	0.058126918	0.000144472	0.000144266	1.20E-05	1.20E-05	3.52E+00	8.24E+01	2.96E+00	6.94E+01	2.964799794
8.613095238	-79.95	0.686849056	0.685729847	0	0	0	0	0	3.52E+00	8.24E+01	2.96E+00	6.94E+01	2.964799794
8.605555556	-78.47013889	0.359719793	0.359719798	0.15016428	0.000540171	0.000540171	4.50E-05	4.50E-05	3.52E+00	8.25E+01	2.96E+00	6.94E+01	2.96484501
8.5875	-12.95	0.334141963	0.334205913	0.076453348	0.000255463	0.000255512	2.13E-05	2.13E-05	3.52E+00	8.25E+01	2.96E+00	6.94E+01	2.964866292
8.579166667	-60.97916667	623.7170755	619.8972302	0.087530075	0.545940026	0.542596512	0.045453337	0.045174966	3.57E+00	8.35E+01	3.01E+00	7.05E+01	3.010178535
8.5625	-60.68125	0.276263155	0.276367972	0.050478797	0.000139454	0.000139507	1.16E-05	1.16E-05	3.57E+00	8.35E+01	3.01E+00	7.05E+01	3.010190092
8.554166667	-12.90833333	2.393152808	2.388481161	0.089034426	0.00213073	0.00212657	0.000177398	0.000177052	3.57E+00	8.35E+01	3.01E+00	7.05E+01	3.010366918
8.514351852	126.312037	0.761275983	1.064205502	0.106869192	0.000813569	0.001137308	6.77E-05	9.47E-05	3.57E+00	8.35E+01	3.01E+00	7.05E+01	3.010433823
8.510714286	-83.20059524	1.120663962	1.120050509	0	0	0	0	0	3.57E+00	8.35E+01	3.01E+00	7.05E+01	3.010433823
8.486309524	76.96071429	0.370849165	0.728770217	0.697715653	0.002587473	0.005084744	0.000215425	0.000423341	3.57E+00	8.35E+01	3.01E+00	7.05E+01	3.010648826
8.431439394	123.6007576	0.85231779	1.713241169	0.057820013	0.00049281	0.000990596	4.10E-05	8.25E-05	3.57E+00	8.35E+01	3.01E+00	7.05E+01	3.010690053
8.345833333	-59.77916667	0.268268299	0.268312358	0.079815191	0.000214119	0.000214154	1.78E-05	1.78E-05	3.57E+00	8.35E+01	3.01E+00	7.05E+01	3.010707719
8.343055556	-12.97777778	0.034677702	0.03467151	0.090165601	3.13E-05	3.13E-05	2.60E-06	2.60E-06	3.57E+00	8.35E+01	3.01E+00	7.05E+01	3.010710322
8.341666667	-59.74166667	0.304442253	0.304998027	0.269870802	0.000821601	0.000823101	6.84E-05	6.85E-05	3.57E+00	8.35E+01	3.01E+00	7.05E+01	3.010778892
8.327083333	-82.63020833	0.950842547	0.950748006	0	0	0	0	0	3.57E+00	8.35E+01	3.01E+00	7.05E+01	3.010778892
8.325	-82.44166667	0.246655109	0.246636111	0	0	0	0	0	3.57E+00	8.35E+01	3.01E+00	7.05E+01	3.010778892
8.318229167	98.64895833	0.168222513	0.167581624	0.050206299	8.45E-05	8.41E-05	7.03E-06	7.00E-06	3.57E+00	8.35E+01	3.01E+00	7.05E+01	3.010785938
8.272685185	79.85787037	0.74977539	1.322838498	0.070586137	0.000529237	0.000933741	4.41E-05	7.77E-05	3.57E+00	8.35E+01	3.01E+00	7.05E+01	3.01082949
8.263888889	77.84166667	0.034791283	0.066286499	0.4161089	0.00014477	0.000275824	1.21E-05	2.30E-05	3.57E+00	8.35E+01	3.01E+00	7.05E+01	3.010841484
8.223958333	-78.215625	0.479203709	0.479203712	0	0	0	0	0	3.57E+00	8.35E+01	3.01E+00	7.05E+01	3.010841484
8.217361111	-81.99166667	1.080891654	1.077868042	0	0	0	0	0	3.57E+00	8.35E+01	3.01E+00	7.05E+01	3.010841484
8.216666667	123	0.200455571	0.220487421	0.170927214	0.000342633	0.000376873	2.85E-05	3.14E-05	3.57E+00	8.35E+01	3.01E+00	7.05E+01	3.010870113
8.111458333	122.7041667	0.095206666	0.103454647	0.068843772	6.55E-05	7.12E-05	5.46E-06	5.93E-06	3.57E+00	8.35E+01	3.01E+00	7.05E+01	3.010875655
8.091666667	-12.8875	0.010043282	0.010045911	0.092478766	9.29E-06	9.29E-06	7.73E-07	7.73E-07	3.57E+00	8.35E+01	3.01E+00	7.05E+01	3.01087644
8.070833333	123.8533333	0.208905446	0.375883204	0.081352207	0.000169949	0.000305789	1.41E-05	2.55E-05	3.57E+00	8.35E+01	3.01E+00	7.05E+01	3.010890529
7.954166667	99.08333333	0.137447704	0.13635323	0.082921957	0.000113974	0.000113067	9.49E-06	9.41E-06	3.57E+00	8.35E+01	3.01E+00	7.05E+01	3.010900041
7.929166667	-76.74583333	1.583093387	1.590432663	0	0	0	0	0	3.57E+00	8.35E+01	3.01E+00	7.05E+01	3.010900041
7.920833333	-12.8125	0.002805813	0.002810257	0.100746396	2.83E-06	2.83E-06	2.35E-07	2.36E-07	3.57E+00	8.35E+01	3.01E+00	7.05E+01	3.010900277
7.775	-12.4375	0.094517802	0.094492591	0.11542743	0.000109099	0.00010907	9.08E-06	9.08E-06	3.57E+00	8.35E+01	3.01E+00	7.05E+01	3.010909329
7.6625	-58.7875	0.012211587	0.012211587	0.128936906	1.57E-05	1.57E-05	1.31E-06	1.31E-06	3.57E+00	8.35E+01	3.01E+00	7.05E+01	3.010910637
7.620833333	99.25583333	0.02490415	0.024804062	0	0	0	0	0	3.57E+00	8.35E+01	3.01E+00	7.05E+01	3.010910637
7.608333333	-58.74583333	0.148655809	0.148629453	0.222872322	0.000331313	0.000331254	2.76E-05	2.76E-05	3.57E+00	8.35E+01	3.01E+00	7.05E+01	3.010938506
7.6	79.7875	0.554012144	1.059687615	0.050033552	0.000277192	0.000530199	2.31E-05	4.41E-05	3.57E+00	8.35E+01	3.01E+00	7.05E+01	3.010961667
[truncated: 1,365 more rows]
