# Supplementary material for: Detrital Carbonate Minerals in Earth's Element Cycles
Source: Global Biogeochem Cycles. 2022 May 17;36(5):e2021GB007231. doi: 10.1029/2021GB007231 (PMC9285522; doi:10.1029/2021GB007231)
Supplement: Supplementary file 2 — Data Set S1 [file GBC-36-0-s001.zip › SI_Journal/VI.xlsx]

## Sheet: Sheet1
SC	Area	El	P	T	SOC	For	Bare	WB	HF
0.609816	-0.00125183	0.402437	-0.326212	-0.0374728	-0.146216	-0.292163	0.452037	-0.12222	0.114556
0.371875	1.56709e-06	0.161956	0.106414	0.00140421	0.0213793	0.0853594	0.204337	0.0149378	0.013123	0.980787
37.916	0.000159779	16.5128	10.8499	0.143172	2.17981	8.70315	20.834	1.52305	1.33801	100
